# Supplementary material for: Demographic reconstruction from ancient DNA supports rapid extinction of the great auk
Source: eLife. 2019 Nov 26;8:e47509. doi: 10.7554/eLife.47509 (PMC6879203; doi:10.7554/eLife.47509)
Supplement: Source data 1. [file elife-47509-data1.zip]

Archive with 1 entries (1 files):
- Probes_Great_auk_21032016.fasta
