# Supplementary material for: Demographic reconstruction from ancient DNA supports rapid extinction of the great auk
Source: eLife. 2019 Nov 26;8:e47509. doi: 10.7554/eLife.47509 (PMC6879203; doi:10.7554/eLife.47509)
Supplement: Source data 1. [file elife-47509-data1.zip › Probes_Great_auk_21032016.fasta]

>A_torda_01422-scaffold9363-75664-76161-p_40-160
CTTTTCCTGTTAGGGGACCTTCTGCTGTCTGATGAGGGAGCAATCCCCTGTAGTGATACTGGCAATGCTGATGGAGAGGAAGATGATGATAAAGATGATGTTCAAAGTCAAGGCTCCTCT
>A_torda_02916-scaffold7072-217682-217898-p_40-160
GACTGAGTGACCGACCGCCGCGGCCTCTCTCTTGCTGCAGAAGGAGCAGGACCCCAACGCCGCCTCCCTCCTGGACATATTCAGCTACTGGCTGAAGTAAGTGCCCCTCCGGCGGCGAGG
>A_torda_05742-scaffold9542-9558-9781-p_40-160
TCTTTAAACCACCACTTATGCAACTTTTTTTTTCTTTAAGGTTTTGTTGTGCCAGTGCAGTTGCTACGTTGCTGAGGATCAACAGTTCCAGTGGCTTGAAAAGGTAAAACTGGCAGGACA
>A_torda_05189-scaffold11871-10995-11328-n_213-333
GGGTCAACATAGAGGCCAGCATCCGGGCAGACCGAGTTCACTCCACCGAAGAAAGAGGGAGTTAAGATTCAATAGAAGGAAAAGATTGCAACAAAAATCCCAGTTGATTTGTCAACCCCC
>A_torda_14528-scaffold327-45055-45302-n_80-200
CGCATACTTCTTCTTGGTCAGACAGAAAGCAAATTTCTTCTTGAACTGCATGTGGTAGTTTCGGTTGTTGGCCCTCACCTCCCAGGTGAAAGCTGGAAAAGCAAGTGGATGTCCACCAGC
>A_torda_12712-scaffold4552-55694-56036-p_200-320
GGGACCTGTTTGCCCTGAAGCTGCAAGTGTCGATGCTGCACCAAGAAATTGCCTTACAACAGGTGAGTCTTTGAAAGTGTTAGTGCTCCTGGAGTAGGGAAAGAAAAGAGCAATTGCAGG
>A_torda_03674-scaffold9589-29348-29692-n_160-280
CTGCTCCCACTGGGAGTCCTTGATTAGGTGATTGTACCCCAAGCCAAGCATGCTGCCATCATCCACTTTCTTCAAGGCATCCAAAGGGCTTTTAAAACTACTTCCTGGATTGGGAACACC
>A_torda_12190-scaffold466-1361448-1361748-n_40-160
TCCTTCCAACAGCTGAGGCTTGGGACCAGCCTCTGCTCACCTGATGCACTGATAGAGAGTGCTCAGTTCTGCAACCAACTCTGATGCTCCTTTGTTCTCGTTGCAACACAGGTTGTGAAC
>A_torda_08238-scaffold2736-123009-123278-p_149-269
CATCCGCGGGGCAACCACAACTTTCTCTGCTGTGGACAGGTTTGCTTTTCATCTGTTTCACTAGCAATTAAAAAAAAATGGTTTTCCTTTTCTATTTCTCCCAAAGATGATGCGTAGGTG
>A_torda_09081-C13539491-2742-2971-p_109-229
GGATTTCAGCTCCTACTACAACCGGGTCCACATCCTGGGGGTGAGTAGGATGTCCTGGGCTGTGGGCTGGCCCTGCAGTCCTCCCCGAGGCTGGACTGCAGTTATGGGGCTTTATGGTGC
>A_torda_04111-scaffold377-10109-11730-n_1400-1520
GGGGGCAGCCACCCCGCAGATGAAGAGGTCGCAGAAGGAGAGGTTGAGGATCATGAAGTCGAAGTTGGTCCTGAATTTCCTGAGGGCCGGGTCGAAGAAGGACAGGAGGACGATGAGGTT
>A_torda_01591-scaffold14698-2436-2680-p_124-244
GCTTTTCTGGCGGTACCCCCCAGGCCAGGACAGGTCCTACCGACCCCTGCACGCCTGAGGGGGCCCCGCCGCCCCCCGAGGAAGGAGCCCACGCGCTCACAGATCCATGAAGGACCCCCC
>A_torda_12662-scaffold1331-17685-17979-n_40-160
ACCAAAGGGGCCCCTGGAGCCCCTCCCCCTGAGCACCCACCTCTGCACCTGGCTGAGGCGGAGCAGGGTGCGAGCCTCCCGCACCAGGCAGGCGCGCATGGCCTCCTCATTCACCGCTGG
>A_torda_07886-scaffold4772-1506-1812-n_40-160
CACACACCCTTCCTGTCACCTTTGTAAAGAACAGTAACACCTGACCACCACTACACCCCTTTGTCCTTGCCTGTCATCAGGATTGATAACTGTGTCCAAGGAAAACTTGTACTGGAATCC
>A_torda_14798-scaffold13-143806-144137-n_211-331
CGTTATGCACCATTTTTGTCAAGCTTTCAAACGCCATGAACTTACAGAAACAAACACATACAGGTCAAGGAGTCAATCCTTATCACTGACACGGATCTCCCACTCCTCTCTCATTTCACC
>A_torda_15372-scaffold1620-19341-19625-n_160-280
AAGTTTGTAAAGGCATCTTAAATGAAGGAACTCTAGGTGTAGAACTGAAAACAAGTTTAAAAATTAAACAATTCTTTGCTCTCTACTTCACACACATAATTATACATTTGCTTTCATGTC
>A_torda_03937-scaffold8469-9755-10069-n_160-280
ACCGTCTTCTGCTTCGCAGGGGGTCCTTGAGGAATGTTATTTGGTGGAGGTGCTGGGAAAATCACCTTGCCATCCTGACAAGAAATATTTACAGTTATCCCTAACACAGCAGATGCTTTA
>A_torda_10847-scaffold10119-33381-33666-p_120-240
TTTCCTCAGTCTTCTACCAGAAGATGGAACTGCAGCATTTTTCCTGCCACATCTGCTTCACTGCAGCCAAAGGAAGCTGCTGACCTAAACCAAGGAAAGTCTACTCTGCACTCAAATACA
>A_torda_06012-scaffold2896-296884-297079-n_40-160
AATTTTTAAAAGAAAGCATTTCCATATTAAAATAACTTACCAGAGAATTCTTGATCACCTCACTCTTATAAAATTCTAAAGAAAAATGAGTAAAAAAAAACACCTTTAGATTAGCTTATA
>A_torda_15623-scaffold1613-138853-139224-p_40-160
GGAGCTCACCAGTACTCCCCGCGTTTACCTTGTGCCATGTCTCTGTGCGCAGGCAACAGGACAAGCTGCTAAATCAGCAAGGACAGTTGTCATCACTGGTGTTCCAGATGGCCTTCTGCA
>A_torda_08098-scaffold3198-240022-240420-p_160-280
ACTCCAGTAAATTCATGGTTACTGGGAGAAATGGAGTGCACACCATTTAAAGAATGCCATGACAACATGTTCTGTCATAAAGCAGGAAATGTCTACGGTACAGTTTTTAACTGGACCCTG
>A_torda_04727-C13060542-864-1228-n_0-120
GGGGAGGGTGGGGACCAGCTCACACCCCCTGGCACAGCTCTGGAAGCCTCTGCTCCCTCCTGGGGGCCGCGGGCTCTTACCCAGGAGGGAGGCGAAGGCCTGGCTGACCTGCCCCCAGCG
>A_torda_12506-scaffold4895-19591-20679-n_240-360
AGCCAGCCACTCTCCCCGCTCCTGGGACTCTGCGTGTTCTCTGCTGTCTCACTGGACAGACTCTCCTGAACCTCTAGGGCTGGCAGCTGCCTCCTGCTTTGGAGCTCTGATTGTACAGCT
>A_torda_14650-scaffold5982-67456-67756-n_40-160
AAAAAAATAGGGAGAGATTATAAAAAGGGAGGGAAAGTTATTTTGGCAGTTCTTCAATGATGATTCGGGAGACTGAATTCCATCCAGTAGAAGCATCTCCCCTTGGATAATCTGAGCAAG
>A_torda_01031-scaffold2368-64825-65501-n_160-280
TACTATTATACTGCTTGAACTGGAGAAGTAGCTCCCCCTTGCTATCTCCAACTTCATCCAAAGTCATCACTGTCTCTACGGGACAGTAAATGTCATTCCGTCTTCCCCAGAACGTCAAGT
>A_torda_13281-scaffold3754-99450-99908-p_200-320
GTACAAGTCCCTGAGCAGCCTCTGGCAGCAGTCCCGTCTGACGAAGCAGGAGGACACGGAGGTGCCAGCAGGGCTGGAAGAGAAAAAAGGACAGCTTGGATATGTCATGCTACAGAACAA
>A_torda_07970-scaffold714-232546-233072-p_360-480
CTGGGTAAATGTCTCCAACTGTAAACCTGTGGATAAGACACAGCTGACCTTGCAGTTCCGGGTGACTCTTGCTGACAAGCAGATAGGTGAGTCCTGTGAGGTTGTGGTTGTTTGCTTTCT
>A_torda_11943-C13421677-883-3407-n_1840-1960
GGGAGGCCAGGACCTGGTACTCAGGGCTGTTGTGCAGGACTATCCTTAGGGTGCCCAGCCGCACGCCGTGCTCCCCCACCTCCAGAGCCCGGGTGCAGACACAGAACCTGAAGGCAGACT
>A_torda_10797-scaffold2836-198129-198729-p_280-400
ACCACGTGGACATTCCCCGTTGTTTCGCTTCCTATCAACCTCTACATCTCCTACCTCGCCTTTCGGTTCTACAGGGACGCAGATCGCAGCAGCTCCAGGAAGCTCTTCTTCTGCAGCCTG
>A_torda_00692-scaffold4135-111261-111584-p_160-280
AGAGAGCTTTCTGCCTCCACACAGCTCTGAAAACAGCGAGGAGCTTTTTTGTTCTGTGGATACTTTTCCCTCTCTGCCCACAGGTAACAGCTTCTGCCTCTCCACATACTCTTTCTTTAG
>A_torda_11770-scaffold4987-48046-48362-n_160-280
GAGGGGCCGCGTTGGCTGGCAGGGCAGCAGAGAGCAGAACAATCAGGCTCAGAAGCGTCTTCATTGCGGGGAGCTTGTCCGAAGGAGGAGGCAGGGAGGAAAAAAATCACCGTCAGTGGT
>A_torda_08137-scaffold1663-32313-32634-p_201-321
TGGAAGATGACACTCAGAGCCAGCTGCTTGATGCTGATGGGTAGGTGATAGGTGTAAAAGGTGACATTTTGTGTCCTTTAACAGAAATAGGACATACAGACCAGCAAGATTTTTCTAACT
>A_torda_05605-scaffold10356-862-1438-p_440-560
CTGAGGTGGAGCGCACGAGGGCGGCCCTCATCGACCGCATCGTCAACCTCCGCCGCAATTAGCCCCTGCGGACCTGGGGGGCAGCCATGAACTGGAGGAACAATGCCCCGCCGGCACAGA
>A_torda_02139-scaffold1974-263186-263418-n_0-120
AGAGGGGAGAGGCAGTGAGAGCCCTGCAGACCGCAGACCCCCCGCCATGCCCCATGGCTCTGCCCCCATGGCCCCCCTACCCAGCTGCCAAGGCCGCAGGGGAAGTCCTGCAGACCCAGG
>A_torda_02955-scaffold13006-2986-3350-n_200-320
GCTGAACGGTGGCCTCTCCTCCTCTGGGAGCTTCTCTTCCTCATCACGAATGTTGGCATTAATCCGTCGCGAGTCAGCCATATCCTGGAAAAGGCAGAGGAAGCTGAGGCAGCTCCTTCT
>A_torda_03507-scaffold3344-331765-332096-n_0-120
TCTAACAGATCCTAACAGAGATGTTTAATTTTTTTGGATAAAAAGCATGCAAGTTACCATAAACACAAGATAACATATACCTTGTCTCTGATAAATCATGTTCTTGAATCAGATCTATCC
>A_torda_03530-scaffold1003-465702-466531-p_240-360
TAAACTGCCAAATCTTTTTAGGACCAATAAAAGGCAGCGTCTTTTTCCGTGACTGCAAAGACTGTAAATGCATAGTGGCCTGCCAACAGTTTCGCACGCGGGACTGCAAAAAGCTGGAGG
>A_torda_04699-scaffold9086-3749-4401-p_320-440
AAGCAATGGGAAATGGAGCAGCTCGGGAAGAAGCTGGAGCTGGCCAAGAAAGCCAGGCAGAGAGCAGGAAAGCATCTCGCGAATGAGGCAGCAGCGGTGGAGAATGATCTGAAGGTCCAA
>A_torda_07373-scaffold11414-2254-2813-n_80-200
CTGCACTTGTTTTATAACAGATCCTTCTGGATTCTGGAGATCATGCATTAACTCCTCTTTTTTTGTCTTTAATTGCTTAACAACGGCTTTCTTTTTAGCAAGCTCAATCATAACCGGCAT
>A_torda_15136-scaffold13351-29260-29549-n_160-280
GATCCACAGACCACTTCCGCTTTCTACGGGCTAGAGCAGGAAGGAAAAATTCAAACAGGCTCTATTTACATTTCCACAGCGTTCTCAGTATTAAATCAATTCAAGAAAAGCTCTTCATTG
>A_torda_06110-C13250227-124-2018-p_800-920
GGTGCCCCGCGCCCCCCACCCACCCCGCTGTCCGTCGGCCCCTTCGAGAAGTCACCGGAGAACTGCTCGCCTGACCTAAGCGCAGAGGAGGACGACATGATGATGTGCTCCAACGCCAAG
>A_torda_13207-C13207548-399-685-n_120-240
CCGGTGGCAAAGGCACGTGTAGCTCTGGTTGCCATCCACACAGGTCCCACCGTTGGCACACGGGTTGCTGGAGCAGTCATCAATACCTGGGGAGAAGGAGCTGATGAACACGGGCTGGAG
>A_torda_14930-scaffold1505-17784-18026-n_120-240
CTCCTCATCTTCGGGCTCATAGTTCCGCAGTTTGAGCTCCCTGGGGAGGAAGGGGAAGAGCACAGAGCAGTGAGACATGTCCATGCCACCCTGGACCACAGGCTCTCGCTAGCCAGGGGC
>A_torda_12199-scaffold3819-153573-154317-p_80-200
AATCAAATGGCCCTCTTTCAGAATGGCTTTCCAAAAGACAACACCCTGGGAAAAAGTACCTAAATGACCTGGAGAAGAGACAGCATCCTGGAAAAAGAGATGTTGAGGAAGACACCTCTT
>A_torda_10743-scaffold8967-175751-176242-p_280-400
AGAACGGCATTAAAATTTCCAAGGCAAAGCTGCTGGACTTTTTAGATGCTCACTGTATCACATTTACCACAGCCGGAGCCCGGAAAGAGAAGGAACAGAAAAGAAAGGGGAAGAAAAAAC
>A_torda_14001-scaffold1894-117276-118980-n_1040-1160
GCCCCCTTCTGATAATCTGTCTTATTCTTATACAGGTCCGTCTCATGTTGGTACAGCTTTTGGGCCAAGGCCTTATACTTGGACAGAAGCGTCTGATTCTGTGGCTCCGAAGAGAATTCA
>A_torda_13776-scaffold6044-2126-2440-p_160-280
AACACTTTTAAGTATAAGGGTCCTATCGTATTACCAGTTGGGAAAATAATGGTGAAGGCACTGGCAGTTACAAAGTAAGTATCCTGTTTTATTTTAGTCATAGTTTGACAAGGGACTCCA
>A_torda_06138-scaffold6615-96055-96671-p_200-320
ACAGCTGACCACGCAGGCAGCATGGTAGACCTCAAAGGGGATAAGGACTTGTTCAGTAAAACTCCGGAGCTTGTCAGTGAGGGTCCAAGTGAGCTCCGTCACCGTAATAGAGGGGAACTG
>A_torda_15149-scaffold4523-6857-7135-p_158-278
GGTTTTCCCGTCGTGGTTTTCGAGGGGCTGGATGCCACAGGTAAGAGCCGTGTGTGGGTGAGGAACCGCAGGTGAGAGATTGTCGGAAAGAGCCACCTCTGTGGCTTTCAGCCAGGCGTA
>A_torda_05448-scaffold8330-30367-32222-p_640-760
CTGCTGGGAAAAAACAATTCATCAATTTCTAGCCCATCAGCAGATGCAGGAAAAGAACAGGCTGTAACAAACGATACAGCTGCCTTACCTGGTATTTTACAGGAGAGCTCTAGCCACCCC
>A_torda_06729-scaffold425-73016-73236-p_40-160
AGTTGGAGCTGATCTTCTCAACTATTATATTTTCTTGTAGATTTTAAAGGCTCCGCGAAATCCTCTTGATGATCTGGGAAATGGGAATGAATTGACACAGGTAGGTTTATTAAGTCCTTT
>A_torda_15008-scaffold1595-43982-44380-n_0-120
TTAAAAAAGAAAAAAGTATAACTTTAGTTTTCAGGAAAAAAATAAATATTTAAATAACTAGTATGGTTTTTTCCTCTTACCGTATCCTGCCATAGAGGCTCCACCGCCACCATTCATTAA
>A_torda_10847-scaffold10119-28106-28452-p_160-280
TGCTGTTCACCTGAAGGAGATGCAGCCGGGTTTACTGGTGGCTGCCACTGTGGCTTTACATGAGAACAATAAAATTGAACTGGAAGAAGCAGATACGTTTTTCAAGGTTGGCCTGTGATA
>A_torda_00011-scaffold4954-36565-36840-p_155-275
GCCACGTCTACAACCTGCCCAAGGTACGATGGTGGTGGTGGTTCTCTTGCTGCCAGAAAATCATTGACAAGTCTTATTTTGGGTGGGTTTTTTTCAGGAACTGGCCACTTTTGTTGACTC
>A_torda_02332-scaffold8038-78317-78625-p_120-240
TATTCTCATGACAGAGTATCCCTTCATGAACTACTATCAAAAGAATTTTCAACAGCGTTAAAAACTAAACTGGATTTGTCCTGCTTAATATATTCTGGGAAAGAAGATACTTGATGATAT
>A_torda_14369-scaffold2181-34200-34428-p_0-120
GTGTGGGTTGTCCCTGTGAGCTGTGGGGAGGCCATGGGTGTGTAAATCCTCCGTCCTCAGCTGTCCCTCTCCTCCGACAGAGTTTGCCCAAGCGGAAGCGGCCGAAGTGGACAGCAGCAC
>A_torda_14914-scaffold5901-31209-31504-p_120-240
AACAAGAGAAAATAATATCTATTTTGCAACAAGATATTATACATAAACAGCATCACATCAAATCATTGGATGGGCTGCTGATAAAAAGCAGAGAGGTAAAGTTGGCTCTTGACTTTCTTT
>A_torda_00123-scaffold11006-41284-43304-n_360-480
CGAGTATCTTGAGGTGCACCTTCATCCAAAGCAGGGGCAGAGGAAACGGATGTGTTTTGCTCCAAAGTTGGACTAGTTGGACTCTGATAACCTTCTGCCAAAACCTCCTCCTGCTCAGAG
>A_torda_05878-C13027028-847-1186-p_0-120
CATTGCCCTGATGCTACCGTTGCCACCCCGCCGTGGTCTCGCTTGTGACCACCCACGTCCCCCCGCTGTCCCCCCCACAGGCGCTGACACCGAGGCCCGGCTGCGGGCACTGGGCTTCGG
>A_torda_11181-scaffold198-61286-61642-p_236-356
TACAGACTCATGGAATTCTTTCAGTATTTCCAGTAGCCGATAACACAGTTGCAGTCAGTAAATAAAAATTTGTTACTTGCCCTTCTAAAACACCTCATCACCTCCAATAAAGCAGTGGAT
>A_torda_05013-scaffold5970-15350-15642-p_172-292
AATGGACTCTGAACTTGGCAGGGCTCTGGTAAACATGGATTACTTCTCCAGCAGCGGAACACGAAAGAGGAAACTTGAGGGTGAGCTCCAGCCTTCCTAGTGCTTCAGTAAAAATATAAC
>A_torda_12336-scaffold3801-51624-51830-p_80-200
GGAAATAAGGATAACATCAGAGCAGGATGCAAGAAGTGTGGATATCGTGAGTCTGTAATAAGCAATATGAAATTACAGTGTTTTTTCTTCAATTTATGATGTTGGAACTGCCTTTTGAGG
>A_torda_09526-scaffold405-335861-336087-n_40-160
ATACCGAGCTTTTTTGATATATATCTGAAAGTTCAGTTACCTTTCTTGTTGCATCTGGTATCCCAAACCATGATGTTTCCATCTCTACTTCCAGTACAGAAGACAGCTGAGAGAGAGAAA
>A_torda_05448-scaffold8330-37175-38489-p_1000-1120
ATAGCGTCAGTATGGCTGCTCACACGCTGATGATACTGTCACGGGCAGCGATTGCAAGGACTAGCACCGCAACCCCCCTGAAGGACAACACTCAGCAGTTCCGATCCTTGAGGAGCACAG
>A_torda_02229-scaffold1929-60032-60288-n_136-256
CATTACATTTCTGCAGCAGTGGCCAGCTTGTTGTGCATGTCTGAAACCAAAATATTAAAAAAAATGAGGTTTCTATCTGTGTGAAAATCTACTGTATAGTACAAATTCTTAAAGGAAAAC
>A_torda_10847-scaffold10119-21708-21950-p_80-200
TGAGAAACTGCAGTGTTTCACAGTGCGGTGCAGTGCAGCAGCAGCTCGTGAGGAGGATCCATATATTGATACGACTGTGAAGGTGCGCCTCTTGTTATCTTGCTAAAAGAATGGGGGTAG
>A_torda_14914-scaffold5901-31209-31504-p_175-295
CATCAAATCATTGGATGGGCTGCTGATAAAAAGCAGAGAGGTAAAGTTGGCTCTTGACTTTCTTTAACTGCAAATCAAACAAGTGACCAATAATGATGAAAAGCATATCCATAAACACAT
>A_torda_12965-scaffold16064-5865-6236-n_200-320
ATCCCGGAGGCAAACGGACCACAGAAGTCATCGGGGGACGAGGCATGACTGGAACTGCAGAAACAACAGCAGCACGAACGGGAGGGGGCATCTGGAGAGAGAAGGTAGTTTTTCTCAGCA
>A_torda_12965-scaffold16064-5865-6236-n_120-240
GGGGGGAGCAGAGGGCGGCATGGGGACCACATTGATGCGCGGGGTATGGATAATTGGTGGCATGGGGGTGGCTATGACGGATCCCGGAGGCAAACGGACCACAGAAGTCATCGGGGGACG
>A_torda_02229-scaffold1929-47336-47628-n_120-240
GACTGACTTTTCGCATTTTCATCAAGCTCATAGCCATTTTTTGACAAGTAATCCACATGGTTGTGAAATACAACAGAACGCCAGTACTGCTCCTGAAAAAGAGAGAGGGACGTGTGCTGG
>A_torda_13281-scaffold3754-104492-104908-p_0-120
GATCAGTCTCCAGCTGCCGGACCTGACCCCACGCTGACACTCGTGGCAGTGTGCGTGGATGCCCATTGTGTTCCCCTCAGGTTACGTCTCATCTCCCCAAAGTCACGAAGTGGCCGCTGA
>A_torda_01422-scaffold9363-73995-74266-p_0-120
TTCTTAAAAGATTGCCTCCTGGAGGAAGGAAGGTTCCTACTCCTTTAGTGCCAATTATCTTTGCTACCTTTGTTTTTCAGACATGACTCCATGCATGTCCCCTTTGCCGCACGATAGCCC
>A_torda_13548-scaffold6710-26633-27057-n_304-424
TGTCCTGAGGCCACTCTTCTGGCCATTCGCTTTACTTCAACTACACAAAAAGAACAAAATTACCAGTTCACACAACAGAATCTGCACCTTCAAAGCATTCCCCATTTTTGCACTGTGTCT
>A_torda_12506-scaffold4895-15491-15760-n_80-200
CTAATTATCATCTCTGAAGCAGTCGGAAGCTGGTTGAAGTCGGAATGGATCAGCGTAGCAGCTCTCAGGAAGTGCCGATCCAGAGGCCCCGGTGTATGGGGCAGGTTGGCTGCAGAATAG
>A_torda_02192-scaffold17994-346-629-p_40-160
CAGGGGGGACAGAGAGGGACCCGGTGCTCGTGCCCCGCAGGATATCGGGGAGCTGTGCCTGCAGAGCGCCCAGTGCAAGAGCGACTGCTGCCACCGCGGCAGCGGCCTCAGCCTGGCCCG
>A_torda_06442-scaffold2534-107181-107426-p_40-160
AATTTCCTCCAGAGGTGTGAGTCATCTCCTTTCTCCCCAGCCCAGCAATGATCAAAGATATTGGAGCCACGTGGGTGATCCTGGGCCACTCCGAGCGAAGGCATGTTTTTGGAGAGTCCG
>A_torda_06797-scaffold4318-206418-206837-n_280-400
CAAGAATTGTTAAAAGTACAAAGTGGAAAAGTGGTGTTATTAGACGAACAAGTATCCACGCATGACACAAGTACAGTGTTAGCTGTAAAAAAAAAAAAAAAAAAAAAAGAGTACTATATT
>A_torda_05786-scaffold11441-136-410-p_154-274
TTTTGTGCTGTTCTTAGCTGAACTTTACCTTAACCTAGAGGTAAGAAGAAAGTTGCACGTCAGGTGGTTCTTCATTAATTTTTTGTTGTGTTTAGGTAAACACTGAAATGGAATATAATT
>A_torda_08466-scaffold6294-10652-10968-n_40-160
CGTAAGCATGCACCTTCAAAACCTAGGCAGCACCACTCACACTGGGGTACGGTCTTCTTCATCTCCTCACGAACGGTCCTCTCCAGACGGTTACACACAGCAGTGGAAAGGGACTGGGAG
>A_torda_01483-scaffold99-317684-317974-p_0-120
AACATAATATATAAATTATGTGCCTTTTAAAATTGTGTGAATGTGTATCTCTAACTTGAGTTTTCATCTTCCACTGAAAGGAAGTTTCATCATCTCAATTAAAAATTAAAGAAAAAAAGA
>A_torda_14001-scaffold1894-111941-112170-n_40-160
TTTACCCGTCATAATCTTAACTGAAAAAGAGGTGGCTTACCTGCAAGATTCTGCATATCTTTCATAAACTGCTTCTTTTTCGGCTGCATTACCACACTGCTGGCGTTTTCTGTAGCAGAA
>A_torda_10593-scaffold7325-24580-24804-n_104-224
CTGGGTCAGGCCTTCCGACTTCTTTTTGGCTTTGCTTATCCTATTAAAAAAAAAACAGATGGAAGTCAACACGTGTTTGGTTTTCCCCTTTCACACTCACATCATTCTTCACCTGAGAGA
>A_torda_02916-scaffold7072-227071-227344-p_40-160
AGTTACTCCCTTTGAAGTTTTACTGCTATACATCTAACAGGCACAATCGGGAAGAAACAGAAGAGGGAAGATGTTCAGGAGCCAGAGACACCACACAGTAAAAAGGCAAAGATCAAAGCC
>A_torda_05818-scaffold14637-25706-25904-p_0-120
CACCATCCTTCTTAATATTGCTTTGGTGACCTGTTGGCACAACTAAGCCACTGAAACTCCCTGTTGTTTTCTGTTACCAGCTGCCCATTTGGCTTAGGTGGATTCAACTGTGGAAACCGT
>A_torda_15584-scaffold3161-209724-209992-p_0-120
AGTGGGGAAATCTTTGCACTGATCGTTTATTTTTGCTTCTTTTTCTCTTGATACTTACCTTTGACATTCTCTTAAACTAGCTCTCTGACACTGCCAGTTCTCTGGTCTGGTCTACATCTC
>A_torda_15623-scaffold1613-139751-140619-p_360-480
CAGAGACAAGTAATTTCGTTTATGATGCAGATGGGGAAAAGCAAGTGGTTGTTCTTGACACAGATATATATCACTACATGAAGTACTTTTATCCCAGGACATTCCTAGTAAGTGATGATG
>A_torda_03674-scaffold9589-31674-31933-n_80-200
CTCTTCTCCCTGCAAGCTTCTGCAGCTTCTGCGTTCTTTTCCATCTCCTTCAGCCAGGAATCCTTAGGCAATCGGTAGATCTCCAGCCAAGCTTTTGCGCTGTCTGCATTGGGAAACCAT
>A_torda_13802-scaffold3644-355455-355686-p_111-231
CCCTTTGGAAGAGGAAATAGTTAATACAAGCACGTATTTTGTTGAGGACTTTAGGTAACTGGTCAAGACTGAATGCATTAAATGGTTGCAGGTTCTATAATTTAAATATGGGGGGTTTTT
>A_torda_14914-scaffold5901-33451-33728-p_157-277
GGAGATGTTTGAAAACCAGCTCAAAAAAAAGTCTGAAGAGGTAACAGCTTGTTTTAAAAACTCTTCTGTATTGCAGAGAACGCTTGTTATGATTTAATCATCAATGATTTAATCTAAAAG
>A_torda_09483-scaffold2496-113814-114043-n_40-160
ACACAGCAAGAGCAGACTTTCCCCATGGGCTTTAACTTACGTTCATATCGCATTCTATGATGGACACAGCCTTATCCGGTTTGGTCTCCATTACCCGAAGCTCATAGATCTGAAACAGTA
>A_torda_14914-scaffold5901-18865-19193-p_160-280
GCAAAATGCATCTTTGGTTTCTCAGAACCACTACCTAAAGAACAGAGTGGAAACAATGAACTTTGAATTGATGCAGTTAAAAACAAGAGTATGTATCTTTAGTGTATTTGTCAAAAAGAA
>A_torda_07822-scaffold415-74879-75183-n_184-304
CTTTGATGTTGTCGTAAGCCACTGGCACACCCCGAAGGCTGGAAGGAGAGGGAGGAGGAGAAGGAAGGGGAGGGGGAGACCGTTAGCTCTTAGGCCGGAGACAGCGCCACCCGGGGGGGG
>A_torda_01952-scaffold603-354069-354425-p_40-160
CCAATAAAAATGTGTGACAATAAAATATATCTCTGTTAAGGAAGAGGTCCTATGAATCCCCTTATCCTGGATAACTATTACATGAAAGCAGTTGGCAGATTAACTGGAGAACTAGGTGAA
>A_torda_05510-scaffold1527-145711-145973-p_0-120
CCGAGCTGCTGGGATGGGCAGAGTGAGCCCGGAAGGGATGTTTTTCATGCGGCTGTTGCTACCCCTGTGCTGTCTTGCAGTGCCAGATGTTCGAGGAAACCATCATCAGGGACCGGGCAG
>A_torda_14315-scaffold5041-328668-329681-n_440-560
GTGAGCTCTCAGTAGTCCATCCTTGACTTGTCCAGTACTGAAACTGCTCCCAGTAATACCAGTACAGTTCGCTGTAATGCTGCTCCCACTCCTCCCTGGTGTCCGGACTATTCCAAGGCT
>A_torda_14528-scaffold327-31174-31558-n_120-240
GCCATAAGGCCAGCAAAGGTCTTGTAGAAGAAGTAGCGGAGGAACTTGCAGATGCGCAGATATGCCCAGCGGCCGTGGACGAGCAGGAGGCGCTGGAGGTACGAGAACTGCGCCAGGGCA
>A_torda_03647-scaffold8872-279029-279253-p_0-120
AGGCAGAGATACTGTCATGCTTACATTTATTTCTTTAAATCTTTCAAAAAACTCAGTAGCAAGCACTCTTACTCTTTCAGGCGACTGAATGCAGAATTAGAAGCAAAAACAGCAAAACTA
>A_torda_06929-scaffold2806-102560-102859-n_80-200
CAAAACTTTTTTCCATTACTTCTTTCTGACACATATCTTGAACATTCACTGTACAATTCACGATGAACTCTGGAGCAGAGCAGTCATTATTTAGCTGGAACTCCTCGCACTGGTAGCATT
>A_torda_12037-C13420133-0-213-p_40-160
GTCAAGGCCCAGCCCCGCCGGCGGCTCCGCGACCTCAGCAGGGTGGACCGGCGGCACCAGGCGCTGCAGCTCCGCCGGCAGCGCAAGGAGGCGGTGAGGGCCCTGGGGGAATCGGGATGG
>A_torda_10369-scaffold1597-1074454-1074739-p_40-160
TACTGTTTTTCTCATAGAATACTAATTATTTTTGCTGCAGGTGCAATCATGGAGGAACAGGCAGCAAAGCTTCTTGGTGTGAAGATATGCAGGTTTATTCCAAAACACTCAAGAAATTTA
>A_torda_13102-scaffold1855-459287-459527-p_40-160
ATTTTAAAACATTTAACACTGGATTTTCTATTCTCCCTGCAGAGAAGAAGAGCTTTTATATTTAGCTTTCCTTGAAGATGTAACAAATGATATTCTTAGCCTTGGGCTGTTTTCTAACAG
>A_torda_08677-scaffold2755-133425-133724-n_80-200
TTGATTCCAGCAGGTGATTGGGGACACCATGTCTTTTTTCAGGTTCCTCCACTAGACTGCCGAGAAGGACACTGGGTATTTTCTTGAAGGCTTTCTTAGCGATCGTGATTTCTGTGGAGG
>A_torda_03177-scaffold1576-3905-4163-n_120-240
GCCCATGAGCTTGATTAGGTCCATGATATGGATCTTGTCCCAAAATGACAACCTTTACCTGAAAGCAGACCTTTGTTAGCACCGAATTATAATCAGTATTTTATGCATAAGAGAGGAGGA
>A_torda_05200-scaffold5728-5315-6033-n_40-160
TTCAGCCCGGTTGCAAACTCCCAGTGGCCCAAGCCAGCCCCACTGTACCTCGGATAGCATCTCGAAGCTCCTCTGTGATGATGGGTAGGTCATCAACATCCACAAAGTGCAGGTGCTTCT
>A_torda_01138-scaffold6207-37577-37907-p_40-160
AACAAGAACGTGAAATGTAAAATGGTTTTGCTCTCCCTAGGACTGGGCCTGCTGCAATCTCTGCAAACCGTCCGTTTGTCGTCCAATGGCATAGGACAGATTGATCCGAGCGATTTTCAG
>A_torda_00011-scaffold4954-36359-36634-p_0-120
GAACTAATGCCTGAGATTATGGCAAAAAAGCTGCTGTATTTTTAAGGACACTAAAGTGAGATTTGTTTTTCTTTGCCCAGATCATTATGCACGTGTTCTGCACTTACCTCGACTCCAGGC
>A_torda_11181-scaffold198-44542-46180-p_1280-1400
ACAGACTGTGCTGGTCATATTGATTTTCATACTACTCAGGTCTTCAGAAATGGAAATAATGACCAGAACGGACTCCAAAATAATGACCAGAATGGACTTCAAAATAATGGTTTCTGTGAA
>A_torda_05489-scaffold339-211217-211477-n_40-160
CACAAACTGTAGCTTTGAAAAAAGTGGAAAACCAACTCACCTTTGGAGGAGGGTAGAGATGACAAAGTGGTTGTCCTGGATCCTGTTTACACAGCTTCAAGGAATGGCAGACCACATCGG
>A_torda_01952-scaffold603-356369-357214-p_520-640
CATGTCACTCTGCATGGAGACCAGAGGACAGGCCAAGAGAGACAGCGCTGCCTGAATGGATCCCTAGCTGCGAGGTTCCTCGGCGCCAGACAGCCCTGCTGGAGCTGCAGCATTCCTTCT
>A_torda_06012-scaffold2896-241351-241590-n_40-160
TCGTAGATATTCATAAAAAAAAAAATCTCAGTGTACCAACCTGTGCTATATTTTTGTTGAGAAGATACACTCCATATTCAAACTGCAGTTTCTCCCCTCCTTTGGGATATAAAGGAAATC
>A_torda_02069-scaffold8117-35776-36721-n_400-520
TTCTTTTAACACGTTTACGTACATCCTTCAAGTTGAATAACAGACTTGATGCTTTTGATTTGTAACTATCCCGAGACCTGTAGTCTCCAAACATGCTCCCTTCATGGTCTCTCGCTGACG
>A_torda_04784-scaffold5629-1716-2440-n_40-160
CCTCCAGCGAAGGGCTGGGGGGTAGTCTGGGGGCCCTGCGTTCCTTGCAGCAGTGGTGGAAGCTGAGGGCGAGGGCCAGCCCCCCCAAGATCTCCAGGCAGCTTCCCAGGTAGCTCAGCA
>A_torda_07263-scaffold2216-217185-217612-n_240-360
GTGGAAGCTGAGGAAAGCCGTCCCGTTGAGGGTCACCTCGTAGAAGCTGTGGGCCGTGCCGTTGGGGAAGAGCTGGCAGCCCAGGCGGCAGCACAGACTCTGGGTGTCTGTGGGGACACA
>A_torda_03647-scaffold8872-286961-287303-p_0-120
AAACAGCAAATATGCTATATTTTTGTAATTTTTTTTTTAATTACAAATTTAAAATCTAGGGTTTATTTTTTTTTTTTTAGTTCAAAAATAAGAAACCCGGAAGTACAAAGTGCTGATGAT
>A_torda_11345-scaffold13529-0-1879-p_280-400
TCTCCGCCATGATCGGGGGCTGCCCCGACGCCTGCGTGGACGCCCTGTTGGACACGTCGGTCCAACACTCGCCCCATTTCGACTGGGTGGTGGCCCACATCGGCTCCTCCTTCCCCAACA
>A_torda_06012-scaffold2896-315482-315723-n_120-240
GAGCCCGGGGGTAAGGCGGCGGGACCGGCGGCAGAGCTCATCCTCACGGCAGGGTAACGGCCGAGCAACGGCTGCGGCGCCTGCGCATGAGCCCCGCGGGCCGCTCCCCCCCTGCCGCCG
>A_torda_03986-scaffold365-235506-235741-n_0-120
CTTTAAGAACATGCTTCAGGGGGAAAAAAAGCAAAATATTTGGTAAACAGCAAATGAAAAGACAGAATTCTAGGACTTACTTCTAACTTAACAGTATCCGGATGTGGAAGTAAATACACT
>A_torda_10455-C13455355-1034-1362-n_208-328
TGGTGGTGCCGCAGGGTGTGTCGTTGCGCACCATGAACTCCTGCAAGGGGACAGGGCCTCAGCACCTCCCCACACTGCCCCACAGCCTCCTGGGCCTGAAGGGGGGCAACCTGGGACAGG
>A_torda_03220-scaffold4724-49492-50523-n_911-1031
TGTTGTCCAGACGGAAATCAGGTGTTTGCCCTTGTAATTGAAGAGGAAAAAGTCATATTAAAGCTAAACAGTAACAACCTAGAAAGGTTTTGAGCAAATTCTTAACATGTCAAAAATTAA
>A_torda_08133-scaffold10218-12615-12908-n_0-120
CCTATGCAGGCAGGGGGGGTGGCTGGCGGCGGGCACGGCCCCGGCGGGGGTCCCCTGCCCACATGCCCCGCTGCCCTCACCGCCTTGGCACAGCGCCGGTCGCAGTTGGCGCACTGCACA
>A_torda_12535-scaffold8346-338835-339256-p_240-360
ATGATGAACAAGAAAGAAGCGAGGAATGGTATGAAATGCAAGAGAAGAAAATGGAAAAAAATCCAGAGAAATTGCTGCTCTGGGCAGCTGAAAACAATCGGGTAAGGCATTTATTCTCTT
>A_torda_14998-scaffold2075-620569-620890-n_0-120
CCCAAACTTCCCTTTTCACAGGTCCTACAATAACATTAATTAAAACCAAATTTAGCAAGCAATGATTAAAAAGTTCTTACTTTAAGTGTTCTCCAAAGACGGTAGTTATCCGGTATAGTG
>A_torda_08137-scaffold1663-32570-32957-p_0-120
AAAGGTGACATTTTGTGTCCTTTAACAGAAATAGGACATACAGACCAGCAAGATTTTTCTAACTACAGACTTTCTTTCAGGTTCTTGAATGTTGGACAGCATCGGAATAAATACCAGTCC
>A_torda_03527-scaffold1003-220089-220912-p_320-440
AACCCCTCCAGTGACCAGTGCAGAGTTTTCAACACGCTGGAACGAGACCCAGCATCTGCGAGCAACACCAAGAAAGAGCTCGCGCTGGGCATCTGGCTCACCAGCAGCGTCCTGCTCCTC
>A_torda_01526-scaffold8270-80743-81422-n_480-600
TCAGCAACCTGAAACAGAGCTTCAAGATTTTCTTCTGTCTTCTTGTTTTCATCAAATGTATCACAAGGCCAGTTAGAGGGCAGAAATTCAGCTGTGTAAGGTGGATGCATTGGAGGACTC
>A_torda_08190-scaffold215-54610-55126-n_40-160
GGGAAGGGAACAGGACAAAACCAGAAATTAAGCATCTCACCTTTCTTGACTCCTTTTACCACAGACGTAGAAGGCTTTTCATGAGTTTTGGTGCACTCGGGACTCTCTTGTGATCCCACT
>A_torda_15372-scaffold1620-12195-12453-n_120-240
AGTAAAACAAGAAATGCCAATAACAGGCCTTTAGCAAGACACTGGGAATATGGCTCTCCTGCAGAAAAAAAAAAAAAAAAAAGGAAAAAAAGTGTAAGCGTATTAGAGCGAAATTTTAGT
>A_torda_02332-scaffold8038-71262-71543-p_160-280
ATAAGCCTTTTACCCCAGAAGATTATGATGTCTCTTTAGGGGTATGTTTTAAACATTCTATTACCACTGTAATTATTGTAGATATTTTTTTTCTTTGAAGGAGAGTTTTAAATTAGTCAC
>A_torda_10510-scaffold9260-133219-133500-p_0-120
GCCTAAACAGTCTCCCTTGTAATGGATCCTTGTTTTGGCATACACTGCAAATGGAAATAAATCTCTATTGTTTTTTGCAGAATGGGATGTGGAGCCCTTGATTACAGGGAACAAGCCCAG
>A_torda_14271-C13528851-3108-3369-n_40-160
CCCAGCACTGGCCCCATCCCGCACCCGGGGTGGGCCTTACCCAGAGCAGCAGGGTGAGCGCCTGCATTCTGCGGGGTCCCTCCGCAAGTCCGGGCTCCATCCTGTTCACTGCAAGCTGCA
>A_torda_04727-C13060542-1152-1394-n_0-120
GGAAGGGAGGGCAGAGCTGAGGGGGGGGCAGGAGGGACCGCAGCGCTCGCTGATGCCAGCCTGGCCCTCCCGGCTCCTACCTTGGTCCATGCGCCCGATGGTTGTGTACTGGGCTGCCAG
>A_torda_02627-scaffold1628-66556-66913-n_200-320
GGGAGTGTGAAGGTGGTACAGCTTGTTATCTGAGCGGTCCTTGTAGTTATAAACTGGAAACCCCATGGTTTGCTTTCCTATAAAGACAGAAAGTTGGATTTATTCAGGATCGATTCGAAG
>A_torda_12958-scaffold6086-151011-151288-p_120-240
TGGCAAAAGAGGAGAAAGATGATGAAAAAAGAGAAGCGGCGAAGGTGCTTGAAAACATGATTGACCTGATTAATCAGGTAAAAACTGTGAGAAACAAATCGCTATGTTGACAGTCACGGG
>A_torda_04028-scaffold511-390867-391166-p_80-200
ATTCCAAATCAAGAAGAGGAAACCAAAATTCTCTTGGGCCTGCCTCCCGACAGAATTGGACACGGAACGTTTCTCAACTCTGCCACAGCAGGTTCAGAAGAGTTAGTGCTACTTGTTCGA
>A_torda_08859-scaffold3346-93344-93870-p_240-360
GTGAAGAGCCAGGTTTCAAAGTCAAGATGTCCGTGTCTGACTCCACACAGGCTGGCAGCAAAACACCTGGGGCTCAGTCATCAGCAACTGTAATCAAGCCAACAGAGACTACGTGTGAAA
>A_torda_13128-C13430937-313-638-n_120-240
CCACTGAAGCCGGGGATCTTGCAGGACTTGGAGCGCTGCACGTGGGGGTCCTTGGGGGGAGTGACCTTGCTGTCCCCTGCCGGCAACCCCTCCTCAGCTGAGCGGTTTCGGCCCCTCAGC
>A_torda_12063-scaffold6556-12327-12579-p_0-120
GCGGGCCCGGCGGGCGGTGGAAGATGGCGGCGGCGCGGAGCGGCGCTGAGGAGGAGGCGGCGGCGGGGAGCGGCTCCGATGGCGACCCGCCCGTACCCGCGGCGCTGGGCCGCGCCCAGG
>A_torda_04299-scaffold5775-17021-17300-n_159-279
CAGGCCCACGGCCCAGCTTGGCCAACACCTCGATCATAGCTTAGACGGCCCTGCTTCACACCTGCCAACAAAAAAAAAAAAACACCAAGAGTAGGCATGGAGAGAGGGAAATGGCAAAGC
>A_torda_03674-scaffold9589-34599-35008-n_289-409
CCTTTTCCGATGGTGGAGGAATATCCAGGGGATGCTTCCGGATATACGCAGCCATGGCTCTGCCCTCCCAGATGCAAAACACACCACAGATGCAGGAATCACGGTAGATGCAGAAGAACG
>A_torda_11345-scaffold13529-0-1879-p_80-200
GCTGGCGGAGTTCGTCAAGGCCAATCCCAAAGCCTGGGCCCCCGTCGTCTCCGCTTGGTCCATCGATTTGATGGGGCAGCTGAGCAGCAAGTACGCGGGGCGCCACGGGGTGCCCCACGC
>A_torda_11015-scaffold797-1535-1880-p_200-320
GACCGAGCGGATCGCCCAAGGTCCCCCGGGGGTGCTGGACAGACCCATGGCCGCGCTGCTGCACGGTGAGGACGGGCGGCCCCCGCTGAGCCCCATCCCAGGGGGACACTGACGACTGAT
>A_torda_15719-scaffold721-3188-3517-n_209-329
CCCATTACTGTGAACATACAGAGCATCAGCGCAGTAGCACCTCTGGAATAATGCACCACCCACAGCTATACACCTTTACAAAAGAATCAAGCAGTGTATAAACAAACAATGCAATGATTG
>A_torda_12739-scaffold3979-164924-165584-p_280-400
CTCTCTTACCATCTTAGAGAAGAACACCAAGCACTGGTTCAGTTCTCTGCAACCCAGCAGAAATGTGGTGTTCAACATCCTTGAGCACTTCTGGAGGGAGCAATTGCTGTCAAGCGAAGG
>A_torda_15969-C13439181-1606-1823-n_80-200
CTTCCTCTTCTCATCCACTTGAGAGAAGAGCTCGTCCATGTCCGCCAGGTACTTGTCCTGAAAGAGAAGGACTTGAGGAGGAGGGGACCCAGGTGTACGGGGGCTACAGGTCCCCAGGGA
>A_torda_04680-scaffold5382-1342-1599-p_0-120
ATGAAGAAATTTGCAGAGATGTTTGTTTTAACAAGAGACACACATGCATACCTTTTTCTTTTTTTCCCCAAAAACTTTAGTTACATGAAGAAACCCTTGGGTCCACCTCCACCATCCTAC
>A_torda_08830-scaffold8500-15869-16063-p_40-160
CTGATCTGGTCAGCTGAGAGCTGCCTCTCTGTGCCCACAGGTCCTGATATTCCTGAAACGGACGCTAAGGAGAGGTAAGTGTGACTGGGGCCAGGGTTTTTATAGTGTATTTCAACTAAG
>A_torda_01398-scaffold5610-306133-306436-n_40-160
GAGGTACAGGAATAAGTGAAAACTCTGCTTCTTTACTTACCTCAGTGGTAGCATTAGCCAAGATATGCTTGGATAAATCCTGGTATCCTTTTGTTGAAGAGGAGCTGACGGAAATAGTTA
>A_torda_06272-scaffold3957-299667-300045-p_160-280
CAGATGTCCACAGTGGAACTAGGCGGCCCACTACATTCCTTAATCGTCACAGGCACTATGCATCCTCTGGAATTAGAAATGCTTAAACTTTTTTCTGTAGACAGTTCCAGTTTTGAAAAT
>A_torda_13548-scaffold6710-25465-25796-n_80-200
GTCCAAAGTTCTTGACACAGACTTCATTGCTGTCTTTTCTGTTATTTTTACCTCTTGTTCGGAACTTCCCTGAGTAGTAGGAGAAAGGAAATAACCAGAATTAGGAGTCAAGAATTCTTC
>A_torda_13548-scaffold6710-29472-30618-n_720-840
ACTGGCTTTTCCTCACAGTGCACTCCAGGGGATGTATACAGGTCTCCAAGGGTACTCTTACCTTCTTCCTTTTGCAGCATTTTTTTATCTTTTAGAGTTTGACCTAATTCAGCTTCTTCT
>A_torda_15372-scaffold1620-13108-13357-n_80-200
CTGTGTAAAAACGTGTCAATGGATAAAAAAGTTGTGGCCAGCACACATCATTTCGATTGCAGTCAAATTCTGTATAATTAATCTGAAATCTGAAGAAAAACAACAGATTAACTACAGTAC
>A_torda_00978-scaffold2720-73500-73787-p_80-200
AAAAGAAAGATGTAACACAGAGCTTGGAAAGCTACACAGCAAAATGCCCTGGTACAATGGAATTCATCACGCTTCCAGATGGTTTGAAGTTACCTCCTGTTCCGTTTACCAAATTGCCCA
>A_torda_00069-scaffold5158-59420-59703-p_40-160
TCACTTTTTATATCTCCTTTCTCCTTTCTTGAATCGGTAGGTACCGTAATCAAAGACGAGTTCCAAAGCAGCAGCAGCGGACAAAGCCTTCAGCTGTTCCAAACAGCGATGCTGTTTTGA
>A_torda_15313-scaffold4725-7739-8000-n_80-200
CTTCAAGAAGGATTCCAGCAGACTTTTTCTGGCTTCCACTTTATCGCTGTCCATGTTTCCAAATGGGAGATCTGGGAACAGCTTCTTTGGGCCTTTGATATCTATAAAGGAAACAAACCC
>A_torda_02229-scaffold1929-54711-55065-n_0-120
ATTAGATTAAAACACAGCAAGAACTGGACAATATTAACAAAGCAACTAGGTCTACATAACCACACAGCAGCGAGATTTACCATGAAACGATGCATGAGATGCGCAGGAGTGGAGCCAGAC
>A_torda_15715-scaffold1923-575065-575642-p_360-480
TCTGCGAGTACGACGCTTTGCCCGGCATCGGCCACGCCTGCGGGCACAACCTCATCGCCGAGGTGGGAGCCGCCGCCGCGCTGGGGCTGAAGGCCGCCCTGGAGAGCCTGCCGCAGCCGG
>A_torda_09526-scaffold405-318818-319841-n_560-680
TTCAAACTGCGAGTGTGGGGCTTTAGGAGAGCAAGCGGCATCCAGGAGACCTTGGGTGACTTCTGCCAGGGCTTTTCTGGGAGAAGGAGCCTTTTTCCCCACTTCTGGAGGAGAAGAGCA
>A_torda_11345-scaffold13529-0-1879-p_1560-1680
CATCAGTTTTTCCTGGTTTTACGCCACGGGAACGCCGCCGGGCTGTGTTACGGCGGCCGGTTGCTGGCCCGGCTCAGCGCCGTTTCGCCGGCCGCCGGCAAAGCCGTCCTGACGCAGCTG
>A_torda_10743-scaffold8967-174641-174986-p_120-240
AAGCTGAAGGAGATATTCCAGTATACTCACCAGGACGTGGACTCTGACTTTGAGGATGATATCCCATCTTCCCAGCCTCCCTTGCAGAAGTCCCCAGCCAAACACTCTAAGCAGTCGAAG
>A_torda_05898-scaffold5048-9490-10554-p_160-280
AACTTTGCTGGGCTTTGATAGCCCACAAAGAAAGACTGACAACAAAACACTTTTAGCTCAGAGACAGAAGCTAATTTCCAAGTTGACCAAGATTCCCAAGTATTCTGAGGCACGCAGGCA
>A_torda_10622-scaffold1431-209002-209316-n_120-240
ACTTCTGTCTAACATCTCTGCAGATTTTCTTTATTTCAGACTCTGCCATTGAAGTATATGCTTCATATTCTAAGTGAATCACTTTTTTCCCTTCAAAATTATTTCTTGTAGTACCTAAAC
>A_torda_11181-scaffold198-44542-46180-p_0-120
TGAGGATGCATATCATAGGCCTGAATAACTTCTGCTTTTTAAAAATCTGCATGCTGATAATATATTAATTTTTTTCTAAGATGCTTCATGCTGAAAGTAGAGTAAGACTCTTGGAGTGTC
>A_torda_10743-scaffold8967-171012-173631-p_1160-1280
AAGAAGTGACAACACAATTTCTCCAGCAGAGCTACCCGATGTTGATTTAAACAAGCATACGTACGTCCCGGTGTTGTCATCACTGGTCGTCAGAACTGGGGGTGCTGCAGCTCAGGGGAA
>A_torda_15584-scaffold3161-206897-207116-p_99-219
TGTCTGCAGCCTGAGACTCAAACCGTTCCGGCGAATGCAGGTGCCTTACTTCAGGCTGCAAATATGCTGTGTGTCTGTCTACTCTGAACTCTCAGAAGTACTTACATTAATGATCCAAAG
>A_torda_04299-scaffold5775-14088-14385-n_40-160
TCACTGTGCTCTCACCATCCCTACCCGGGGTTACACTCACCTCTGTTGGGGACGAACACTGTCTCATTCTCTGCTTGCACGTCGTGCTTGCTGCCATCAGAAGGAGGGAGCACTACCCGG
>A_torda_14951-scaffold2906-169705-170066-p_200-320
CTGAATCAGGGCGACTCTTTGTCAGGAATCTTCCCTTTACTAGCACTGAGGAGGACTTGGAGAAAATCTTTTCCAAGTACGGTAAGTATTTGCTGTGGGACTGGGATTTGCAAGGCTACA
>A_torda_08919-scaffold1883-79366-80337-n_440-560
CTGCTGTTGCAGATCCAGGGCCAGCAAACAGAGGGACGTTTGTACTGAGATTCAAGGTTACCCAAGAGTTGTTTTTGCTCAGCATATCCCATACGCCGTAGCGGGTGGGTTTAAAAGGCA
>A_torda_15695-scaffold5122-153659-154178-n_160-280
CAGTGCCAGGGGAAACATGAGACGTGGCCAGCAGCTGAGCGCTGATGGGACCGTAGCCATTGGAAGGCCGATGGACATTGTTTGAGGCAGCAGCTACTTCATCTTCATCACCGGAGTCCG
>A_torda_05786-scaffold11441-6440-6694-p_80-200
ATTACCAAGAAAAATACCAAGAGCTGCTTGAAAGAGAGGATTTGTTCCCAGATTATGAAGAAAATGGAACAGATCTACCTGGATCTGGAGACCCGTATGTTTTCTTTTTGAGTGATAGTT
>A_torda_15030-scaffold1449-392505-392813-n_80-200
CTCTGTCCGGATGGTTCTGCTGCCTTGGCTGGGACAAGTGTTCAGGTAGAAGTCAAACAAGACACTTGGGTCGGTGACCTCCAGCTTTGGGTCCACATCAAGTCCAGCTTCCAAGCCCTC
>A_torda_13277-scaffold3754-18447-18726-n_0-120
TAAGGATTTGGAGGAAATAGAAATGCAAAGAATCTCTTTGTTTTTCAATCCACAAAGTATAAACAGCCTTCAATAAGTACCTTTTTCTGGGTGCTTTTTCTCATGTAGATTTTAAAAGTA
>A_torda_05898-scaffold5048-9490-10554-p_360-480
CTGGTACTTTTAAGAAAGTAAACAATTCTTTAATAAAAGCATTATCAATTTGCCAAGATAAAAACTCTACGTGGCAGGCAGACATGGAAGACAGATTTATTGTGCTCGACAACTATGGAA
>A_torda_09208-scaffold1644-276679-276978-p_80-200
GCTGTTTAAGCAGATTCACACATGCAAACCGTCATTGCCCCAAACATCCATATGCCCGACTGAAGAGGGAAGAGCTCACAGACATGCTGAGTAAGAAGCAGACGGCTGACAATAAAGCTG
>A_torda_11754-scaffold5967-23215-24916-p_320-440
AGTCAGCTAAGCAGTGAGTGTAAAGCCACTCTTAGCCGCGTCTCGGAATTGAAGCAAACCCTTTACACGCCATCATATGGTGTCGTTCCGTGCTGCACTAGCCTTGAGAAACTGCTGCTT
>A_torda_02999-scaffold8369-94565-94880-p_80-200
AGGCTGACAGCGCAGTGGAGCGTGGAAGACGAGGAGGAGGCAGCGAGAGAGCGGCGGCGGCGGGAGCGGGAGAAGCAGCTGAGGTCCCAAGCAGAAGAGGGCTTGAATGGCACCAGCTCC
>A_torda_11987-scaffold2051-107560-107860-n_120-240
CAAAGTAGTATGTCACAGCAATTGATGCCAAAATCCAGAATGCAGAATGAATATTCAGTCTGCTAAGAGGCTTCCTCTTCTTCTCTACAGCTGTAGACTCTTCTGTAAATAAGAACATAA
>A_torda_15008-scaffold1595-43982-44380-n_240-360
ACCCCAAATGATTCCAAAAACTAGTAAAAACATACTCAGTTTCTGGGACATATTTTTTCTTGAAAATGTTAGAAACATTTCTGATGAAGGCCACAGGCGTGTCTTAATTTCAAGAGAAGT
>A_torda_09853-scaffold6557-37212-38460-n_440-560
GGCGGAAGCTTCGGTGTTGCTCCAGCCGGCACGTTTGAGCTCACCAGTGCTCTCGCTCCTTCCTGGGCATGGGGTCCGGGCTTTTTTCTTTTTCCCATCTCCCTCCATGTTCTCCCGGGA
>A_torda_08470-scaffold6294-105319-105603-n_164-284
AAATGAGCTGATTCTGGCCATGGTAGTGGTCTTCATCTACCTGTGGAGCAGGGAAGGTTCACGGGTCAGTAACTGCCCCACGGGTCCCTTGGACAACCTTCAAGAAGGAGGCAAAACTGC
>A_torda_09971-scaffold4935-679200-679480-p_160-280
CTACAGCCTCAGCCCTGCCAAAGAACTGGCCAGCATGGAGGTGAGGACACTTCTTTTGCAAGGTTAAACTTTTGGGGTGCTTAGCAGAGTGTGAGGTGGTGGTTTCGCCTTTCTTTTGCA
>A_torda_14528-scaffold327-43218-43440-n_102-222
ATGGCCTGCTGTTGATGTTTCTGTCACTTTGGTGACGGCCCTGCACAGAGGAGAGAAAAAAAGAGGCCAAAAGAAAGGGATGAGACATGCCAGACTGCCTTGTCCCATGAAAACAACCCT
>A_torda_13347-scaffold4257-25424-25718-p_160-280
GAGCCAGGGGGCCATCCCATTTGCAATGACCAACGTGTCACAATCCCTCTTCAGGTAACATACATCATTAGAAATCTTTCCTCTGGTTGTGTTCCTGAAGCTAAAAACCAGCCTGTAGGT
>A_torda_14860-scaffold7501-162327-162895-n_120-240
CACGGGGAGCCGCTTCTTCTTCTTCTTGGCCGTTCCCACCATCCCGTGGACCTCCAGCTGATGCTTCTCCAGCTCCTTCTTTGTTAATTTGACCTCACTGCACTCCTTACACTGGATTTG
>A_torda_12190-scaffold466-1367185-1367461-n_156-276
CTTCAGCATCATCTTCTCCCTCTCCATCTTCATCGTCTTGCTATCGCAAGCACAGCCCAGTCAGCCAGCCCCCGCCCCGACTCCCCCTCTACTCCCCTATTTCGGCTGGCTTTGCCCGCA
>A_torda_04049-scaffold7691-13984-14321-n_200-320
TTGTCGTGCTCCCAGCGGCCCTCATCTTTCCACAGCTTTCGCTGACGACCCTTCGGCCTGGAACAGTTACACAGGGAGGAGGACCAAGGGGTTGGTGGAAAGCCAAGGAGACGTGGCAGC
>A_torda_02138-scaffold1974-247488-247759-p_80-200
GCAGTTTACACGCTGGTGTCTCTCTACAAGCAATACGCCAACCTTCTTGGGAAAATGAACTCAGAAGAGGTGGATGCGGTCTGGCAGGTGGTAATAGGAGCCAGAGTTGATGTAAGCAGT
>A_torda_10304-scaffold336-170977-171311-n_120-240
CAGAAGAGGTTCTGATACTTGCGTCTCCACTAATATACAATCTTCATAATCTCCTAGATATTCAGGAATAAATTGGACCGTATACTGGCATGTCATCCCAGGAGCAATCATTCCTCCCTT
>A_torda_15695-scaffold5122-116984-117306-n_80-200
GAGGCTACAAAATCCTTCAGAGTGAGAGTTACTCACCTGCTCGGTATCTTGATCACTGATTTCTTCAAGGTACTTTTTAAAAGGATTGGGTTGATAGGGCTCCTCCTTTTGCTGTGCACT
>A_torda_15695-scaffold5122-124001-124206-n_85-205
GGCTCTCAGTTACCATAGGTGCCGATTTGTACAGGTTGGCCTGCAAAAAAAGGTATATACAGTATTAGATACAATATCAAAATGATTATAGCGATGACAGAAGAAAAATTCATGGACAAC
>A_torda_03937-scaffold8469-9755-10069-n_0-120
GTGAGATGAGGAGTCACTTAAAAGTATTAGCCAAATGAGGAGCACTCTACACTGATTCTCCAACTCCGGAAGTTGCCTACCTGCAGTGTATATAGATGCACTAGTCATAGTTTTTCTAAA
>A_torda_12774-C13448939-505-1464-p_360-480
TGGATTCAGCCACTACCTTCACCTTCCCCATCGACCAGCTCCTCCCCGGGAACAAGAGGGAGCTGACGCTGCCCCTCGGATCCGCTGCAGACACCAAGCTGGACCTGCCTCTGACCATCT
>A_torda_06832-scaffold5871-23763-24123-n_200-320
TCACGAGCCATCCGTTCAAAGTGATACTGCAGATCATCCCCAACAGAGGCAACAAGCAATTTCTTCAGCTCCCGATTCACCTAGAATTAGACCAAACTGTCTTGTAATTACCAATATAGA
>A_torda_13069-scaffold1825-44344-44759-n_80-200
TGCAAGAATATCCTTGGTATGTGCAACTGGATGTCAAATCCGTTTCACTGATTGCTTTCAGAGATACTGTGTAGTTGGTGCCGCATGTGGTGCATCCCAGGAGACAGTAGTTTTTAAGAG
>A_torda_02733-scaffold1199-16531-16844-p_0-120
CTCCACCTGCCACTGCAGGTAAGGGTCGGTGGCACAGGGGGGCAGCCCGCCCGTGGCCAGGGCTAATACGGTGACCACAGCCCCTGCGCATCGACGTCTGCTACTGGAGGGAGAAGGAGC
>A_torda_07887-scaffold4772-7903-8246-p_80-200
TTTTCTGCAGAGATTGAGAGCCAGGGCAGCAAAGCGAGGGTGTACGGCGAGATGCTGCACGTGGACATCCCCTTTCCCATTCCTGAGCCTGATGGATGCAAGTCCGGGATCCAGTGCCCC
>A_torda_07890-scaffold5937-14348-14582-n_114-234
GCCACCTGCGTCTGCTGGAGCATGATCTCAGACACCCACACTGCGGCGAGCCGGGCAGGGATCAGAGCAGAGGCACCAACGCCACCCACCCCTTGTGCCGTGTCCGCGTCACTACTGGCT
>A_torda_03180-scaffold6553-108702-109551-n_360-480
GGTGGCTCTTTTGCATGGTCCCTGAGCTCCCTACATGCCTGCAGGCACAACCGTGACTCGCTTGCTGAGGGCACATGCTCTGAAATTCATTTGCTTTCCAGTCCGTCTCCTGAGCCGGTT
>A_torda_05362-scaffold13359-53098-53500-n_120-240
ACATTGCAGTGTACTCCACAGGATTATAATCTTTCCACTCAATCAGCCAGCTCACTTTATCTTCGGGAACTTGGCTACGCTCAACATGTGATCCTGGATATGGGGAGGTAAGAGCTTTCC
>A_torda_06729-scaffold425-79688-79974-p_120-240
TGTTGTTTTTTCTAAATGTGATGACATGGAAATTACTGGGAATTATACAGATGTAATCTATAGTGACAGTACCAAAGAAATGAACAGTTCACATCATAGAACTTTTGAAAAGCCAGTTAA
>A_torda_13277-scaffold3754-2410-2890-n_320-440
AGTGGAAGAAAGGACGATGTGAACACGTACAGCGGCTCCTGCCAGGTTTGCAGCGTTGCATCTGAACAATGGATAAACCCCTGTAAGAGAATTCACAACCAATCAGCTAAACAAGCCGAA
>A_torda_13853-scaffold4349-111949-112222-n_153-273
GCAGCAATAACGGCCTCCTTGGGAAAAACAGGTTTTTTATCTGTCAAGAGGGAGAGGAGGTTGAATACGTGACACATTGGTGCAGTCATATAAAACAGAACATTTCACAAAACTGCGGAA
>A_torda_13548-scaffold6710-26633-27057-n_200-320
TTTTTTGGAGTCTAACAGTGACATGCTGAAAGGCTTCCTTTATACTCTCTGCTTCACTTTCAGATGTACATTCAGTGACTGCATATGCAGAGCCAAGTTCTAGTTGTCCTGAGGCCACTC
>A_torda_09526-scaffold405-323545-323841-n_120-240
CACCAAGTTGATTTTGTTGAATGCTGTTTTCTCCTCCTCAGGACAATGCCGTAAGCGCCAAATCCTCACAGTGTTGTCATCAGAGCATGTGGCAATCTACAATATAAATTAGCTTCTTGG
>A_torda_14001-scaffold1894-105131-105500-n_40-160
CTTTTTCTTCTCGTTTTTTTCATAATAAATGGTACTTTACCTAGGCTGTTATCATCATCAGACACATCCATAAATACACCTCCTTCTTCATCCATATCCTCTCCAAAGTCTTCCTCCATA
>A_torda_14001-scaffold1894-117276-118980-n_240-360
CATAAGGGTAAGCTCTGTTTACCCCGCAAAGAAGAGCACTGAGCATTTTGGATTCAACGTCTTTTTTCTTAATGCAGTTCCGAAAAAAGGAAAAGTACAAAGTTATCAGCTTGTTAGCCA
>A_torda_06379-scaffold12804-5093-5351-p_120-240
CTTCTTCGGGAAGACAACTCACCCGGCCATGACGACCGTGTCGGAGTCCCCGGAGAGGTGAGTGCTTTCCTGGGATGAGATGACGCAGGGGAGTGCCATTACAGCACAGTGGGGGACATC
>A_torda_05439-scaffold6429-42064-42948-n_320-440
GCCGGTTTTTCTTGGCAGCCATTGTTGAAGTTTCACTTTCGGACCTGGATCGCCTGGATTTCCTCCCAACTGCAGCCCCAGACACCGCAGAAGGGTCTCCCTCTACAGCAGCTTCAGCTT
>A_torda_00108-scaffold1922-185393-185700-p_120-240
CTGGCTTTTGCCTTTTCCCCATCAGGAGATTATTTTGCCTTGACAGATGACAGCAAACGTCTGATTCTGTTCCGTACAAAGCCTTCCTGGGAATGCGTTAGCGTTAGGTAAGGAAGCAGG
>A_torda_15168-scaffold8402-36077-36402-n_120-240
TGCAGTTGCTCCACTGGAAAAGACTCATCCCTACTGTACAACTTAACACAGTTCTTTTCTCTGTCCCCTTCTAAATTATTTCTGTTTGTACTGCTTGCGGGTATCATCAACTGGGTATTC
>A_torda_14998-scaffold2075-626964-627206-n_0-120
CATGAAATACCTTCTCAAAGCATTTAACTAACAGTTTTTAAAAAAAAGATGAATCAACACAAAATACTTTTTATAATTACCTGGCTGACTAAGGCTAAAGACTTCCTGTCGTCGAACAGG
>A_torda_15186-scaffold3115-367788-368201-p_200-320
AAAAAGAAGAAGAAGGAGTCCCGTCCCGAATCAATAATAGTGTATCGGTCAGAGAATGAGAATAAAGTGGAAGAAGAACAGGCAGATGAAGAAGGAGGGGAGAGGAGATCTGAAGAAGGC
>A_torda_03177-scaffold1576-4773-5029-n_136-256
CCGTGTAGCGTTTTCTCTCTTCTGCTACAAACGCCATCAGCTGAAGGCGGGGGGAGAGAAGGAGGAGAAAAATGGGTGGGCTCATCCCAGAGGCAGCGGGGAGCAGCCCTGCGGCCCGGG
>A_torda_13069-scaffold1825-43569-43990-n_301-421
CTGAGACTATAGAGCTTCACCCCAGAAGGGCAGCAAGCACCTAATAAAATAAGAAACATTAATAAGCAAATTTTGTGAACCCACAATATTATAAATTCCTAGAGTGCATTTTAAACCAGA
>A_torda_15044-scaffold4304-287739-288012-p_120-240
TGTATCTTCTTCTGAACAGCCATTTCTTTTGCCTTTTAAAGACTGAGATGGGACTAATCATCTTCTTCCTATGGTAACTACAAAGTCAATGCTAATTAGACAGTAAATTGGAATTATTTA
>A_torda_12037-C13420133-1348-1936-p_360-480
GGGACAGACCCTCGACGTGAACAGCCTGGTGCATATTGTGGGGCATGGAGACTTCCAGCTGAGCCAGGTGGATGCCCCCCCGGACCCCCTCTCTTTGAACCCCCGAGTGGTTAAAGGACA
>A_torda_03177-scaffold1576-2981-3320-n_200-320
CTTGTGGGAGGTGGCCTGGTGAGCTCGCACCGTCAGGACAGCGTTGAGCAGGAGCACTCCTACCAAAGAAACAAAGCAGAGGGATGGAGGATGAAGCAGAATCGAGCACTAATTGCTTTT
>A_torda_00840-scaffold3369-17899-18194-p_80-200
GATGCCCAAAGCAGGTATCATGTGGGCGTTTGCTATGAGAAGGGCCTTGGAGTGCAGCATAACCTGGCAGAAGCGATGAAACACTACCGACAGTCAGCTGCTGCGGGGAACAGGAATGCC
>A_torda_13269-scaffold6689-33425-33770-n_80-200
CTGATGAAGGCATGACCTAGAGAGTTGCAGAAATCTTCGAGGGCAGCTGCTTTCTGACCATTCATATTTGAATTAAAGCCTGGAAGGAAAATAACCCCTGGATTCCTGCCTTTTAGTTTA
>A_torda_13767-scaffold1427-135207-135592-n_240-360
GAAACCATGGGCTCCGAGCGCGACATCTGGGTGCAGCGCCCTTCGCAGCGAGCCAGCAGCACCATCTGCGAAAGAAAAGAGGCGGGTTAGGAAACGTGCCCCCATGGCTGCCAACACACA
>A_torda_15313-scaffold4725-5905-6162-n_80-200
AGCAGTGCCCTCCCTGACACTGTACACAATCCTGTCGTGCGCTTCGCTCACACTCAGCACTGGAGCAATTTTACTGGACGAGAACCTCAGCCTGGACCTGAAAAGATATGGCACAGTCAG
>A_torda_03059-scaffold6591-426266-426963-n_320-440
ACATTTCAGTCCACTGGCATGCAAATTAGGGTTGAATAGAAGATACTCTTCTTTAACCAACGAGACCAGACGAAGGCTCACCATTTCTGCACCAACGTATTCTTCCATGTTTTTTTCTAA
>A_torda_12214-scaffold3133-33226-33861-p_360-480
ATTGAATCAATGGCTAAGCCACGGCCCGACGGCAAGATCCAAGTCACTTTTGGGGAACTCTTCGAGAGATACGTTCGTATTTCAGATAAGGTTGTTGGGATTCTCATGAGAGCCAGGAAA
>A_torda_11345-scaffold13529-0-1879-p_400-520
CCATCATCAACCGCGTCCTTTCCTGCGGCCTGAAGGATTTTTGCGCCCACGGGGCGGCCCCGGGGGATTTGCTTTTCCCGGCGGCCGCGGCCGCCGACAAGCGGGTGCCCAAAATCGCCT
>A_torda_05982-scaffold1237-112338-113512-n_160-280
TGACAAATGGATCTGTAGACCACATCTCCTCTGTCAATTCAACATCGTGACATCGACACCAGTACGCTACTGCGATGAGAAAGCTGTTGATGAAGTACAGCCAGGGGACGTTCATCTCCA
>A_torda_15734-scaffold5470-56239-56507-p_80-200
CTGGAGAGCCTGGGCCAGAGCGAGCTCGCTTCAAGACTTACCCTCAACTGCCAGAACTCCTATGTAGAACCTCATAAAATTCGAGACATCCCTGTAACCATCATGGATGTAAGTTAATCT
>A_torda_15297-scaffold4406-16657-16906-n_120-240
AGCTCCACGAACACCTCGTAGTGGGGGGCGCAGGCCCCCGAAGAGGCACCTGCAGCAGCACCTCCTACGCGTTAAAGCCACCCGCAGCCCCCAGCCCTGGTGCCTCAGGGCCGAGCAGGG
>A_torda_14030-C13553919-11400-11727-p_160-280
GGGAACCTCACCGTGCGATACGAGGACATTCAGAAGCACGCAAGACTTTACCGGGTCTACGTCAGGAACGCACGGGACAATCGGACGGTGAGATGAGTTGCTGGTCCCGTGCTGTCCCCA
>A_torda_05189-scaffold11871-20437-20746-n_120-240
TGGTTTTACCGCTTCCCGTCTCTCCACATATGATGACAATGGGATTCTCAGTAATGGCTTCCATGATTACTTGTTCTTCGGCAAGGATTGGAAGCTTTAGTCTTGCTTCCTAAATAATAG
>A_torda_08098-scaffold3198-240022-240420-p_80-200
GTTCCATGGAAGATATATTTGCTGTCCTTGCAGTATCTGTCAGATTCTCCTTTCAGATTGTGTCTTCTGACTGCACATTGACTCCAGTAAATTCATGGTTACTGGGAGAAATGGAGTGCA
>A_torda_02999-scaffold8369-101282-101638-p_236-356
GGTCAGAGAGCAGGAGGAAGAGGAGAGAGCTGAGCAAGAGGTGAGATCAGGAGGAGCTGACCTTCTCCCCACAGGGCTGGTGGGAGGGCTTGGGAGCTGCTCTCCAAGAACTCGGATCAC
>A_torda_15168-scaffold8402-38107-38357-n_0-120
ACGCTATAGCTTAAATGGAAAGCTCTGTACAAATACTGTCATGAGTACTGGTTCCAAAGAGATTAAATGTAATTCCTTACCTTCATTTTCCCTGGAAGGGTTATGGTCACCAACTCAGGA
>A_torda_15559-C13133828-766-1048-p_40-160
AGTGGAGTTGAGCACATGTCCTGTGTGTCCGCCCGTGCAGGTGACTTGCCCCGCAGCCTTCCGGGACACCTGGTTTTCCGCTGCAGTAACCCTGCATACTGGGTCTATGCCGATCAGAGG
>A_torda_10510-scaffold9260-119577-119826-p_129-249
CCAAGCAGACAACTGTCAGTGTCAGCTACTTGTTGACGGAGTAAGTGTATCCAAATGAAATTCTGAATCAAAGGCGCATCTTAGAACTTTAAGCAAGATGCAGGCATATTTCATTTCCCT
>A_torda_15794-scaffold625-288128-288653-n_360-480
AAAAAATTAGATTCATCAGAATATGATCTGGAAAGATTATTCGTTCCTCCATACAATGAGGTCATACAGGTGCTGCAGCTTAGACCTAAGACAAAAAAACCAGAGACTAGATTCAATTAC
>A_torda_14528-scaffold327-33991-34306-n_195-315
ACCTCCTTGCTGGCCAGGCATAAAGTCCTCAGTGTCTCCTCTGCAAAGCGCTGCAGAGATGAGACATCAGGTCTCCCTTCCCTCGACCAGGATGGCTCTGATGGTGGACCAGGGTATCAT
>A_torda_12199-scaffold3819-153573-154317-p_40-160
ATTATGAGGGCTCATTAACGTTATTCTTTTTCTTGGACAGAATCAAATGGCCCTCTTTCAGAATGGCTTTCCAAAAGACAACACCCTGGGAAAAAGTACCTAAATGACCTGGAGAAGAGA
>A_torda_01726-scaffold9310-150426-150684-p_80-200
CTTTCTACTTTGGGATCTGCCTCAGCATGACCCTGGTCCTCGCAGCCCTGCTGAGCTCTGCGGCCACAGTGCGGGAATCGCAGCTCCTCACCGCTATGGTGCGTATCGGGAGGGACTGGC
>A_torda_05448-scaffold8330-33738-34014-p_0-120
AAATGCTGTCTTGAGGCTTTTCTTTTCACCAAAGTCTTCTAGTTTCCGTCCAATTTTAACACTTTGATATTTTTCTTTAGGTTCTGCCATTATAATTGCATCTCCAGTGCAACCTGTTTT
>A_torda_14998-scaffold2075-624098-624309-n_91-211
AATACATTATCAGCACCCGTTTGGACAAAAAGTTTTTTATCTGAAAAGAAACAAAAGATTAAAAATAGTTGAACAGTTGGCCCTCCTCAACCCTACCATCTCTTCACAGTGTAAAGGGAC
>A_torda_07890-scaffold5937-11633-11949-n_120-240
TCCTCCTCCGTCACCCAGCGGGATGGGGACAAAGCAGGGTCCAGGGTGACGTCCCCATCCAGGGGCAGGGAATAGACCACGTATGTCTGGTGGATGTGAGAGAAGATGTGGACGACCTGC
>A_torda_02090-scaffold2751-149808-150121-p_120-240
ACCCTAAATACATATGCACATAATTCTTACGAACGCTACATTGCTGTGGGAATTGGTGTGGGAATACTGACAAGTGGGATACTTGCTATCATCTACTGCTACGTAAGAAAGAGGTATGGG
>A_torda_13277-scaffold3754-8740-9073-n_0-120
CAAATACATATTTTTATTTCCCTTGGCAGCTAATACACAAATTTTCATTTTTAAATATAAAACCCACAAGCCTTCCTTACCTGAAGACCGCAGATGAAATTCCTCTGAGGAATCAGTCCT
>A_torda_04680-scaffold5382-3783-4047-p_40-160
TTTGGCTAAAAGCTATTTTGATTATTCTAATTATTCACAGGTATTAGAACAGCATTACTGGAGTCGGAGGAACATACGTGCCCAACATGTCATCAAACAGATGTTTCTCCTGATGCTTTA
>A_torda_14998-scaffold2075-621682-621943-n_120-240
GTAGTTTGGACAACTCCAAATTGGTCTTCAGTAAAGGAGGCTGCTACCAAATGAGACAGACCTTTAAAAAAAAAAAGTAGTTTACTAGAATTACTGAATTCTCAACTTCTGAAGCATTAC
>A_torda_09208-scaffold1644-274215-274574-p_40-160
CGGGGGCGGGGGGTAAAGCTGTGGGTTTTGGCTAAATCGCAGAGGTGGGAAGGCGCGGGGTTTCAGTTGGGCGGTTATTTCAACACAGGACAGGCTGCGGCGCGGCCGGCCGAGAGCGGA
>A_torda_00863-scaffold13587-16334-16547-n_0-120
TGCAGGGAGATGCTGGAGGCCAAAGCTGGGCTTAAGGGAGCGCAAAACGCAACCTGGGGCTCCAGGAGCAAAGCTGGCACGGGCAAAGCAAACGCTGCCCAAAACGGGGAGCCCTGCGGT
>A_torda_05898-scaffold5048-13901-14577-p_240-360
AAGGGGTCTTGGACATCACGGAGATCCAGTACTGAAGAGATCTGTTATACCTGTACCCCACACCATATCTGTCCCTATCGATGATACTTGTCAGTTTCTTATTTTAGCTTCTAATGGGCT
>A_torda_04680-scaffold5382-2131-2431-p_40-160
TTTTAAAATGAGATATGTCTGCATTTCTTTTCTTTAACAGGACAAAAATTTTGAGTCTGTTCCCAGAATTAAAAAGAGCACGGGAATTCCAAGGAGTTTCATGATGGAGGTGAAAGATCC
>A_torda_15297-scaffold4406-17160-17392-n_40-160
AGCCCCCCGAGGTGAGGGGCAGAGACTGCGGTGTCCTCACCTGCGGACGGGCTCCACCACGGGACACTGCTTGTGGAACCCGGCCACCCTCAGCACCTCCCCGGCATGGCACCTGTGTGG
>A_torda_13072-scaffold1825-132695-133002-n_160-280
CACCAATCCCCTGTCCTACGTGCTTCAAAGGCTCAGTTACGAAGTTGGTGAAAGTAATCGCCAATGCCTAGAAAAACAAATAGAGAAATAGCGTTGTCACTGATGGCAAACATAAATGTG
>A_torda_00863-scaffold13587-17076-17400-n_204-324
TCCATAGGGTCCAGGACAGTTGTCCATGTCCCAGAAGGTCCTGGAAGAAGATGGTGCTTATCTTTCACGATCCCTATGAAGACCTCAAGACCTTCACAAAGAGGTAGGATGAGTGGCCAG
>A_torda_01422-scaffold9363-71439-71759-p_80-200
GAGTCCTAGTCAACCCATCCGGGCAATTGTCCCAACACTAAGTGCGGTATTTGTGGATGAGAATTTGCCAGATGGGACTCACTTGCAACCAGGAACAAAGTTTATCAAACACTGGCGAAT
>A_torda_12087-scaffold496-86685-86929-n_124-244
CAGCTGCCTTTTTTGCTTTTACGTATTCTTCCCTCTTGTGCTGTATGACATAAACATAGAAAATTATTTCACATATGTATGTACACAAAGCACACATAAGGCAACTTGACTTCTGTAGTG
>A_torda_04288-scaffold14668-9423-9738-p_120-240
CTCCATGGGCTTCTCCGATGAGGGTGGATGGCTCACTCGACTCCTGCAGACCAAGAACTGCGACATTGGGGCAGCACTAGATGCCATCCAGTATTCCAAGCAGCCACCTCACTTGTAGTA
>A_torda_07970-scaffold714-235495-236124-p_280-400
GGCCTTTTGATGGACCCATTGGTAGCTTACCACCTTCTCCACCTCCGCTGTCCTTCAGAAAAGACCTTAAACGCTCTTCTAACACTGAGGAACCTCCACCTCTGACAGACACAGACCATG
>A_torda_05718-C13500731-3170-3473-p_40-160
ATGGGGACGGCACTCACCAGGCATCGCCTGTGCCTTGCAGTGAAACCAGAGGCGCCCGTCAACCTGACCATACACAACATGAGCGGCAACCAGCTGCGTCTGACCTGGAGCTCCCCGTAC
>A_torda_14618-scaffold5282-80216-80473-n_80-200
ATTTCTCAGCATAGGTAGAACCAACTGCTCAAATGAAACAAGGTCTACAACATACTGTCCAACTCGATATTCACGTCTTGAAGTAGAAGAATCAGAACTGAATTTGAAAAAGAGATATTT
>A_torda_04900-scaffold1661-223348-223592-p_0-120
TCTGCAAATCAGGATCAGCCTCTAACAGTATTATTTTTGTCTTTGAATCTCTCACTTTACCCTTTCTGTAGAGCAATTATTTGGACATTCAAGTGACCATTCTCAACGTGAACGATAACA
>A_torda_02210-scaffold4668-40120-40440-n_40-160
CATGTCAGAGAATAATACTGTATCGGAGCAAAACACTTACCGTCCTACAGGTGCTTCCTGGTGTCTCCATACAAATACGTATTTTGCAGTGTAGGTAAACCACGGAATTGTTGACAAAGG
>A_torda_12498-scaffold16761-9313-9574-n_0-120
GTTTAGGACAACAGCTACAGACAGCGTAAGCAGCAAAGTCAAGTCTTCAAGACGTAATCCCCGAAGAGAAAATAAGGAACTTGTTCACTGATACCATTACTTGCAGCTTTTGATTCTCCA
>A_torda_00123-scaffold11006-41284-43304-n_1440-1560
TTTTGCTCCTGTTCTGAAGACAGACATATATCTTTATTTTGCCAGTGCTTAGTAGCAGTGCCAGCCAAACTATTTTCTTTTGTCACTTCCAGAGGACATTCCTGACCATGGTCTTGTTCT
>A_torda_00977-scaffold2720-8167-8470-n_160-280
CTCGCTTCTCTTTTTCAAGCATTTTTAGGTATTTGCTAGCTAGGATCTTCTTTGGTAAGATATCTGGAAAGTAGAATTGTTTCTTTTATAGTCAGTTTGAATACTCACATTGCCTCGTTA
>A_torda_12498-scaffold16761-23541-23822-n_40-160
GAAGCACAAGACTCTGATTAAGTCCTAGACTTTTCTGTACCTCCATCGCTGTTTCCTTCTTCTGTTATGATATCGAGAAGCCTCTCAAAGGCGTTTTCGAAGGCAACAATCTTCTGTATG
>A_torda_13281-scaffold3754-97487-97781-p_40-160
GTTCTTTGCTCCAGGGGATTGTTTCTTCTGTTTCCTTCAGGATCTGGATCTCTCCTACAATAACTTGTCCCCCCAGGACATTTGGACATTGGGAGATTTGTCCCAGCTCAAAGTCCTTCG
>A_torda_01084-scaffold9042-88300-88833-n_400-520
AGACAACTGATATGGACACTTTTTCATTCTCCAGGAACGTTGCAAGGACAACACTGCCAAGGAAAGAAGGATGTACGAGTCACTGTACTGAACTGAAGACTGAGAAACACAGGCCAAGAT
>A_torda_03015-scaffold8264-42381-42627-n_40-160
AAAGTGTGCATCTGCCATATAATATACTTCATTAGAACTAAGTGAGAGTCACCATGTGGTTAGGATTCAAAATTTCAATCCAGTAGCCATCAGGATCCTGAACAAATGCAAGTCCTTTCA
>A_torda_03508-scaffold3344-352771-353023-p_120-240
CAGTTCTGTTTCTGCTAAGTTATCTGAAAGAATCATAGCTGAAGCCTCCAGGTAAGATTAACAAAGACATCCTTATTCCTGGATAGCAGGCTTTGTGTTGTGTATATTTCAGTTAATTGA
>A_torda_14030-C13553919-11400-11727-p_207-327
TTACCGGGTCTACGTCAGGAACGCACGGGACAATCGGACGGTGAGATGAGTTGCTGGTCCCGTGCTGTCCCCATCCGTCACACGCAGCGCTGCCCAAGTTGAAAAGCAAATTTTTTAAAG
>A_torda_02955-scaffold13006-640-1039-n_200-320
GAAGGTGCCCTGGGGCTCTTCACGCAGGACACCCTGCTGCAGCCACAGAGTCATCTTACGCTTCAGCGACGTCACGGGCACCTTGAGCACTTCACTGAGCTCTGTCAGTGTCCACGTACC
>A_torda_04024-scaffold9712-9252-9673-p_301-421
CTACAAGTCAAAAATAAAGAAGAAGAAGAAGAAGGGCAAGGGAAAGGGAAAGGGCAAGAAGACCAAGAAATAAAGGACAAAATCTATTCTCTCTCCTCCTGGCAAAGCTGCTGACTCCAC
>A_torda_09281-scaffold2210-485316-485836-n_160-280
TCTCAAAGGCCAGACTGTCCATTAACAGAGTATTGTTTCTGCTCTTGGCTCTGGTTTCTTTACATTCGTGTCCTATTTTACTGAGCAAACTCCCTTTTTCCATCCTGTCATTTGCCACAT
>A_torda_14892-scaffold2458-90426-91252-p_706-826
GGGCCGGGTTCTGCCAGAGGACTTGAAAAAAGCTGGTTTAAAGTGAGGGCGAGACAGCTGGTCCCTGCGGGTTCTGCCTGGGGGGTCCGTGGGGAGCTGTGGGAGCATCTGGGCTAGTGC
>A_torda_02025-scaffold241-262458-262816-p_120-240
GCTACCAGGACGAGAAGAACAAGGAGTCCCAGCAGATGCTAGGGCAGCACTTGAACAGTGAGGTTCAGAAACAAAACTGCCTTATAGAGCAGCTCAGACAGATGGTGGCTGAACGAGAAG
>A_torda_09819-scaffold8968-117259-117555-p_120-240
GAGATCTGCGAGGACTACTACCCCTGTGAACTGTACGCTTTTAACCATGGCTATGCTGCTGCTTACAAGCACTATTTTGGGAGGAGGAGGACTAAGTAAAGGATGACCCATCCCCATCCT
>A_torda_10797-scaffold2836-164300-164531-p_0-120
ATTCCACGCATGGCATGTTTTCCGGCATCCTTTCATTTTGATTCTTCCTTTTTTTTTTTTTTGTTTTGTTTTTATTACAGTTCTTTGAGGTTCCGTTTGACTCCAATATGAACAGGACAA
>A_torda_14860-scaffold7501-182091-182394-n_80-200
CCGCTTCTCTGAGGCAGTCAGGAATCCCTCTTCTGCTGCCTCCAGGAACTCTAGAATGGGGCTCAGCTGTGTCACGTTCCGGATCAGCTCCTCCCTGTGTCCCAGCAAGCGAGCGGTCAG
>A_torda_10847-scaffold10119-25312-25650-p_160-280
TAGTTTCAGAAGGTGATGAAATCCAGACATATGAGAGAGGACTTATATTTTACTTAACTCATTCTCTTAACGAAGACTTAAATGAAGAACTAAGCAAGGTAGAAACAAGTGGTTTTTTTC
>A_torda_00990-scaffold3454-161205-161480-p_120-240
TTTATGCAACTATAATGGATTTTTTTGCCTCTGGCTTACCTGTAGTTACTGACGAGGCACCTAGGACAGATACAGGTAAATCAAACTTCAGGAAGAGGCCAGTATCTGCCTTTGGGTTTG
>A_torda_13102-scaffold1855-461147-461517-p_200-320
GATACGATGGAAGAGCTTGAGTTTCCCAGTGAAAGTCAGAGGCAAAGAAAACCTACAGAAAGTGAAGAATTCTTTGGGACTGTGGAATTATCATTAAAGGAACCAAACAAATGTGAATCA
>A_torda_15715-scaffold1923-584749-585045-p_40-160
TTGGTGAAAAATTTCTAATAATTTGGGTTTTCTTGTCTAGGTGGAAATAAAAGGTGGTGCAAATGATTACTACAATGTGCTTCCAAATAAGAGCCTGCAGAAGGCTTACAAGGAGAATGG
>A_torda_08466-scaffold6294-18417-19041-n_240-360
AGTGGTGGCTGTGCTCGGAATTGTGCCGGTTCCTCGGAGACAGCAAATGCAAAGCTGAGGCAGCGGATGCCATGCTGTCTGAGTGATGACTGGGCTCCAGCACCTCCGCAGGGAGCCCAG
>A_torda_06440-scaffold2534-90287-90577-n_80-200
CACTCGAGACGGCTCTCATGGGCGTGCGGGAGATGCCAGGCGTGGGCGAGCGCGGGTCCCAGTCCTGGCTGGTTCCCGCCGCCGGCTCAGCGGGGCCGGGCTGCGGGCTGCCCGCCGGGG
>A_torda_13069-scaffold1825-47976-48239-n_0-120
AATAAAAATGTCCAACCAGCTATAGCATAAACACAGTTAAAGGATCCAAAATGAATTTGCAAGAATACATTGCTACTTACCAGTAGTGTAATTGAATACATCACCTAAAGGACTCTGCCC
>A_torda_01031-scaffold2368-64825-65501-n_0-120
TAAACTAATTAAGCTTCACAGAAGAATAAGCACAATGAACACGCAACAAGGAAAATCACTGGAAATTAGCTGTTGTATCACTCGAGTTCTCCAAATATTTGAGTAAACCTCTGTCTGTCT
>A_torda_00514-scaffold8722-15360-15598-p_0-120
AATGCGAGCAGACCTGCATGACAAAAGGTTTACTTTTGAAGTAATTCATCATCCAAGATGTTAATTTTTACACTTTTCAGCTCTGGATCACGAGGATTGAAGCAGCTTCCCTTGAACATG
>A_torda_07890-scaffold5937-12909-13214-n_160-280
GCTCCATCAGGGCTTGGTTAAAATCCCCCGGGCGGCTCCTGTCTACCAGGGCATTGGCCATGTCCCTGGGAGAAACAGCAGTGAGCAGCGCAGGGCTCTGCGGGGAGAGGACCCCATGGA
>A_torda_13043-C13547667-7871-8129-n_138-258
GCGATCACTCTGACACCCTGGAAGCCGTCCCAGTCAATCCCTGGAGAGAGTGACAGAGACCCGTGCCCGCTGGGGCAGCGAACGTACCGGCACTGGGCAGAGCTGCCTGAAAACTGGGCC
>A_torda_04966-scaffold12965-1343-3909-n_320-440
CATGCTGGAGGACGGCGGAGGTTTGGAGTCATCCAGCTCGTCGGCAAAGATGATGGGCACGCCTTTCTTTATGAAGGTGGCCTGGTCTTCGATGGTCAGCTTCCCTTTCCTCTTCTTGCG
>A_torda_15168-scaffold8402-34958-35236-n_0-120
GAGAAAGCAGCATGATATCTGTGCACACTTTCTAAGATGAGACACTGTCCAGCCTCACCCAAAGGATCTGCAACACATACCAGAGAAGCCGCTGAGGGGGATCCAACTCACAAGTCTGAG
>A_torda_09542-scaffold4937-35612-37086-n_1160-1280
GTCCAGCACCACGAAGGGGGCGACGCGGCAGGCCCGCAGGCAGCCGAAAAACTCGCCCACCGCCGCCGCGAAGAGCCCGTAGTCGCCGCCGCGGCGGAAGTCGTCGGTGGAGGCGAAGTA
>A_torda_12214-scaffold3133-27045-27939-p_560-680
AAAATTCTTAGTGGCAAATTATCTCCAACCATAAGGAGAAAGTGTTCAAATGTGGTATCAGAGCTGACCAAGGGCTGGAAACAGGTGGAACAAGAGGACAAAGAGGGGGCTAAGGAAGAA
>A_torda_12774-C13448939-1729-1999-p_80-200
ATGTCCCACTGAGCTGTGCCACGCTGCGCTGGCTGCTGGCTGAGAACGCCGGGGCCGAGGCGCTGAGCAGCGGGGAGGTGGCGTCAGTGCGCGGTGCGGCACCAGACGGAGGCGAAGTGC
>A_torda_03508-scaffold3344-352771-353023-p_40-160
ATTTACATTATTTTTCTCTTGCCTAATCTTGATTTAAAAGATAGAGGATTTTTGACTTTTGAAGACTTCAAGAAAGCCTTCAGTTCTGTTTCTGCTAAGTTATCTGAAAGAATCATAGCT
>A_torda_10743-scaffold8967-170102-170432-p_40-160
TACCAGCAAATGGACTTTGTTTGCTTTCCTCCTACCCCAGGTTCACAGCGAAGGGTTCTTGGTGGAGGAGGATGGGAATGCGCAGACGCGCCGTGTGCTGCTGAGTGACATGACAGGAGA
>A_torda_12653-scaffold9761-87118-87441-n_203-323
GTTTCTGCAGCATTTGCATGTGCTGGCGTTTGCGACGTTCCTGTCAAGACAATATTGCACATAAAACTTTCAGGCCTTTAGCCATTACTCCTTTGATCTAGGCTTTGGAGAATGGTCACA
>A_torda_02916-scaffold7072-227944-228260-p_160-280
GACAAAGAAAAAACGAGGCAGCTACCGTGGGGGCACTATATCGACCCAAGTCAATTCCGTCAAGTTTGAAAGTGACTGAGAATGTTTCCTTGGGAATTCATAAACCATCTGCTCACCAGA
>A_torda_04955-scaffold4366-133467-133738-p_120-240
GAGAAAGAGGTGATACAGGATCAAGACAGTTGCTCAGATCACAAAAACCCAAGAAATTTTTAAAAGGACAAGTAAGTGAATGACAGGGCATTTTCTGGTGTGTTTGGCTGACTTTTCTCT
>A_torda_10510-scaffold9260-132222-132515-p_80-200
CTGAGGAAGTTCCTGTCCAGTATTGCGCTCAGCCAACCAACGGGGTGGTTTATTTCAGAGCTGTTTCCAGCTTGAACACGCTGCCCGAGGAGCTCAAACCATATGTGCCGCTCTTCTGCA
>A_torda_04475-scaffold1733-75302-75569-p_80-200
CATTTAGGTGTGCCTACTGCTTTTTCCTGAATCCTGCAAGAAAGACTAGACCTCGGGCTCCACGGCTTCCAGACTTCAGCTTTGAGAAAAAGCAATCTACAGAATTGCGATCTGAAACTG
>A_torda_07417-scaffold1018-338885-339178-p_173-293
TCTTGAATGTAGGTACAGAGAAGCTCGGGCTTTCTTTCAGGTTAGTGGTAGTGTCTCTGAGATATAATGTATTTTTTCACTGATTGACCCAAACCTACAAACAGTTCACTGCTTTTTACC
>A_torda_09952-scaffold4935-316711-316985-n_80-200
CTCATATTTTTCCATCATGATTCTCCTCAGTGTTTTGTCTGGTTTGTGATCTGGGAAGCAAATGAAGTCTGTTTTGTATATGCTGCTGCCGGGTTTCCCAGTGTCTTGTCTAAACTAGAG
>A_torda_08716-scaffold252-803965-804711-p_200-320
AATCATGTCAGGTTTCGTGAAAATGAAGCTGAAGTTATTCAAGAGGGAACACGAAAAGAAAAAAAGTATGAACTGAAGAAATTGACCAAAATATTAAAAAAGAAGAATCTTTTACCAAAG
>A_torda_03614-scaffold685-70012-70328-n_80-200
CAGAGTCACTGACACATTCATAACCCTTCCAAACTGATCCACGTAGTAGACATTATCCTGGTACCAGGAATCAAGATGGAGATAATTATACATGCCAAAAGCACGCATGTGGTCAAGGGT
>A_torda_08435-scaffold1370-92078-92463-p_160-280
TTTTCTCTGTGTTTTTGCAAAATTGCTAATATATCTTTTTAAGAAAGTCCCAGCTATGGTGCGTCCCAGCTACCTCATAAGAGCGATTAATGGAAATTCTCAAGTGAGAAACTACATCGA
>A_torda_08716-scaffold252-838619-838969-p_120-240
TCTTTGGAAACGATGCAAGGAATCTTTATTACTCCAACTCACAAAGAAGTAGCACAGCTCGGTGGCTCCATCCACCCTCAGTTAATTGAGAACTTCTATCGATGCTGTCTTTCAATTCGT
>A_torda_00123-scaffold11006-41284-43304-n_520-640
CCAAATCACTCTTACCTGAAAATTTGTGACTCTCCAAAGCACCTTCTCCAAGCGCAGACTGCATGTGTCTGACAGAGCCAGCGCTGATGTTTTCTGGGTCAGAACCACAAGGCTGTTTCC
>A_torda_15168-scaffold8402-41042-41310-n_0-120
ATTCTAGCATTAATATGCATGCTACTACTGAACATTTATGTTTATTTTGCAAATTCCATATATTCTTCAGCTCTCCTTACCATCTTCTCGTCTTGCAAGAAGGAAAAGAAGAAGCCATAG
>A_torda_13277-scaffold3754-17335-17618-n_120-240
ACAGGTATTTCACAGCTGACAGCGAGCAACTCCGACTGAATAACCTTGGATAGCTGAAGGGCTGCTGAGCCAATGGCCACTGGCTGAGGGCAGTAAAAAAATCCATTTTGCAAGATTTCT
>A_torda_06872-scaffold914-86273-86776-p_320-440
TACTCTGGAGCCTCCTAGCGCCCCAGAAAACTTTATTACTGTCAGCCTAGAAAAATCTCTCCCTGAAATAGTGCTGGAGATTGAGAATGCCATTTTTCAGGGTGAGGCTCTTCGGGACCA
>A_torda_09750-scaffold2430-51299-51598-p_80-200
AAGAAATCTTCAATCAAAAGGAAACTCTGGAATAACAAGCTAACCTCAAAGGCTTGTAAAGCTGAGGTGCCTGTGGACAAAGAGCAAGAAAATGAGACTACAAATGATGTCATTCAAGCT
>A_torda_06872-scaffold914-86273-86776-p_200-320
AAACACAGCACTGAAGATCCTCTTTGCTCATTTGGATGGGCCTAGAGATGTCATTGCTGGACGCCTGGAGAAGAGGAAGGGGCATTTTTTGCCACCTGAACTTCTCAAGTCTCAGTTTGA
>A_torda_02627-scaffold1628-62832-63872-n_720-840
GAGGGAAAGCCGTGAGGGTTGAAGAGGATGTCTGGGACCATCCCGTTCTCCGTGAACGGCATATCCTCAACTGGCCAGAGCTGGCTCAGGATGCCTTTCTGTCCGTGACGGCTGGCAAAT
>A_torda_08821-C13536733-2388-2729-n_120-240
GTCCAGGTAGCTGTTGTGCAGGATCAGCATGGGGTCCTTGTCCTCCTGCAGCTGGGTCTGCGGGTCCCCCATGGTCCCCTGGAAGGACACTTTGCGGGGCAGGGCCAGGCACAGCTCCTT
>A_torda_10304-scaffold336-162868-163087-n_80-200
CAAGGTGATTCTGGGATGTCCCTCAGTACCATCTGAATCACACTGTGATAACTCTTCAGCTATACAGATGAAGGAGGAGAGAATTTTAATGTCAAGTAATCAGTTATGTTGAGGCTTAAA
>A_torda_12958-scaffold6086-145715-146009-p_80-200
ATTATGGTCTGGTGACGACACCACAGCTACATTACATGGTCTGTTGTCAGAACACCCAAGGGCAGTATGGGAAAGCAACGCTGGAAGGTTACTACGAAAAACTATCCAAAGCTTTTATGG
>A_torda_10304-scaffold336-172460-172702-n_80-200
CTCATAAACCTGGCCAACTTCATAATCAGAAAACAAAACAGTAGGTGGATTGGCAAGAAACACAGGAACAAATGAGGTGTCTCTGACAGATGAAAAAAAAAGGAGACATTATCTTACTGC
>A_torda_13102-scaffold1855-460731-460949-p_40-160
GGTTTTCTTCCTGTTAATTCATTTAATTGTTCATTTGTAGAGTTCTGGAAGAACTGTTTGAGTGTCATATTCAAGAAAATAAGAGCCGTTTGGATGAGGTAGGTGCTGCCGCTGTAACAG
>A_torda_04966-scaffold12965-1343-3909-n_1960-2080
CACTATTTTGGCTCAGAGAACATCCCAGTTTCCATGAGAGTAAGGCCCCATTTTCCACCACTTTCTTTGCATTTCCCGGTCCAGCCATGAAGGCTGACATATCAAAGAGTCTGTTATTTA
>A_torda_13043-C13547667-4491-4818-n_0-120
TCAGCTCCCCCACAGCACCCCAACTCCTTTTCCCCCAGAACCACAGGGGTGAGACATGGATCATCTGTTTTGGCACTCACCGGAGAGGTCCAGGCGGGCCGGACATGCCACCTGCACCCA
>A_torda_11181-scaffold198-44542-46180-p_1040-1160
TATTGGAACTACTCAGTGCCTGAATTCAGACCTGCTTGGCAGTCAACAGAGTCCTTCGTAGTACCTCAGGGACCTCTTGCTCCTAGATTCAACCATCAATCACATTTTCAGATACGTAAT
>A_torda_12190-scaffold466-1367185-1367461-n_80-200
CTCTTTAACGTGTTAAATATAGACGGCTCCATTATGTAGTCTGGGGTTGAAAATTTCTTCAGGCATTCTTGCTGCACTTCAGCATCATCTTCTCCCTCTCCATCTTCATCGTCTTGCTAT
>A_torda_14521-scaffold13036-2703-2978-n_155-275
CTCTGCAAGAGAACGAGCGTTACGGCAGCCTGGACAACACCTCCCGCCTTTTACACTGCGTCCCTGCAGCCCCCAACCCGTAGGATCCATGTGGCAGGACAACAATACTATGGATACGGG
>A_torda_02229-scaffold1929-58397-58650-n_80-200
CTGTGTGATGAATGTATCCGATAGATTGAGCTGACTATCCCAGGTTTCTCGTTTGTATAGTTTAACGACTTTATCTGCAGGAATTGCCAGCAACTGTTCAAAGGAAACAAGAACCAGGCA
>A_torda_05510-scaffold1527-144421-144713-p_160-280
GAAAGCATTAAAGGCAAACAACTTGGAAATGCTGCGGAGACTTGCCACGGAGGTAAGACAGCAGCAGCATCTCAGTGCTCAGCCATGCAAAGCTGCATCCCGGCTTTTTCCTACCCTCAG
>A_torda_05448-scaffold8330-22594-22827-p_0-120
TAACAATTATTTTGCTTGTGATTTTTCTCAACATGTGTCTGTTTTAGGCATCTAATTTTTTTTTTTATGGTTTATTTCAGAAACAACAAATGAAGTTCCAGCAATGATGTCATCTCTGTG
>A_torda_03527-scaffold1003-220089-220912-p_240-360
CCACCACTCGCTCCTCCTTTGTTGTTGAAAACCTGACTCCACTGACAACGTACATCGTGTGCGTGACCTGCCAGTCTGCCAACCCCTCCAGTGACCAGTGCAGAGTTTTCAACACGCTGG
>A_torda_10567-scaffold14472-14130-14459-n_80-200
CACTCCTCTGGTTTGGGGTATACAGTGTGCCTCAGTGCGTTGTCCGGGTCGTACTCAAAAGCTACACCTGCCGTGGGGTTCCACTTGGCGTGCTCCTTGCCAAAGCCCTTCTTGGCATAG
>A_torda_03451-scaffold5649-19080-19346-n_40-160
ATGACTTACCTGGCACAGTGATAGAAAATGGAACTGCAGATGTTGTAGGTAGAGTAGTGACTACAGCGGGATTATCATCTGAAGCATGTTTGCAAATGACATCTGTTTTTGCAGTTCCAG
>A_torda_03527-scaffold1003-220089-220912-p_400-520
CGCGCTGGGCATCTGGCTCACCAGCAGCGTCCTGCTCCTCATCATCGCAGCAATCCTCCTCTACAGCTGCCTGCACATCCTGTGCCGCCGGAGACGCAAGCGTTTGCAAGGGCGAAACGG
>A_torda_13573-scaffold919-253956-254294-n_200-320
AACAATGAAGACCAATAATCTTCATGTTTTTCACCACAACTAGACCACTCTTCTTTACCTACAGAAAAATGCATTATTATTATTATTTTATTTTTTTCAATATCAAGTCCATAGAGGTGT
>A_torda_08830-scaffold8500-18888-19138-p_130-250
GCGAGCCTGGGATGATGTGGATGCCCTCTTCACCACCAAGGTGAGCTGTGGAAAGCCTTGCTGGGGAGTCAGTTCCAAGTACTGATATCTGCTAGTGATAGCTGGTTTGTTCTGGAGTTA
>A_torda_03841-scaffold1475-15673-16021-p_200-320
ACCGACACGCTGAAAGAGCTGAAGGGCCTGGCGGCGAACAGACCGTTCTTCTGGGAGGCTGTGTCTGAGTAAGTCTTTGTCCACTCTACAGAGCAGATGAAGCATCCCGTTTCCTCTCCC
>A_torda_02139-scaffold1974-262446-262717-n_80-200
CTTCAGTGTCCGGGGCAGGTTGGCCGAGGTTATCCTGCTGATGTGGTTGGCACTGAGGATGAGCTCCTCCAGCTGATGTAGCTGCAACAGACCCTCGTCGACCTCCTCCACCTGCAAAGA
>A_torda_08133-scaffold10218-9176-9388-n_40-160
CACGGGGGGCTATGGGCCAGGGGAGCACGGTCACCAGTACCTTCGTAGATCTCCTGCTCATTTGCCACCCGCTGGTATGTCTCCTCCCAGACCTGGAAGGGGGAGAGGGAGCCGGGCAGT
>A_torda_03453-scaffold5649-43667-45023-n_640-760
AGTTTGGAGAAGACCTGTTTAAGTGTCCAGATAGTCTTACTACTGGTTTATTAAGAGATCCAGCTGGCCCAGAATGGGACCTTCGCAAACGTCGATGCAGCTGCTGTGGAGGAGGATAAA
>A_torda_02822-scaffold1383-59466-59745-p_40-160
TGAATATTGTTTTTTTAATAGTATTTTATTTTATTACATACAGAATGACAGCTGTTCCAGTACTGCAGGTGCTGGTCGACAATTTCAGAACTGGAAGATGAAAGATGAACAAGCTAAGAA
>A_torda_12397-scaffold5659-282069-282640-n_160-280
TTTCACTGGGTTTGTGTTGGGATCGAGTCTGGGGTGCACTCCTGCATAGGAGTTGCCACCATTGACCGCAACATTGAGCTTTGCAACACACTTGACGCCATCCTCTTGAAAATCATTGCC
>A_torda_10510-scaffold9260-120235-120524-p_40-160
TAGGTTTATGTTTATTTAAGAACTATTAATTTTTCTTCAGTATTACAGACACTTTTGAAACATTTACACTAAGCCTGTTGTCTTCACTGTTGGTTGATGGGCCGAATTCTCCTTTTTACA
>A_torda_01358-scaffold5215-194217-194947-p_360-480
CAATCATCAGTAATATCAGCCAGTCCTCCACACAGGTAAGGTCTCCATCCTTACGCTATTCACGGAAAGAAAACAGGTTTGTCTCGTGTGATTTAGGGGAAACTGCCTCCTACTCCCTCT
>A_torda_14369-scaffold2181-32592-32821-p_0-120
ACCGTTGTCTGGTCTCTGATGAGCTGAGCATGGGTAAGAGCTGAAATCCAAGCTAATGCCATGGTGTCTCCTCATTGCAGCTGGTGAAACTGGCAAAGCGTCTTAAGAAAGAGAAAGTCA
>A_torda_06091-scaffold8764-8205-9297-n_40-160
AGCTGGGACAAATGACTGAACTCTGAGGAAAGATACTGACCGATCCCGAAGTGCTCATTCCACATTGTATGCAGGCCAATGGTGGCCTCAGCCAGGTGTCTCTTTAGCTCCTCAAAGGGA
>A_torda_03716-scaffold17077-14452-14796-n_224-344
GGTGAAGAGCCCGATGAGCGTCCGGATGCTGCCGTCCAGCCTGGTGGAACCCAGAGGGTGCTGTCACCTCCTGCCTTCCCACCCTTGGCCACACACCTGCTCACCCACACAACGACTGCG
>A_torda_15186-scaffold3115-367788-368201-p_293-413
GGAGGGGAGAGGAGATCTGAAGAAGGCTCCAAGTTCCTGGGTCAGTCCATGGCAGAAGGTATGTATTCCTGGGAACACCCACTTTCCATAAACTTTTTTTGATGCCAGCAGGTACTGAGG
>A_torda_08840-C13457421-946-1237-p_40-160
ACAGCTTGCCATAGTTTGGTGGCCTCTGTCCTTCCTGTCTCAGGATTACTATGGCAAAAGGCTGCAGAAGTCGGCGGACCTGAAGACCAATGCGTGCATCACCTTGGCCAGGCCTCTTCC
>A_torda_02229-scaffold1929-40805-41101-n_80-200
CATTCTTTCTTCTGACGACAGCATTCTAAACCGAGTCATGCCTTCTTTTATTACTTCTGCTTCATTCAGATCAGGATTATCTGCCAAAATGTTTGCTCTGTTCTCTTCTAGCCACGTCTG
>A_torda_08271-scaffold6065-4451-4742-n_171-291
ACCTTGGAACTGCGGCCTGAAGAACCACGGCTAAGATGGCCTGGGGAAAAAAAAAAAAAAAAACAAAAAAAAAATCAATCAGAAAAGATCAGAAGCTGTGCAAATGACAGAGTGCAGAGA
>A_torda_09819-scaffold8968-114184-114405-p_40-160
GAGAGAGACAGAGTGAGAGATTTCTCCCAGCACTGGAACCATGCGCACTCTCATCATCCTCACGTTCCTGGCTGTCTTGGTGATGGCTGCTACTTGCTATGGTAGGTGACCTTTTTCACC
>A_torda_13277-scaffold3754-5122-5372-n_40-160
TTTACCCAGAACACCAGCAGCGTTAACGCCGCTGTATTACCTGATCTTCTTCTCAGCAGGTCTCCGGTTGGAATTGTGACTGTCCCGAGAAGATAATCTCTTGACGGCCGAGGTGCTAAC
>A_torda_02229-scaffold1929-52499-52901-n_0-120
TAACCAGTGTTTGAAGCCAGTAAGAGACGAGGATTGAAAACATAACCCCAGTTCAAAAAAGACAAAAGGGAGAAAACTACCTCTGTGATAAATAATCATCAACTGTTCTCCGTGTCCTGC
>A_torda_02627-scaffold1628-65910-66324-n_120-240
TGAAGCTGTAGAAGGGGTCTCCAGGCTGTAGGATAGAGCCAACAAAGGGCAGCCCGTCGGCATCCAACTTCTCCATCACATTCGGATCGCCAGGCCTGATTCCAAATACTAAGTTATCAC
>A_torda_06515-scaffold9111-2315-2688-p_80-200
GGAAGCTCTACAATGATGTCGGCCTGGGCTACTCCCAGCTCCACATCTTCTCCCTGGCGGCCGAGAGCTTCCAGCAGGCCCTGGCGCTCTGCGGCGGTGAGCGGGACCGGAGCGGGGAGG
>A_torda_10569-scaffold14472-30721-30997-p_156-276
CCTGCAAAGAAATGGGCAAAAAGAAAGCCTGCAAGAACTGGTCAGTGCTGGGATTAGCATATCAGTGAACCTTTTAACTCTAACATTAAACCCTTAGAGTTGTATGGATTTTAAAAAAGA
>A_torda_12037-C13420133-1348-1936-p_320-440
GCGACCTGGTTGGGACCTTGAAAGTGTCCGGCTTTGTCCGGGGACAGACCCTCGACGTGAACAGCCTGGTGCATATTGTGGGGCATGGAGACTTCCAGCTGAGCCAGGTGGATGCCCCCC
>A_torda_10743-scaffold8967-160262-160643-p_40-160
CACATTAACTTGGGCTTCCTGCTGCATTCTTGTATTTCAGCAATCAACCAAGCAGGTCAAAGCGAAAAGGCACCTCCAAAGAGGACTCAAAGAAAATGCAGAAGAGGGCCAAAATGGAGA
>A_torda_12754-scaffold5566-210177-210485-n_40-160
ACTTCATAATTGATTTGTGGCACAAATCTGTAGTGATTACCATTTTTTCCTATGGGAGAAATGGGTAAACTTGAATTCAGACTTGAGTTCATGCTGGAAACTGATGACAAAGAAGATGAA
>A_torda_09156-scaffold458-222108-222407-n_80-200
CGAGCTTAACCAGCTCCTCGCCTTCTGCACACTCAGGCAGTTTTTCGCAGTAGAGACACGCGCTATCAATACAGCTGTATCCCTGACGACATTTGCAGTCATGGTCCTCAACATTTTGAC
>A_torda_12014-scaffold2582-22836-23140-p_80-200
AAGATGGCGCTGCTGCGGCAGGCGTACAGTGCGCTGTTCCGCCGCACCTCCACCTTCGCCCTCACCATCGTCCTGGGCGCCGTCCTCTTCGAGCGCGCCTTCGACCAGGGTGCTGACGCC
>A_torda_04236-scaffold859-885317-885623-n_120-240
GGATATGTGGGGATGGTGCAATAGGCGTATTCCACAACAGGGAACAGAGACTTGCAGAACTGACGCATCTTCTTAATGAGATCCAGGTGCAGCCACTGGCACTCACCTACAGGGAGAAAG
>A_torda_02627-scaffold1628-78326-78619-n_173-293
CTTTTTCTAAGCCATTAATTATAAAGTAGCCACCCATTTCCTGGCAGAAGAAGAAAAGTTATTTTAATGCGCTTAGAAATTCATAATCCAGAATTTTAAGACAAAAATGTCTGTATTGTA
>A_torda_03937-scaffold8469-12828-13122-n_120-240
TTTCCTCCTGCTTCTGCAGCTAAATCCACAACAACTGAACCTTCCTTCATTGATTCAATCATATCTTTCTTAATCAAGATGGGAGCTTTTTTGCCTAACAAGACAAGGCATGTTACGTTA
>A_torda_06105-scaffold12288-73294-73939-n_0-120
GGAATTTCTTCTTGGAAGTCCCTGAAAGGAAGATGAACATGGTCCAGGTCACCAGCTTCGGTATTTCAGCTTTGCTGCATTTTTCTACGCATCTCTTCAAGAGCTGCTTCTCGTTCTCTT
>A_torda_02733-scaffold1199-16531-16844-p_160-280
GGCCGTGGGGCTGAACCAAGCCCCCCACGGCGTCTATGGGCTGCCCGCCCTCGAGTACCCGGGGCTGGTGAAGGTGAATGGGGCACGGTGGAGGGGGGGGGAATCCCCTGGCCAGCCCCC
>A_torda_02069-scaffold8117-35776-36721-n_825-945
GGACTGAGGGCTTCCTCTTCGGTTAAGGTGGCCAGGGGTCCTCGTGGAGGCGGGCTGGGTGCCTGGGACATAGGTGAGGATGAAACCATCCTGTAGGACACGGACTGGGGTGAGACAGAG
>A_torda_15297-scaffold4406-16895-17189-n_120-240
AGCGCCCGGCCACATGCCCACGGCGCGGCACAGGCTTCGGCAGAACCGCTCCTCGGGGATGCTCTCGCCCCGCACACTCAGCGCCTGGCTCTCCCTGTGGCGCAGGGTCAGGGGTGGGCG
>A_torda_14315-scaffold5041-321087-321391-n_120-240
AACCCCACAGAACGCATCCACTATGATATCGCAGTTGAATGACTGGCTAACGCGGATGGCAATATGCTCAGCTATTTTCTCAGGAGTAACAGAAAACCAACCCTCTGCAAAGGAAAGGGA
>A_torda_14914-scaffold5901-23945-24227-p_162-282
GCTACAGAAAGGATCTAGACATCCTAGAAGAGCAATTAAGGTAACGCAAAGGCTTTTAAAAATCTCTGTACACTTATTTGAGAATAAATTGCAAGTTACAACTGTCACTGTGAACACGCT
>A_torda_15778-scaffold612-26034-26407-p_200-320
GTGGACGCTGCCGGGCACCAGAGGACTCCGAAATCTCTCTCCGAGTTATACCACCTGCTTCGGGTCACTCGGCGAGAACTGCAAAGGGCAGAGTAGACACAAAAGGCAGAACTGCAAAGG
>A_torda_02258-scaffold662-668934-669461-p_160-280
CAAAACGTTTGACCGGACCCTCACAGCCATTTGGAGGATCAAGGAACCTTACAACGGCACGATCGTTTTCAAGTGCATTAGTCAGAGCGCCAGCGAGCTCTGTAAGACTGCCATCAGCTA
>A_torda_05799-C13522779-3579-3961-p_0-120
TTGGGCAGGAGGTGCCTGGGGTGGGGAGGGAAGGTCCGTGCGGCTGGCCCTGCAGCTCACCGGGGCTCACACTCGTGCAGACCATCTTCGAGATCAACGCCACGTCCCGGACTCTGGCCA
>A_torda_05169-scaffold8339-19341-19848-n_200-320
GGCATGATGGTATACCGAACTGGTAAGACTGGCAGTCCCGATGGAAGGGAAGGGCCATAAATCTGCAGGCTGAGTTGGATGACTCTGTGCAGCTGATGGCTGGTATTGGCCTGCCATACC
>A_torda_03059-scaffold6591-430576-430952-n_0-120
TGTACATTCAAATATTTACACTGGTTGTCCTACAAAAGCAATGCTAAGCATCCTCAGGTCTTTCAGAAAGCAGCACTCACCTCTGTGTGTTGTTTTCTTTCCCCTGAGGTACGTGTTGCG
>A_torda_14798-scaffold13-141366-141657-n_80-200
CTGCCCAAAGGCTGCCCGGGCATGCTCAAAGCCACCCACTTGCAGTCGTTTTTTGAACAGGTCAAAAGGGTAAGTGAGGGTTTTGCTGATGATTCCAGCACAGCTGCCACAAACAAGGTT
>A_torda_09203-scaffold1644-58617-58892-p_80-200
GTAAAAAACTGAACAGACACTGCTGCCAAAATGGAGGGACCTGTATCCTAGGGGCTTTCTGTGCCTGCCTAAAGCATTTCACTGGCAGATACTGTGAACATGATGAGCGGCAAAGGTAAA
>A_torda_08466-scaffold6294-6077-6457-n_260-380
AATGACCCTCTGCACCTGGGCCAAAATAGACTCCTGCATGCTAAAAAAAAGACAAACCCAAAGACATCTCTGAAAATGAAGAGCTGAGGGACTAGATTGCGCAAAGCTTGTACTGGCGAG
>A_torda_15871-scaffold3366-117565-117821-p_0-120
TGCTGTTTTGGTCTTTCTATGTCAAGGCGTTTGTTTCTGACTGTAACTAGTTAAAATAGATCTGTATTTTTTCCTTTCAGTGAAAATGCACTCCTTTTGACACCAGAGCTTACTCCTCGG
>A_torda_13347-scaffold4257-28612-28870-p_40-160
ACAACCCCTGGCTGCCACATAATCTTGCGTTTTGGTGCAGCTGGTGCCCTTTTCTCCACCTCGGATCCACTATGTCATGACTGAACTGTTTTTGAAGACGTTTTTTGCCGATGGAGGCCA
>A_torda_03937-scaffold8469-8691-9013-n_200-320
TATTAGGAGCTGCAATGCCCAGTCCTAACATGCTGGATAAGCCTAGAAGAAAAGTACAGCAAAACTTTTCTATAACTTTTCAACGGTTTCTTACATTTAAACTGTGTAAATTGGAGTCCA
>A_torda_00056-scaffold10390-15398-15681-n_163-283
ATCCATATGGAGGCACAGAGAATCCATTGGAAGAACATGCCTATGGAAAAATTGAATGCACACAACAGACAACTTGTAGAATAATACATGTGTGAATCTCAACATACTATGTTTTAGATA
>A_torda_10148-scaffold13172-2539-2825-p_160-280
GGTGCTGCCAGAGAAGCACCCGTCCTGGAAGTACACCCAGGAGCTGGGCCAGCTCTTCGATGCCCTGGGCAAGGAGTACAGCAAGTACCGGCAGGTGGGGAGACCCCCAAACCCCTCCCC
>A_torda_04955-scaffold4366-135120-135356-p_80-200
GAAATGGCTGGTTTCTGGACAAAGTTGTAATCAAGGATCCTGTAACAGATTTGGATTATACTTTTCTTTGTCACAGGTTAGTGGTGTTTCATTTGGGTTAGATTTTTAATGAATTTGTAA
>A_torda_10847-scaffold10119-24782-25124-p_40-160
TTTTTGCCAGCAGCCTAAGTGTATCCTGTGTCTGTTCTAGGTAGATTATAGTAGAACTTACGAAAATGTAAAAACTGAGAGTTGCATCCATCTTCTAAGTGAGGCTCACTTACTGGTCAG
>A_torda_05014-scaffold5970-30813-31043-p_80-200
ATGTCATTCTTCTTTTGCTTATTCTGCGTTACAGTGGAAACATGAAACGAGCTTTTTTCTATGCAGTCACGTATCCTTTGAAATCTGGGAAATTTGGCTTATGTGGCTTGTTTGGTAGTT
>A_torda_02999-scaffold8369-107372-107613-p_0-120
TGTGGGTTTGAAAGGGATGTGAACAAAGGCATGTTCAGCAGCGTTAGCAGTGAAGGGTAATGAGAACATTGTCTTCTCAGGATATCGTGGCTGGAGACATCGTGAGTAAAAGAAGCCTTT
>A_torda_14321-scaffold13360-4352-4591-n_40-160
GCAGAGGTGGTCCTGGGTGCTGGAAGGACCCTGCTCTTACCGCCGACTGCTCCACCAGCTTGCGCTGGGTGTCCCCAATTGCTGCCTTCGCCTCCTGCAGCTCCTTCCTCATTGCGATCC
>A_torda_05362-scaffold13359-48354-48599-n_40-160
AGAGTAAAAGGCAACTAAGAGCACACATGGAGATACCCACCAGTTTCATCATGATAGTTCACAGCCTCCGTCTCCATCCAGGCATTATCAGTGTTACGAGGGTCATCCACATATCCTCTG
>A_torda_15209-scaffold3150-7524-7774-n_120-240
CATGGTGCTGCAAGGTGTCAGGTTAAACATGAAAGCATGAGCTGTAGAATCTACAGGAAAAAAGTATTTCATGTTGGTAGTGTGAATAGACTTCTCCAGGAAAATAATAAAAACATACAT
>A_torda_07970-scaffold714-232546-233072-p_200-320
AGCAAGTTGCCCGCCTAGGGTTCTCCAAGGACCGCATGGGCATCACTTGTGAGACGGGCCGTGCCTATGTCAACATAAAGGAAGAGATAGCGGGGGCAGAGGAAACCGTGCGCCGTGAGG
>A_torda_11345-scaffold13529-0-1879-p_920-1040
GGAAGCCTGCGACCGCATCATCCAACTCCTCCTCCTCAACCTCCAGAAGTTGGTCTACAACCGCGGGAGCCCCGGTTTGGCCGATTCCCCGCCTCGCCCCGTCCCTTTCCTGGACGCGCT
>A_torda_15779-scaffold612-76417-76682-n_40-160
ATGCCCTATGAAAAATAATAATCTCTGGCAACAGCAATTGCAGACAAGCATAAGAATCTTGAGAAGTGTGACATCTTTCAGCACTCACAGTAGCTCCTTGTTTCTCTATGTAGGCTTGAC
>A_torda_10593-scaffold7325-13891-14164-n_153-273
AAGCTCAGCCCTTGCAACAGGCTGCTGGCAGATGCTGCTCCTAAAAAAGTAAAGAAAAAAGAAATCAGGCTTGGAGAATTCCCCAGCACGAAATTCCAGGTCTGTCATGTGGCAGGTGTC
>A_torda_14417-scaffold18298-2126-2499-n_200-320
GATGCCGGGAGCGTGGTTCCCCATGAAGCTCTGCATGAACTCCATGAGCAGGTTCCAGCAGTCGTTGGCTATCACGCAGGGGCAGTACTCTACCTGGCAACAGAAACCACAGCCCTGAAG
>A_torda_12506-scaffold4895-22489-22722-n_0-120
AAGATTTATGTGACAAGAGCTCCCATACCACATCCTTACAAGTGGGTATCTGCATGCAGGGAACGTGGTTAGCAACATACCTGGCCTGGAGACTCATCACCTTGGAGGAGAACTTTGGCA
>A_torda_14892-scaffold2458-90426-91252-p_480-600
ATGTTCTCTATAAGGCGGAAGGTGTGAAGATTCGTGATGATGAGGAGCGTCTGAAAGAAGCCCTGAAGCGTAAGGAGAAGCGTAAAGCTCAGCGCCAAAGGCAGTGGGAGAAGCGTACAG
>A_torda_08190-scaffold215-45236-45473-n_40-160
TAGCCATCCCCCTCTTTGAGAGCAAAGATAATTAACTTACATTTTCACCGGTTTTGTTCATTTCAAGCTGAACCCGAATCTTCTCATTCTTTTCCAGGTCTTTAACAACCTCTGCAACTG
>A_torda_08329-scaffold3087-353158-353364-n_80-200
CTCCAGTTGGTAGATGCTCCCACTATATCCCTCAATCTGCTCCGCACTGAAAAAAAAAACAAAAAAATCAAAGCAAATCAAGCTCAGTTCTGCAAGTGATGAATGTGAGGTTGCCCGGTG
>A_torda_15559-C13133828-766-1048-p_80-200
GTGACTTGCCCCGCAGCCTTCCGGGACACCTGGTTTTCCGCTGCAGTAACCCTGCATACTGGGTCTATGCCGATCAGAGGTGTAACGGGGTGAACGACTGCGGAGACTGCTCTGACGAGA
>A_torda_06053-C13500695-2081-2415-n_0-120
TACCAGATCCAGGAGTTTGGCTGCATCATACCTTCACCCTGGCTGCTACAGCAGCTGACACACACACCCCCACCACTGACCTCGGCTGCACAGGATGCTCTCCACGGCCCCAAAGCCTTC
>A_torda_05313-C13504949-3467-3762-p_120-240
ACCCTGCGGGCTGCTGTGGGCCGCACCCATGGGACCAGAGCCCTCGAGATTAACAAAATGATCTCATTTTGGAGGAACGCTCACAAGCGGATCAGGTAAGCAGCTGCCTTCAGCTGAATC
>A_torda_05448-scaffold8330-23135-23336-p_40-160
TGTGCTCCTTTCATTTATGCCACCTGCTTTATTTTTTTAGGAGCATGCAGAATTCCACAGGATTTTCTGCTAATCAGAGGAGTAAGTAACTGAGCCAGTTCCATGGAATCAATAGGCTTT
>A_torda_13973-scaffold4285-131405-132154-p_320-440
TGTTTCGGGAATGCCAACCACTTGCAACGTGGTGCACCACGGTTGGGTCTGGGCAGGTCTCTTCTGCCGAGTGACACAGGCGTTGCTTGCAGCCCTGAGCAGCCCAGGAATGAGCCCGAA
>A_torda_09807-scaffold4121-30809-31113-p_184-304
AGCTCCCCAAGTGGAGTCACCAAGGATTATCCAGCAGATGGTAAGGATCCTCTCTCCTAGGAAACACCACTAGTGCTGTGCCAGTGTGAGACAACAACCGCTTGGGAGCTGTATGGAAAC
>A_torda_04966-scaffold12965-1343-3909-n_1680-1800
AGCGGTATGGGCTCTCGGACTGGGGGTGCCGTTGTCTCCGTGGGAGGTGCGATGGCGGGCGACGTCGGGGTGGGGACGATTCTGGTCGGTGGCTCTTGCACGGCAGTGGTGGGCGGCCCG
>A_torda_03841-scaffold1475-16686-16923-p_80-200
CGGCAACGATTTGCAGCTTTAGCAAAGTTCAAGTCCAGCATCTTTAAGATTCTCATCGCCACTGATGTTGCTGCCAGGTAAGGGAAAAATGCGGTCTCTGTTGCCAGAAGTCCTAAGCCT
>A_torda_04784-scaffold5629-1716-2440-n_604-724
CCACGATCATCGCCGTCGGCGTCCGCATGCTGGGGAGGTAGGTGACGAAGGCTTCGGTGCGGGTCTCCAACTCCTGTTCCTGCTTGTCAGAGCCAGAGAAGTCCGGGGGGGCGCTCCGGG
>A_torda_12397-scaffold5659-281540-282196-n_80-200
GTCATCATCTTCCAGGTCTTCCCCTGCAGTTGCAGCTTCCAGTGCAGCCAGAGCTGCTGCTACTTCTGCATCTTCCTCCTCAATTTCTCCATTGATGTCGTTGTGGTTGGGTTGTGTGGG
>A_torda_04602-scaffold1376-889962-890475-p_160-280
TCTGACATCAAAAGGATACTGGACTCAGCCGGGCTGAAGCACCAGCTCCACGAGCTGCCATCCCACATGGACATAACGAGCTGCTTTATTGAAGGGGACAAGGATGGGGAGCTGTTGCTG
>A_torda_03220-scaffold4724-49492-50523-n_160-280
TTAGACCTTGGCCTTGCATGGACTGGTGATGTATCTTTCTTGTCCACTGAACTTTTCCTTTTTTTCGATTTACTCTTGTAAGGCTCGTAGAGGCTATCATCTGAATCTTCCCTAGCACTT
>A_torda_00011-scaffold4954-33835-34121-p_80-200
AAGCCAGCATCAGCAGTCTGAAGCAGGCAGCACTCGTTAAAGCTCCGCTCATTCCAACTCTGAACACTATAGTGCAGTATTTGGATCTTACACCAAACCAGGAGTATTTGGTCGAAAGGA
>A_torda_12965-scaffold16064-10304-10539-n_80-200
CTGATCTAGGACTTCCTTGGGATTTTCGGCCTCTTTCTTGAGTTTGAGGAGCAAGCCTTTCGGTGGGATCAAGATCTGAAACACATTTCGCATGACAGTTGGTGACACTTTTTTTTTGCC
>A_torda_04462-C13401587-1068-1612-n_280-400
CGACGCCACCACGCGGCGTGGGTGTATTTTGGCGGCACTGTGGGCAGGGGATCCAGCGCTGCTCATTGGCGACGGCGTCGAGGCGTTTCAGGCAGGCTTGGCAGAAGGTATGGCCGCAGT
>A_torda_14973-scaffold12353-29661-29979-n_40-160
TTTTTTTTTTTAAATAGGGAGGAGAGTTGTGGTTACTTACCGTCCTCGTAAGCTGCTACAGCCAGAGAGCTGTTTATCCTCACAAAGGAGACATGTGGCTGAGGTCCAGCATCACCAGGA
>A_torda_06105-scaffold12288-76887-77819-n_320-440
TCACCAGAGCTGCAGGTGCAGATTTTAAGTCATTTCTTAAGCCAGTTGGTGAAGAAGTTTTTGAGTTTGTACATGTTTTTGGATCTTTCTGAGACAGAACCATTCCTTTGCTTTTTGACA
>A_torda_05094-scaffold16093-5136-5484-n_228-348
GTCCGGAGAGCTGCTTTCCATTCCACGTTCCTCAACAAATCTGCGCGAGGAAGAAGAGGCAGCCCATGGGCAAGGTGCTGATGCTTCCCCACCACCGCTGCTCCTGCGGCCAGGCTGCCT
>A_torda_02210-scaffold4668-40120-40440-n_80-200
CGTCCTACAGGTGCTTCCTGGTGTCTCCATACAAATACGTATTTTGCAGTGTAGGTAAACCACGGAATTGTTGACAAAGGAAAAAATTTTCATCTTAAACTGCGCTTTGCTTGAATTCCC
>A_torda_15968-C13309025-1429-1681-p_120-240
TCCTCCTGGGACTGCAGGAGGATTTCCCCTCCACCATCAGCACCGTCTACAGGTAGGGCGTCCCCTGCGTGAGGGCACTCTGGGGTGAGGGGGGCAGTTTGGGGGTGAGCAGGGTGCACC
>A_torda_01101-scaffold8837-48622-48935-n_0-120
AGTCTCAATGAAGACTAGTAGAGTGGGATTGTCCTGTAACATGGGCGTCTACTGTACCATGAACACTGAAAAAAGCTAACCTGTGGCAGTTTGCGTAACAGACTCAGAGCAATTGCTCCA
>A_torda_05489-scaffold339-190322-190577-n_40-160
ACAGTGGAGCGGTTTTGGCCACCCGAACACGATTCCTCACCGCTGACATCTCCGTGACGGTCATCCACTCGGGAGGGATGTGGAAGTGAGCGCCGGCCGAGTCTCCCAACAGCACGACCC
>A_torda_10304-scaffold336-159888-160179-n_40-160
CGCACAGCTAGTCGTCCCACAACACTGAACTGTTCTTTACCTTAAAAGCAGCCTCAACATGCAGCACAACAGGCTCTGAGGAGTGTTCAATTTTACACTGCAGGTCACGGCTGATGCACC
>A_torda_06515-scaffold9111-3620-3881-p_40-160
ACGTGCTGGGCCATCACTGACGCTGCCCTTCCCCTCCCAGGGGATGCACAGGGGCAGTGGCAGGCGTGCGAGGGGCTGGGAGCTGCCTGCTTCCACCTGGGAGACCCCCAGAAAGCCATC
>A_torda_02229-scaffold1929-63936-64248-n_120-240
TGACGTGGTTTGCATTTGTGGTGAAACGAGTAAGGATGCCATCTGGGGCTCCTTCAGGAAATGTATGTATCTGAACAGTATTGTTCGATACTGCTGTGATCAGTCTTCCATTCTAAAAAC
>A_torda_11564-scaffold5531-103084-103439-n_0-120
TCCTCAAAATGTATTTGTGAACTTTGTTTTTAGTTGTTCCACAAACCGCTTACTACAACAATGGCCATGAATCAATACTATTTCATGTTGCGCACTATTCTCCTGCAGTGGTTGGTTTTC
>A_torda_09976-scaffold4935-776296-776549-p_80-200
GATTTCCCATGGATCCTCGCTGACGAACAAGATGTGCACATGCATGACCCCCGGCTCATTCCCCTGAAAACTATGACATCTGATATCTTAAAGGTGAGCAGAGCATTCTGGCCCCAGAGG
>A_torda_13043-C13547667-8516-8802-n_80-200
CCGGTGCGTCATGGTTGCCAGCAGGCTGTCCAGGTTGCAGACCAGAGCTTCGGCCGAGGCACTAGGCTCCTCCACAGGCAGGCAGGTGAAGGCCCGGCCGCAGTCGTCAAAGGAGAAGTC
>A_torda_08821-C13536733-3133-3444-n_80-200
CATGGAGCCAGCTCGCCACACCAGCAAGGTCACCACGCTCCGGTGCTGCTTCAGCAGGCTGATGGCAGGGTGGGTGATCTCCCGGTACTGGCTCTCGAAGACGATGAAGATGGGTTTCTT
>A_torda_15313-scaffold4725-3013-3304-n_120-240
TGGATGTTCTCCGTGCACAGCCAGCTCCAGTGATCCATCAGCAGCAGACGAAGCACGTCCAGGGCCAGGTCAGCTAAAGCTGTCTCAGAGTCTGCCAGGAGGAAGAGAAAGGTCAGATGA
>A_torda_14528-scaffold327-35105-35454-n_120-240
CATGGCCAGTACTTTGTATGTCCTCTTTACCCCCAGCTCACTGATGGTGATGGTGTCTTGTGTTCGGGCCAGAAAGACATACCCCAAGTTCCTGGCTGCCAACACCAGTGCTTCTTCGTC
>A_torda_04727-C13060542-864-1228-n_244-364
AAGTCGGCATGCCGCAGCTCCTCCAGGACCAGCCCGATCCCTGCGGAAGGGAGGGCAGAGCTGAGGGGGGGGCAGGAGGGACCGCAGCGCTCGCTGATGCCAGCCTGGCCCTCCCGGCTC
>A_torda_03406-scaffold13503-18661-18940-p_0-120
CACTGCGTACGCTTTTTTCTTCAGCGTCGCTGTGAACTGCTGTATCGTACTGAAACTCCTCTGTGTTTGGTTCTTTTGAGGGGTCCTTGATCACATAATCGTGGTGACAAAAGACGGGAA
>A_torda_11741-scaffold9787-200251-200484-p_40-160
AATCTCCTGAAGCTTCACTATATTTCATTTTCTGTTTTAGGTTTAATTCTACACCTGGAGGAGCTGTGACAATTAACCTCAACTACTTTTCCAGTGAGAACCATGTAAAATTTTAAGCAA
>A_torda_12528-scaffold8346-153136-153437-n_0-120
GGCTCGAATCACAAGTGAATTTTCGGCTCAAAATTCAGACTTGAAAACCCTATGCCTTGAGTGCATTCTTAGAGAGATACCTGTTAGTTTGTGTGTCGCCTTCTTCTGACACAGATGCAG
>A_torda_13347-scaffold4257-32520-32794-p_40-160
CGCCCCGGGTAACCCCTCACCGCTTGTGCCCCCGCTGCAGGCCGTGGCAGGAGCCGTGGGGCTGCCCGTGGCCGTGCAGTGCGTGGCCTTGCCGTGGCGGGACGAGCTGTGTCTGCGGTT
>A_torda_01907-scaffold1134-249156-249545-p_200-320
CACTCCTTAGTCCCCGGAGACAAAGTGCTGGCACCCTGGGAGCCAGATATGGCCAGGTACGGCCCAGGAACCATCCTCACAGGAACTGAGACAAGGGACCCCTTAAGAGGTAAGAAGGAT
>A_torda_07361-scaffold3439-499080-499380-p_0-120
ACACTTATAAACAGAGGTTTACATGAACAAAAATAATACTACTGCTTTGAAGTAACCTTTTTAAATGCTTTCTGTTCCAGATTTGTACTATGGTGGAGAAGCTTTCTCTGTAGAGCAGCC
>A_torda_13548-scaffold6710-30798-31109-n_191-311
ATATTTCATCAGCATGACCAGTGTAAGACTTAGTTAAGTCCTGTAATACAAAAAAAAGGAGTAAGAGACAACTATATCGACAGTTCAATGCCTCTACCTTCTCTTTTAAAGTGGTTTGCC
>A_torda_14998-scaffold2075-631390-631602-n_0-120
GCTGCGGAGCTGGACTTCTTCAGCAAAGGGAGCTGTCGGCAATATTCTGCAAGTTTTCATCAGCGCAATGAACAACTCACCTGTCTACCTGAAGATCCATTGCAGTACTTATCCATACCT
>A_torda_05818-scaffold14637-27825-28160-p_120-240
GGAGATTTCCAGATGTCACCATATGCTGAATATCCGAAGAACCCCCGGGCACAGGAGTGGGGCAGAGAGACCATCGAGATGCAAGAGAACGGAAGCACCAAGAACCTGTTGCAGATGACA
>A_torda_10743-scaffold8967-174641-174986-p_80-200
ATTTGGAGTTCGTGCTCTCCCAAAACGCCAGATGGTGTTGAAGCTGAAGGAGATATTCCAGTATACTCACCAGGACGTGGACTCTGACTTTGAGGATGATATCCCATCTTCCCAGCCTCC
>A_torda_14860-scaffold7501-189929-190223-n_160-280
AAATACTTTCATATCGAAGAAAGAAATCCAGTTTACAGCTTTTACTCTCTGCTGCTGTGTGAGAGAAACAAGATCAGTTATTTGCTAATTGAAGGGATTCACAGAAAGCATGATGTGATT
>A_torda_13573-scaffold919-252560-253299-n_0-120
ATTTGGAAGAAGTAAGACTGAAATCAGGAACTCGCTCTACTCAGGAGACCCATTCTTCCTCCACTGCTGTAACAACTCACCTGTTCGGTACGCAAGTAGTCTGGCTTGTATCATACAGTG
>A_torda_08137-scaffold1663-31629-31995-p_160-280
ATTCCATCCTATCAGCCCTGTAACAAACAGATGTCACGTGGGGGAACCTTTTTGTCTGCAGCAGGAGGTTTCAGGTCGCCTTCCCCAGGTTTTTTCAAAACAAGCTTTATCAGCTCTGCT
>A_torda_03386-C13027856-518-779-n_80-200
CCTTGCGCTGCCTCCCAGCTTGATCGCCACCTTGCCCAGAGCCTTGTCCAGGTCGTCATGAACCAGGTAAATGTCTTCTGGGCGGAAGTTGTAGATCTCAGCTTCGGAAACAGAAATACA
>A_torda_12498-scaffold16761-12500-12782-n_80-200
CTGCTCTCTGATGACTTTCTTGTAGTGAGTCACAATGTTGTCATGCTGTTCCAGTGTCTTCTTGACCTCCTCCTCCTTTTTATCTTCCTCGCTGGACTTGTAAATAGCTTTACTTATGAC
>A_torda_06403-scaffold2151-53380-53652-n_120-240
AGATGGCTTTCTGGATGGCGGTGCGCTCGGCGCACACCCCCAGGCTGTAGCAGGCATTCTCCACGTTGCACCCTGCGGGGAAGACCCCAGCACCCGCTCAGCCACCTTCAACCCCGCCAG
>A_torda_00003-C13486213-1897-2234-n_40-160
CAGGGACAGCAGGACAGGGTCTTTGTGTCCCCACTCCCACCTGGATGTCCTGCCCGCTCAGCTTCTTCACAAATTTGTCCATGCGCTGCCGCAGCTCGGCAAGGAATGGGTAGGAGCGTG
>A_torda_05094-scaffold16093-5136-5484-n_40-160
TCCAGCACCATCGAGACACCTCTGAGCTTCGGGTCTCTACCTGGAATATGTTGACGTGGATGTAGGGATGGGCCAGGAGGGAGCGGGTGAGCAGCATGCAGAGCAGGGCAGACCACGGCG
>A_torda_08998-scaffold2790-11120-12597-n_1000-1120
AGAGGAAGAAGATAAGAATGATATAGGCCCCCAGACAAGTGTAAGCAGCTAAAGAAAAGAAATAGGGCTCTTCTGCGACAAGAAATAGCAGTGTAAAGAAGCTTGAGTGAGCCAAAGCTA
>A_torda_00840-scaffold3369-17899-18194-p_120-240
AGGGCCTTGGAGTGCAGCATAACCTGGCAGAAGCGATGAAACACTACCGACAGTCAGCTGCTGCGGGGAACAGGAATGCCCGGGAGAGACTACGAGTGTTAGAAGAGGAGGTGGAAGGTA
>A_torda_13277-scaffold3754-8740-9073-n_160-280
TCACGATGCTGCATAGTCACCATGGCACATAGCCGTGACAAAGGCAAGGTCCCTTTGGCAACCATCTGGTCTCTGACATTTGGGTAATAATACCTGGTAAGACACCAAGAAGCACCATCA
>A_torda_05189-scaffold11871-9909-10207-n_120-240
GGGGCAGTAAGACGGAGGAGGGTTTTCCAGAGGCTTCCCAAAGTGGCAGTATGGTGGCAACAGGGTAGGAATCCACTCGGGTTCGACTGCAGACACACCTTAGGAAAGGAAAAAACACAC
>A_torda_10304-scaffold336-155413-155684-n_120-240
TCATTTGGGCCTAAGGTGCCACTGGCTGGGGAGACAGCGACGGAACAGAAAGCTGCCTGACTTCCAATGAGCTGCCAAACAGAAAGGACAGACATTCAGTTAACTCTCTTAATTCATTAA
>A_torda_00318-scaffold17840-1807-2475-p_360-480
TGTGCCAGCCTGGGGACACCCCAACCAGGCACTGTCCAGGGCTGGGCATCTGCTGTCTGGAAGTGCCCTCTCCAGGGACCGACTTGGAGGACTGGACCAGCACCGTGGGTCTGATGGAGC
>A_torda_13043-C13547667-2340-2724-n_80-200
CTGGGTTTTTGCTAGAATTTGGTGCAAAGCCTCTTTCTGCCGAGGGGTTTTGGTTAAGACATAAAGGAAGCCGCCACCGCCAGCCCCCGCCAAGCACTGCCCGTAGACGTAGGGCCGGAG
>A_torda_14892-scaffold2458-88267-88521-p_120-240
TGGCGAGGAAGGTCGGCGTGCAGCACTCCCCGGAGCCGCGGAAGAGGAAATTTGGTAATGAAGCTGCGGAGCTTCGGCTCCTGTCCCTCCCGCTGTGTGGGGGTCTGGGCTGGGGACAGG
>A_torda_09807-scaffold4121-32915-33215-p_40-160
TAAAGCCCTTACTTTCTTCTTTGGCGTGTCCTCTTCCCAGATATGGTAGAGATGATGCTGATGCAGAATGCTCAGATGCACCAGATCATCATGCAGAACATGATGCTGAAGGCTCTCCCA
>A_torda_14528-scaffold327-33991-34306-n_40-160
CCCCACACTTCTGCCCTTCTAAACGCCAGCCTCATCCCACCTGCAGGTTCTGCTCCATCTCCTCGTACAGCTTGTCCAGCTCCTGCACGCGGTCCTGCAGCAGGACGCTGGCCTCGCGGT
>A_torda_06110-C13250227-124-2018-p_80-200
ATGCTCTCCTCCTGGCATGCCAGCTACGGCGTAACCCCCCCACGGCTGGGCCGGGAGAGCCAGCACTACTCCAAATCCTGGGATAACATCCTGGCGCCGGCGGCGCGCAGGGAGGAGGTC
>A_torda_00545-scaffold11411-25971-26291-n_200-320
GTTATTTCTGTTGCTAGTATCAGGCTGATTTGTAAGTAATCTGCAAACAGGGAAGAGGAAACAAATGTTACTTTAACTGTACAGTCACCAACTTCAATACCCAAAGCGGGTACATAGCAC
>A_torda_00863-scaffold13587-18225-18536-n_80-200
CTTTAACTCGCACCATCTTCTTCATGACGATGAGGCCACTGTCCTCGGAGAGGACCACGGTCACGGTGGCCCCCGGCTCCCCGTAGCCCCACACCACGGCCCCTGCTGGCTCCTTCTGCA
>A_torda_15372-scaffold1620-15678-15950-n_0-120
ATAGTAGACACTTGCAAAGAATCATGTAATAAGCAATAAGAGGGATGCAGGGGAAAAACAGTTCAACCTATGTAGCTCACCTTAAAAGGCTGCAATCTTCATCAATACCAACTTCTAGAA
>A_torda_04028-scaffold511-385962-386253-p_0-120
TACAAGACCAATAACACAAACAAGATGTAGAAGCCGTCATTTTCACTGGACACAAATCCATAGGATTTTTTTTTCTCTAGGAACTTCATGCTCATTTGAACGGCTGTATCAGTTCTGCCA
>A_torda_04024-scaffold9712-4198-4907-p_40-160
GGGCATGGAAACTCCAGAGAAGGCAATGATCACACGTTGGTTAAAACCTGATAGTATTGAGACGGAAAGAATCATAACTGTCTTGGATGAGACGATTGCCAAGCTGGAGCTGAGCAGTTT
>A_torda_13277-scaffold3754-26871-27249-n_160-280
CTGGTGGGAAACAACACTTGCCGTTTTGAAGGATTCACTTTCAAATGTTCATCTGGTAAAATCTGACAGTGATGAGAAGCAGCAAAAGCCTCCTTTATGTTTTCAGAGTTCTCTTGAAAG
>A_torda_10304-scaffold336-162868-163087-n_0-120
AGAATCACAGTAACTTAATGTCATAGCACAGCTAAAATGTGGCTACACGTTTTACCAGGAAATACTGTTTCTCAGCTTACCAAGGTGATTCTGGGATGTCCCTCAGTACCATCTGAATCA
>A_torda_00069-scaffold5158-61064-61486-p_160-280
GAAAGAAGGTAAAGAAAAGAAGTAAGAAAATGAAGCACAGCCAAGAAACTGCCTCTATACAATCAAATGAAGAAGAGGAGGAAGTGTATCATCCAGTATTATGTACTGAATGCTCAACTG
>A_torda_12535-scaffold8346-340744-341360-p_240-360
ACGGCTGGACGCCGCTGCACAGCGCCTGTAAGTGGAACAACACCAAAGTGGCCGCTTTCTTACTTCAGCAGGGCGCAGACATCAACGCACAGACAAATGGCTTGCTGACCCCCCTGCACA
>A_torda_06110-C13250227-124-2018-p_1200-1320
AGAACTTCCTCCAGTTCGGGCTGGAGAGCCTGCTGATGTCCCCCACCTACCTGTCCCTGCGGGAGCTGGAGAGCTACTCAGACAACCTCGGGGAGTACGCCCGGGAGCTGCGGGAGACAG
>A_torda_10094-scaffold3263-3982-4600-p_40-160
ACTTTGCCCCAGCCCTCAACCAACACGGCCTTCTCCCCAGGGTCCATGCTGGTGTTCACTGCCCTGGCCTATTTCTTGCTGAGCAAGAGGAGGAAGACCCCAGAGCACAAAGAGGCACAT
>A_torda_15372-scaffold1620-16091-16332-n_121-241
TTCATATTTGCAGCTTTCACTGGTTTTCCAACTTGATAACCTAAACATAAAAGGGTAAATCATGAATATTGCATAAGAATCTTTAAACATTAGCATTGTTTGAATAATAAATGTCATCAG
>A_torda_09750-scaffold2430-50839-51098-p_139-259
GCCTTCAGCAACAGGTTGCCTGGTTGGCAGACCTAATGAGGTATGAATTAGAAGATAACCTGTAGATGTGTAATTATTTCTATTCATAGTGAAGCACTTCGGAGCTTTTAACACAAAACT
>A_torda_10510-scaffold9260-138987-139273-p_120-240
CATAGAGAAATCAGAGAGAAAGGAGGGGCTTATGGCGGAGGTGCTAAACTTAGCCACAACGGCATATTCACTTTCTACTCCTACAGGTAACAGCGGGGTCATTCTTTCCTGTTCGTGTCT
>A_torda_09807-scaffold4121-31410-31685-p_155-275
CAGCCTTTTGCAGCCCCCCGCTCTGGAAGCATTAAAGAAGGTAATGTACCCTCTCTCTAGTAGCCACCTCCCATCACCAGGCCTGGAGAGGGCAGGCAAGGTGCCACGGCAAGTGGAAGT
>A_torda_04943-scaffold1338-133024-133345-n_120-240
TCCCCCCGAAGCCGTTCCACAGCCCGGCTCCAAACCCGCGTTTCTTCATGCCCAGCAGGACGCGGGGCGGCTGCACCACCAGGACCAGGGTGAAGAGCCTGGACGTGCACATGGCTCCTG
>A_torda_11754-scaffold5967-23215-24916-p_240-360
CTCTCCGTCTCTCAAAGATGCTGTCCACGCTCCAGCACCTGCGCTCCCTGGCGATAGACGTAAATCCGGGTTTCGATGCCAGTCAGCTAAGCAGTGAGTGTAAAGCCACTCTTAGCCGCG
>A_torda_08133-scaffold10218-11656-11863-n_80-200
CTCTGCACGGCTTTCAGGAGCGTCTTCTTCCTCTCGGAGAGCTGCTCCTGCAAATGGCATGGCTGCCTTGTGTCCTGCGGCTGCTACGTGTCCCGTGGCCATCCCGGTCCCCTCCCGCTA
>A_torda_09648-scaffold4465-136275-136576-n_120-240
TTCAGCTGCTGAATGAGATCTACCTGCTCGAACAGCCAAACTTCACGACTGCGCAGGCATTCCAGGTGCCGGCTTATGTGGCTGTGAATCTTGGCTTTTACCTGTAAGGTAACATGTGCC
>A_torda_01907-scaffold1134-250157-250952-p_240-360
CACTAACTGTTGTATTTTTTCCTGCAGTCCTAAACCGGCCCTGATTCCTGTTTGTGCTGTACATAGACTTGCTAAGCACTGTTTGCTCTGCTCACACTGCTGGCCTCTTTTCCGCTATCA
>A_torda_09750-scaffold2430-52130-52373-p_40-160
TTCAGTCTTAGCACAGATTTACTGTAGCTTCTTATTTCAGGAAGCCCTTCATCTCAATATTGGAAAGAAGTGGCTGAAGAAAGGAGGAAGGCTCTATATGAAGTGCTTCAAGAAAATGAA
>A_torda_02229-scaffold1929-67635-67872-n_80-200
CTCCCAGTATCATCAAAGCAGACATCCGTGTGTCCCTCGGTGTGGCCGTACCGCATCGGCTTTTGCTCAGAAGGCATCTTTGCTCTCACCTGTTTATTTACGGAGGACAAAAGGGAGAGA
>A_torda_02916-scaffold7072-220421-220723-p_80-200
AAAGGTGCAAAACCCGTGGTGAAGCCAGCTGGAAGCAAAATGGAGCCTCAGAAGAAAGCGGAGAGTTCCAGCTCTGACTCAAGCAGCTCAGATGAAGAAGCACCAAAGAAACAGCCACCA
>A_torda_12712-scaffold4552-54373-54615-p_0-120
GTGTGTCGCAGCTCAATGTGAGCACTGTCTGGTACAAAAGAGCATAACTCCTCTACCTCCTGCCCCCTTTGAATTTTCAGGGCGTGGGAGAGATGTCTCCGCCAAACAAGTGCAGATGCA
>A_torda_08175-scaffold16330-2939-3595-p_0-120
GGGGAGTCTCGGTCTAGAGATCCTCCCCAGCACGGAGAGCACATCTCAGACAGCAGCTCTTTTCCCAGGGATGGGCCAAATGCAACAGGAAGAGCCTCCTGCACGCTCCAAGTTCCCTTC
>A_torda_05796-scaffold5167-94039-94329-p_160-280
TCCTGATGAAGATGAATTCTTACCTGAGGAAGACGGTGATGGAGAAAAAGGTATGCCTATCATAAATAGTGTTTGCTTTCATGCTGCGCACATTTAAATCCCATCCATTTTTACATACCA
>A_torda_13269-scaffold6689-32528-32800-n_120-240
TCTTTTCTCCACTTCCCAATTGTACACTCCTCAAATTTACCATCTGAACTTCCACATCCTGTATAATCGAATCTGAAAAAGTAAACATCAAAATGAAAGTCACAGTACTGTCTACAGCAA
>A_torda_12662-scaffold1331-17685-17979-n_120-240
GCACCAGGCAGGCGCGCATGGCCTCCTCATTCACCGCTGGCACCACATACTTGTTGAAATTGCAGTAGGAGCAGCGCTTGCGGCAGTAGGGCCACTGTGGGCACAGGGCACCGTGGGGGA
>A_torda_05439-scaffold6429-13858-14205-n_120-240
TCTACTACTTCTGAGGGCGAGGACCAGTTCTGCTGGGGAGTCACAGCTGTCCATGATTGCGTTTGCTGGGCACTAATGTACTGCGAGCCCGAGCCGTGCTTCCAGGAGGACACGCTCTGA
>A_torda_02733-scaffold1199-16286-16629-p_40-160
TCCGTCCCCGCAGCCACCTTCCATCACCATCCTCACGCAGGATGTCTTTCGCCGGTACGGGGGCACCCTGCGGGATGGGGAGAAGGTGCTGCGCATTGAACCTGGGGCTGTGCTCACCAT
>A_torda_02210-scaffold4668-55791-56025-n_80-200
CCGTGCCAGGCGGAGCAAAGGATACAACATGAAGAGAGAAGGCAAAAGCTGAACAAGGGCATCGTCATGGCTGCCTAGAGCTTAGCAGGACTGGAGAAGTGGACACTGTGGCACTGGTGA
>A_torda_09988-scaffold14510-6112-6392-p_40-160
TCTTATTAGAGACTCTGATGCCTTGTTATCGTTCCTCCCAGAGAGAAGCAACCTGGCTGGCGTGCGGCACATCCTGCTGGTGCTCTCTGGGAAGGGCGGCGTGGGGAAGAGCACTATCTC
>A_torda_02627-scaffold1628-66556-66913-n_0-120
GCTAGGTACCACCTTTCTTCCCAGTCCCGCACATGAAATTCCTTTGCAGGACAGCAGGATTTCTCCCTTTGGTGGCTTACCATTGCATCTTCCATGTCATAGCCGCTGTAGGAGATGACA
>A_torda_13280-scaffold3754-80795-81139-n_0-120
ACAATTCACTTTCTTTGCTATTTTTTCTTTATTGGTGTTAATTTAGCGCGTTCCCAGGAGGCAGGCGGTGTCGGAAATCATTTTATTTTCCTCTCCAGGGCCAGGCTATCATGCAGCTTG
>A_torda_12754-scaffold5566-213736-213954-n_0-120
CTACAAAGAAAAGTAAGTCAGCCCAACACCTTTCATGTATCCCTTTTAAAGGTATATTTACCTGTAGACCCTTCACTTACCTTGCTGGAGAGAGTGAAAGGTCAAAATCAAACTTTTCAT
>A_torda_03059-scaffold6591-430576-430952-n_120-240
TGCTGCCCGCTCCAGTACTGTTTTACACGATCAATAAGTAGTTGTTTCTCAGAGGAAGGAGGCACTGGAATTCCTTGTGCTGCCAAATACTTAAAAATTATTTCTCGATAGACTTTTCTG
>A_torda_08716-scaffold252-803965-804711-p_280-400
ATTGACCAAAATATTAAAAAAGAAGAATCTTTTACCAAAGCATTCTGGTAAGAAAGGCAATGGAAGCTGTAATGTGCACTCCACTGGTCCTACTTCCATATTGAAACACCAGTCTGCTCA
>A_torda_15871-scaffold3366-107132-107426-p_40-160
TACGTAGTGTTACAGATTTTTTGATTTGATCTCTTTTCAGGTTTTTCATTACTATGGTCCTGCACTAGAATTTTTGCAGATGGTGGTTCTCTCTGATCTACCTTCCTTTTTTATATCGGA
>A_torda_13548-scaffold6710-22629-22852-n_103-223
TTGTGGCTCCCACAGTACCGCTTCTTGTGCTGCTTCAACACTAGAATGAGCGAATAAATGTCATATTCGTTCATCATATCAGAATATTATGAAAATGAATGTATTTCATTTCCTCTCTCT
>A_torda_03507-scaffold3344-328230-328576-n_120-240
CTGCTGCCTGCAGCCACCAGGCTCTCCTGGAACTCTGAGCAGAGCCATTTGGATCCGTCAGCTCCCATTGAACCAATGCTTGAGAACTGTCCAACAACAGGCCAGGATTCCTGTGCCGGT
>A_torda_05799-C13522779-3579-3961-p_262-382
GGAGGAAAACCTCCAGGTAACGGGGCAGGAATGGGGGGGGGTTTGCCGTGGGAGCTGCTGCAAAGTGGCCCCCAGGCTGTGCCAGGGCTCGGGGCCAGTGCAGTGACTGGTGGGGGAACA
>A_torda_10787-scaffold3345-18669-18980-p_80-200
AACTCCTTAATAGACATTTATAATCAGTTCCTGGCAGCATTAGAATCGCTCAGAGAATTCTGGGATGCCTTGGATGAAATCGATGGGCAGACGTGGGTGCTTGAGCCAGAAAACCCCGCC
>A_torda_10743-scaffold8967-171012-173631-p_1800-1920
AATTTAATAAAAGTTGGTGAAACAATGTTGTCAGACAAACATTTGCCTATGGAAACCTCAGTCAGTGGAAGGAGCCCTCCCAGCAGCCCAGCAGCAGGATCGTTTTCCAAGAACTCCCCA
>A_torda_14521-scaffold13036-5407-5690-n_120-240
GCAGCCCAGCCTGGAGCGGGTCAGCTTCTTGTAAATGGTCTGCAGGATTCTCATGTGCACCCTCTCGTTATCATCCAAACCACCTGGTGGAGAGAAAACACCCCTCAGCATCCCTGCCCT
>A_torda_03450-scaffold5649-912-1183-n_151-271
CCGCCCAGCCGCTCCAGATTTAACCTTGGATCTTCATCTGCTGCAAATGGAAGATGACAGAAACAGGCATAAGGTAAAACTTTTGCTTTGAATCCCTGTTTCAAGCTGTCTCAGATGATT
>A_torda_07822-scaffold415-73521-73890-n_80-200
CTGCTTTTAGTGAGTCCTCCTCGAATGAAGAACACCCCAGCTGCATCAGAATCCAAGTGCAATACTTGAAATTTCAGTTCATCCCCTATTTTTAACCCCAGCTCTTGCCACTGTACAATC
>A_torda_06272-scaffold3957-278848-279143-p_160-280
CAGGGTGTACCTGGAGGCCTACACGTCCGTCCTCACGGTGGGGAAGGAAGCGCTGGTAGGTCCGGGCGCTGGTGTGGGGCAGAGCCCTGAGGCCTCTCCTGCAAAGCCTGAGGAGGGTGC
>A_torda_01526-scaffold8270-80743-81422-n_400-520
TGTTAGACTGAGGGGTCGAACACTGGCTATCCACAGGTTCCACTTTCACCACGTCAGCTTTGGGTGATGAACACATCTCATCAGCAACCTGAAACAGAGCTTCAAGATTTTCTTCTGTCT
>A_torda_01952-scaffold603-356369-357214-p_240-360
CATTATCTGGATACAAGGCCACAAATAAACAAACTTCAGAAAAACACTGACACATTGCAAACAGAAACACTGTACAGGGAGCAGCTTTCAGGAAGGCCTGAATTTGAATCCCTTCCAAAA
>A_torda_06110-C13250227-124-2018-p_960-1080
TCAAGTCGTGCCACAGCTGCTACACCTACTACTGCTCCCGGCACTGCCGCCGCGAGGACTGGGACACGCACAAGGAGAGTTGTGTCTACGGGCGCGTGGGCAGCGTCTGCCGCCACGTCC
>A_torda_07561-scaffold10695-200669-201008-p_219-339
AAATTAGGAGGCTTAATCCATCTGCAAAACATCGGCTAGGGTAAATGAGCTATTGCTATTCTGAAACTACTGTTTCAATAATGAAAAAAAAAATTCTTGATAAACAAAATTATGGATTTG
>A_torda_15030-scaffold1449-397244-397492-n_120-240
ATGGGACCGGCCTTACTCTCCTGCTTCCAGCGCCGCCAGTCCACCTTCCTCTCCTCAACCTGCGGGAGACAGCGACCGTTACCGCCGGGATCCCCTCAGGGGCCGCCCCCGGTAACGGCC
>A_torda_05013-scaffold5970-14672-14872-p_40-160
AGAGAAAATTTTACACTGCATTTTTTACTTCTATTCCAAGGTACCAGAACTGGAGCTTCCTAAAGGACTATGACCAAATGGTAAGTTTTGAACAAACATTCAACAGTAATCCAGGCTCTT
>A_torda_13277-scaffold3754-2410-2890-n_280-400
ATTCCTCGGCACAGGGAAGTCTACTGGGCAGAGCAGCAGAAGTGGAAGAAAGGACGATGTGAACACGTACAGCGGCTCCTGCCAGGTTTGCAGCGTTGCATCTGAACAATGGATAAACCC
>A_torda_15977-C13545153-6254-6499-n_0-120
CCGTGGGCCCATCCAGAGCCAGGCGGTGGGTGCTGCGCACGGACACCAGCACCGTGTACGTGCTCGGGGGCTCCCCTCACCTTGAGCGTGCAGTTCAGGTTGGAGTTGTCGTGGAAGTTG
>A_torda_09526-scaffold405-336386-336667-n_160-280
ACGTCCCACACCTTGGCTGTCTGATCTCCTGAAGCAGTGACCTTCAGAGGAAAAAATAAAAAGCTTTAGTCATTTTCTGCACACAGTTTCCAAAGCATTAAAAATAAAGTCAGATGGCAA
>A_torda_14417-scaffold18298-4040-4497-n_120-240
GTGCCCACCTTCACCAAGAAGTCACAGTACTGGTAGCGGGTGCCCCGGCTCTCTATCTTGTTTGCCTTGGCGTTCTGGAAGAAGCCTTTCAACTTCACCATCAGGATATCAAAGTTGGCA
>A_torda_13043-C13547667-2054-2295-n_121-241
TGTCCACTTCGATGCTGTGGATGCTAAAGTTGCCCAGTCCCTAGGGAAAAAAGAGTTACGGGTTGGGGCAGGAGCCAGGAAGGGACCTGTTTGCACCTCCAAGGTTCTGGGAAGGGCAAA
>A_torda_04966-scaffold12965-1343-3909-n_1000-1120
CCACAGCGAAGAGCCCGCCTTTGTCGGTTGCGTACATGAAGTACTCGTGCTTCCCGATGTGGTTGTGGTCCGGCATGCCGTACATAAGCTGGCTGGTGCTGTTGAACTGCACCCATGAGT
>A_torda_06091-scaffold8764-8205-9297-n_200-320
CTTCACAAAGACGTTTAAGGTTATTTACACGCTCTTCATCTTGCTGGTTACGACAGCCGCCAATTAAGATAAGCTTCAATGATGGCTGCTGCCCCAGTCTCTTCTCTTTCAGCAATTTAG
>A_torda_14618-scaffold5282-81385-81709-n_40-160
TAAAACAATAAGCCACTTACAGTTATTAAAACCTCAGTACCTGACTCTAGATAAAGGTCCTCGTTTTCCAGACAAAGTGACAACATCAAATCCTGTTCTCCTGCCACCTTCTCTAACTTC
>A_torda_10304-scaffold336-171982-172230-n_80-200
CTGGCCCAATGGCAAATGCTGAAGTAGAGGGGGGGATAAGTCTTACATGATGACATGTTGAAGTGATGTTCTGCAGCTCTATAGTCATCTTCATTTAAAAAGAAAATAAAATACTCCACT
>A_torda_14030-C13553919-10723-11004-p_120-240
GGAGATGGCACATCACCTGCTGCGGTGGGAGCCAGGACACAACCCCCCCAGCGATGTCCGCTACGAAGTGGAGCACAGAGTGTGAGTACAGCCATGGGGAGACAGGGGGGTTTGGTCCCT
>A_torda_05169-scaffold8339-20275-20646-n_40-160
CCCTGCCTATCACCACGCTCAGGCACAGAAAGCGGCTCACCGTTCTTCAGGACGACAGTCTCGCCCTTGTGCTTTGTGCTCAGGTCTTGTGGGTTCTTGGCATTGCTTAGAGCTCTAGAA
>A_torda_13207-C13207548-713-1044-n_200-320
TCCGGCCCAGCATCCGTCCGTTCAGGGGCACCGCCAGCCGCGGACAGGTCTCTGTGGACAGGTGGACACGGGTGAGGGTGGACGTTGCCAGGCTGGAGCTGACGCCAGCCCCCAACGAGG
>A_torda_08137-scaffold1663-31162-31387-p_40-160
TGTATATATTAGTAAATACCTTTTATTTAATGAATTGCAGATATTCTCTTCCTGATGAGAAACTTGAAATGGAAGAAGCTGCAGACAAAGGACCTACCAAGTTAGGTAAAGTAGAACTAT
>A_torda_09810-scaffold4121-119280-119594-p_40-160
CACTTCCCCTTCCTCCAGTAATGTCTTGTTTCTTATTCAGAAATAGAAAGTGTGAAGCTAGCCAAGCAGAAGCAAAAAGCTGAAGCAAAGCGGAAAGCAACGCCTGTGGTAGGAGACATG
>A_torda_05189-scaffold11871-14919-15218-n_179-299
GTACAACAGAGTAACTGTCCAGATCAATTTTGGGGAGTGTCTGAGAAAGACAGGAGAGACGACCACAGAGCATTAAAGGGGGGACACGAGCAGCACTTTTTATTGCTTTGAAAACAAAGC
>A_torda_14798-scaffold13-144754-145070-n_40-160
TGTATGTACACTGGGCCCAGATGACGTCTGGTCACCTTACCTGAACAGCTCCATAGCCAACTGAAAGCAACTGAGCAGGAACATGTCCCTTCCAGAAGGCTCTCAACCCCTCTTCTTGGA
>A_torda_09291-scaffold295-211382-211596-n_40-160
TCCCTAAAATCAGCCTGGCCCCAGTGGAGGGTTTGGTTACCTGGAAGAAGTTTAAACACAGAACTCCAGTTCCTGTGATCCATGAAGCGAAACACAAAGCTCCAGGTCTCCGCATCACTG
>A_torda_00056-scaffold10390-7792-8050-n_138-258
CAGCAATTGGCTATTGCCCAAAGCACACCAGAAACAAACCCTAGAAAAATAAATCCCAATCAAAAACATGCACAGCAAGGTATAGACAGCAATTTGTGGAACATTTATGTTTATAGCACA
>A_torda_08137-scaffold1663-25625-25875-p_80-200
AACAAAGAACGCTTTTCTGAGGGTGAAGGCTACAAACATGTATTTGATGATGAGAATGAGGAACCTCTATTAAAAGAACCAAAAAGGAAGGTGAAGTATTCTTCTTTTTAAAGCTCTCCA
>A_torda_14321-scaffold13360-3751-4037-n_120-240
TCCTCGTTCAGCTGCTTCAGCCGGAGCTGCAGCTGGGAGTTCTCTGCCTCCACCTCTTGGAGCTGGCTCTGGGAGGTGAGCAGCACCTGGGCACAACGAACACACACGCTGCTGCCCTCA
>A_torda_03140-scaffold809-6835-7091-n_80-200
CTGGAGCTGCCCCTTGTAGACGTACTCCAGGGCGGTGGCGATGGTCCGCATGTCCAGCTCGATGCTGCGCGCCCAGTTCTCCACGTCGCCGATCTCCTGCCAGGATTGGGAAGGGGGGGG
>A_torda_13776-scaffold6044-23937-24167-p_80-200
ACAAGTTCTGGACGAATTGGGTCCAAATGGGAAAGGAAGAATCACCGTGGTAGAAAAATTGCTCAGTGAAGTAAGTTATTGCTTGCTGAAGTTTCTCTTTCCAATTCTTTGACCATTTAC
>A_torda_10436-scaffold5394-5381-5700-p_80-200
AAATTTGAAGATGACATCTCCTACTGGACAAGCTTAGGGCGGGCTCGTAACGAATACTACGGTGGACACTACCAACACCACTACGATGAAGATTCACCAATTGGCCCGCGAAATCCACAC
>A_torda_07186-scaffold5906-6546-6873-p_120-240
AAGCATCCAGAACATGAAAGCACATGAATGGATTCCTTTATGGCTTCTCCGGTACTCAGTCATTGTTAAAAGCAGAGGAATTATCAAGTCCAAAGGCTATATCATGCAAGCTAAAAGAAA
>A_torda_04024-scaffold9712-9252-9673-p_0-120
TCTGGATTCAGGATGGGTTTAAGAACCCCAAAATTGCTGTAACTCAGAATGTCTGTACCTGGTATCTGCTGTCTTGCTAGGCTGAGTATGAGGAGGTTCATGCTGCCTACATTGAAGAGA
>A_torda_00990-scaffold3454-162487-162711-p_104-224
TTGTACTGATGATTAAAGAACTGCTGGATACAAGAATAAGGTAAACCAGGAATGTTACTGCTAGGTGGAGCAAGTTAGTCTTGGGGTTTGGATTTATGTAGGGGCCAGTGCATTTTTCTT
>A_torda_13349-scaffold4257-40371-40705-n_200-320
GCATTTCTCCGACTGCTCGCAGTGCTCACGGATGGTGGTTAAGGGATCCTGCAGGGAGGGGGCTGCCGTGAGGAGAGACCCCGAAACGCCGCTTTCCCCCACGGCCCTCACTGCATCAGG
>A_torda_00003-C13486213-986-1330-n_160-280
TCATCTGCCCAGCCGTGCGGTCCACATAGATGAAGTGCACTAGGCCAGGAAAGTCCTCCAGGTATGTGCAGTGTGGGTTAAGGGTGTCCAACAACTTTGGTGCCCTTCCAGGATGGCCCC
>A_torda_11015-scaffold797-2261-2580-p_199-319
GCTCGCGGTCTACAGCCAGCACGAGACGCTCCGCAGCACAGTGAGTGGGGGGGCCCGAGCACCCCAAACCCTCGGCATGGGGGTCTCGGTGAGAGCCGGGCAGTTCTCAGCTGCAGTTTG
>A_torda_14521-scaffold13036-2435-2723-n_0-120
AGAACACACCGGGTTTCTCCTCTGGGCCTGGGGTTATCGTCCTTGGCTGGGAAAGGAGGGGAAAGTGCGGGGAAACAAACCCTTCAGGAGGAAGCTGGAGTCAGCGATGGTCTTGTGCTG
>A_torda_14860-scaffold7501-159307-159630-n_160-280
GAGAACTTGGAGGAGCGGTGATTCTGAGCTGCAAAGACATCAGGGTGGTGGGTCCGGTTGTGATACCATAACCCTGACAACTGCTGCAATGATAAGGATCAAATCATGGTTACAATACAA
>A_torda_08998-scaffold2790-11120-12597-n_840-960
GGCCGGGAAGCATTTAATAGCCCGACAATAGTCAGCACAACAGTCAGCATAACTGCCAAAACTGGTTTCATAGCTGTTCTGCTGTTCTTGTTGCCGGTACCTGCCTTAGCGCCTCTCCCA
>A_torda_07959-scaffold6219-107430-107680-p_0-120
CACTTCCAGGCGGGGATTATCCAGCAGCGCATGGGCTGGGTCATGGCTGGGGTTTGGTATCACCTCTCGCCTCCCCACAGGAAGTCGGTGTGCAGTGCCCCGTCTGCCGGGAGACCCTTG
>A_torda_06929-scaffold2806-102560-102859-n_40-160
CCAACACAAATAAATAGAAGCATAATTATTAATTTCTTACCAAAACTTTTTTCCATTACTTCTTTCTGACACATATCTTGAACATTCACTGTACAATTCACGATGAACTCTGGAGCAGAG
>A_torda_12739-scaffold3979-164924-165584-p_0-120
TTTTTTTTTCCTCTTTTATTCTAGTTTCTCCTTCTGGATTTGAGAGCGTTGCTCCTGTAGAAGAGGATCTGAACGGCGAGCTGATGAACGAAGACATACGTATCCATAGCTGGCCTTGTT
>A_torda_06053-C13500695-4081-4326-n_125-245
CAGGCCTGGCACCAGGCAGGTTTATCATCTCCCGCAGCTCCTGGGAATTGCAGGCGGGAAGATGTTACCTCCAGCACAGAGAGGTCATCCAACAGCCCCAGGCCCCCTTCCCCAGCAGTC
>A_torda_00978-scaffold2720-80334-80640-p_40-160
AGAATAAATAAAATATCATAAAACTCTTTTTACTCAACAGATCTGTGAAGCTCTTGAACCTCCCAACCAGTCTCCGACCTCACAAAATGAAAAGTTTACTTGGTCAGAATGTATCAACCA
>A_torda_13648-scaffold7013-227225-227584-n_40-160
CGAGCAAGCAAGCTGAAGTTTACAGCCCATTAAGACTTACCATGCTCTAACAGGATGTTCTTCTGCTTAGACCAGTTATAGTAGTCCAACAGTCCCCTGTAAGCTTTAATCAGTTTCATT
>A_torda_11943-C13421677-883-3407-n_1320-1440
GTCTGAGCGAGGAGCTGGATGCTGTCCTCCTCTCCCGGGGACTCCAGGAAATGCACCTCTTTCATGTTCAGGATTTTCTTTTCTATGAGCCTTCCACTGTTCTGGTTGACGAGGTACAGG
>A_torda_13736-scaffold290-306262-306581-n_199-319
GTTGAGCTTCTTCTCTTTGTTGTTTCCTTTTTTCTGCTTCCTGAAATTAAACAGACATGGTTATGAAATAATTACACACCTTCTACAACTATAAAGCTATGTATAAGCAATAACATTTAT
>A_torda_08466-scaffold6294-22698-23055-n_0-120
AGCCTAGAAAAAGTTCCCAAAAGTATCAAAATCCAAACCCACCCCTTGTACCACCAATAACGGCGCTGCTCGCTGGTTACCTGTTGAAGAGATGTACTCGGTGTCATGAACGCATCTGGA
>A_torda_12397-scaffold5659-282069-282640-n_40-160
CCTCTGTCTGCCAGCCTCTAGGTCAAGTTCTTGGCCAGACCTATTTGATTTGGTGTAAAAGTCTCTACTGCTGGCTGAAGCAGACTCTGGCTGGCTGGAGGTTCCCTGGTCACAGGCTTC
>A_torda_10847-scaffold10119-15968-16624-p_480-600
TTCTGATCCTGAAACTGGAACTGGTCGAGCAAAGCGCAGACAGGACAGAGCAATGTGCACATAACGTTGGCGTGCTAGAAAAGCCTGTGGATGGAAGTAAGTACAGAATTTTATTTTTTT
>A_torda_09750-scaffold2430-51299-51598-p_120-240
TAACCTCAAAGGCTTGTAAAGCTGAGGTGCCTGTGGACAAAGAGCAAGAAAATGAGACTACAAATGATGTCATTCAAGCTGTAGACCTCATGATAAAAGGTATATGGCAATTCCTGAAAT
>A_torda_14001-scaffold1894-106366-106587-n_101-221
TGGCCGACACCAATGGCATTATCAGCAGCTTCAAATGTATCTAGGGGGAAAAAAATCATTTATTACTACAAAACAAAATCAAATAAAGAAATATAAAGTCATCGCAAAATACGTTATTTT
>A_torda_12498-scaffold16761-38578-38831-n_0-120
GCCCAAAGTCCAAACAAAACTTTTTAAGAAGTACATCAAGGAAGTATAAAAAAAACACGTGGCTCTTCTGCGAGCTCGACACTTGCCTTGGATAATGATTTAAGCGCACGCACGGCATCC
>A_torda_09648-scaffold4465-136850-137151-n_0-120
GAAAGTACTCTGGAATAATAAAAACTGGCATTAAAATCATGTTAGTTATTACAACATTTTTTAAAATAATTTAAAATTACCTCCCGCCAGTTCTCTTTAATCTGTTGTTCAGCTTTGACA
>A_torda_08716-scaffold252-815506-815752-p_80-200
GAGATGCTCTAGTTGCTGTAAATGATGTTGATGTGAATTCTGAAAACATAGAAAGGGTTTTGTCTTGTATTCCAGGTCCTATGCAGGTATAGTAGTTGAACATTTATTCCCAATGTCCTC
>A_torda_03647-scaffold8872-280644-280875-p_0-120
TCTGTGATTTACGAATATGTAATTCATCTTTAATGGATTATATTCCCCCAAAATTGCCTTTTTTTTCTTTTTAAATCAAGAAAAGCCAACAGGAGATACTATCTAGACCAGTTTCAGTAC
>A_torda_02955-scaffold13006-5799-6079-n_120-240
GCTGAGCAGCTGCTGCCTCTGATTAGTCCTTTCCAGGCAGAACTTCAGGTCCTCCACAGCAGGCTTCGACTCTGGGAAATCTATAAATCAAGCAGTGATTAGAAACAGTGCCATGCTCTG
>A_torda_15297-scaffold4406-16307-16665-n_200-320
CAGGCGCAGGGGACCGATGCTGCCCTTGAAGCGGAAGGACTTATAGATGGGGAAATCCTCCTGGAGACACTGGTCCAGCTGCAGGGAGAGGCCAGGCTGCCCGTGCTGCTCCGACACCCT
>A_torda_08469-scaffold6294-94639-94960-p_40-160
TTTGTTTGATGTGTGAGTTTTTGATTTCCCCCAAAGGTCTCCCCTGCAGCCACTGCGGGCTAAGCCAGTTCCAAAGAGCTCAGGAGCATCACGGAAGAAAACGTGTGAGCCTGGGGTGGC
>A_torda_15168-scaffold8402-27708-27970-n_142-262
GCGAATAGAGGTATTCCAGATACCAGTCCCACCTCTTTCCCTATAAAAACAGAAAGAATAGTCAGATGTGCAGGACTGTTTGTCTCTTTCTTAGGCCAATCTGAAAAGGTTTGCAAATAT
>A_torda_14528-scaffold327-33991-34306-n_120-240
TCCTGCACGCGGTCCTGCAGCAGGACGCTGGCCTCGCGGTGCCTCCTGCTCCATACGCTGTACTCCACCTCGCTCACCTCCTTGCTGGCCAGGCATAAAGTCCTCAGTGTCTCCTCTGCA
>A_torda_14001-scaffold1894-115993-116385-n_120-240
TTCAGAAGCTCAGACAGAAGGTAGAGGGTTCCACAAATGAAGGGTGGCATTTGTCCACAAGTGACTTGAAGTAACCTCTTCACAAAGGCCTTCACGCGCCGTAACACTACGTCTGCCTTC
>A_torda_04299-scaffold5775-8172-8553-n_240-360
CAAGTCCCCGCTGACTCCCCGGAGGTCACAAACTCGAAGTGCAGCCTCCACTTCAGGGACACTGTGGGCAAGAGAGGGGTCAGCAGCCAACACCACAAAGGATGGGGACAGCAGCTGGCT
>A_torda_06281-scaffold3957-517942-518165-n_40-160
TATGTAGGGACTGAGCTTTAGAAGAAATAAATGTACTTACTTGTCTTTCTGGTATTTCTGCCCCGTCTTTTAAACCTGCATTAATATCTTGAACAAAGTAGACCTTTAAAAACCAAAAGA
>A_torda_06138-scaffold6615-96055-96671-p_160-280
GCGAATTGTGCTTGGTGATTCTGTCTGTAATGTGGCAGGCACAGCTGACCACGCAGGCAGCATGGTAGACCTCAAAGGGGATAAGGACTTGTTCAGTAAAACTCCGGAGCTTGTCAGTGA
>A_torda_08470-scaffold6294-108567-108856-n_169-289
CTTCATGCCGCAGGTACACAGGAACCTTGTCACCTTTGCCCTAAGTAATGGAAAACATAGGTAAAGGCATTCACCTCGCTGGCAGTGGTGCAGCACCAAAGCCATGTTGTCAACATCTAA
>A_torda_07959-scaffold6219-105674-105906-p_112-232
TCCTCATGGCCAGTGTGTGATCTGCCTCTATGGATTCCAGGTAGGAACGTGTTCCCCAGCCCCACAAGCTGACTGGGAAGTGAGGCAAGAGAACAGGGAGCCGGGGGCTGAAAGCTTGGC
>A_torda_12530-scaffold8346-175735-176318-n_40-160
GCAGGGGAATGAGGGTGCTGGCTCCCCCCGTGATATTGCAAACATCCCACCTGCGGGGAAGGATGTTCCTTCGAAACAAAACCACAGCCACATACGAAACAGCAAGGATTGTCCCCAAGG
>A_torda_03220-scaffold4724-49492-50523-n_760-880
TCGGGTGCTTCTGAATGGTCCAAGACACCAGTGCAAAGTTCATCGTGATTTCTTATCTTTGAATGGCGACGCCTGGTGGACACACTTTTTGGTAACACTTTACCAAATCCATTCTCTCCA
>A_torda_10787-scaffold3345-12301-12530-p_80-200
TACCCAACAGAACCACCGGACTGCCTTGTGGATTTTCCTGTTCAGTTTGCTGTTTCTTGGATGCCACAGGTAAACTGCCGTACTCTGCAGCTGTTTTTAACAACTGAGATACATATGCAG
>A_torda_04943-scaffold1338-129855-130161-n_0-120
GAGTAGTTCTGCATTTCTGAAGAGCAGGACTGTCTCAGAAGAGAATGCACATCCTTCCTTCCCCTCCACTAGCTACCTACCATCGCTTTCTGTTGGCTCTCCACGAAAATCATCTGCCCG
>A_torda_07417-scaffold1018-332717-332937-p_0-120
AATCCTAAGCAGGGTTTTGACTGAAACTTACTTTTTTTCTTTTCTTTCTCCCTCCCCCTCCCTTTCTTTGGTTTTGATAGAATGGAGCAGTTTTTTCCAAAGTCAGAGGAAGCCAGTCAG
>A_torda_09988-scaffold14510-6922-7281-p_160-280
TGACAGTGGCTGGGTCCCCGTCTTTGTGGATCAAGACAAAAGCATCTCGCTCATGTCCATCGGCTTCCTGCTGGAGAAGCCAGATGATGCCGTGGTGTGGAGAGGACCCAAGAAAAATGG
>A_torda_13537-C13126030-17-1503-p_0-120
TGCTGAGGCGGTGGCGGCTCCCGGCCCGCACCGCCGGCCTGCTGAGGAGATGGCGCAGCTGTGGGCCCCGGCATGGCGGCCCGGGCAGAGCCAGGCGGCTGCTGCTCTCGCAGCTCTTCC
>A_torda_15372-scaffold1620-16503-16741-n_80-200
CTGGATTCCCAAATAGTACTGTTGCATTAGTACTCTTTAAGCTTTGAAATTTGACTGTGAATCTCTGTGCCAGTATTTCTGAGAAAAGAAAAAATATTACTTTATTTTTAAATAAGTAAA
>A_torda_12530-scaffold8346-180128-180444-n_0-120
GCTTAGTCCAACACAATTCCCAAATGTGGCAACGCTGATAGTCATGCCATATGACCTTTAACAAATACAACAATATTTACCCAGGGACGCCAGGATAGCTGCAAACCAGAACACCTCTCC
>A_torda_05362-scaffold13359-53098-53500-n_0-120
CAATGATTTTATTAACTCAGCTGATCACTAGTCCCTGCTTCCATGTTCACAGGAGAAAAAGAGCCACAATTTCCACCCACTTGATTTGGGGATCTGCCCAATTGGGTCCAGCCAAAACAG
>A_torda_12506-scaffold4895-19591-20679-n_880-1000
GCTCAGGGGACTCCTGCACAGAGATATTACTCAGGTCTTGGTTTTCATGAGCTCCTGTTGATTCTGAAACTGCCTGGGAGCAGAGAGCATTCTTCTCTCCTCCAGGGCTTGCTGGGGACA
>A_torda_15600-scaffold873-68611-68941-n_40-160
TGGACAGTTAAAAACCAAGGTACTAAAAATTCAAAGTAACCTTGAGAAGTTCACACCAACATTCTTCAGGATCACGGTGGTTACATAGGTACAGCCTTCCTTTAGCACTCCAAGTGTCAC
>A_torda_00011-scaffold4954-31587-31819-p_80-200
GTTTGGGCACGGGTGACGATGAACCGACAGCTCCTTGATCACATGGATTCCTGGACTGCTAAGTTCAGAAACGTAAGTCCCGTCTCTAAGGGCTGCCTGGTTTTTAGGAACAAGCAAAGC
>A_torda_00108-scaffold1922-188477-188750-p_153-273
CTCCTTATTATATTGTGTCCTACTGTCTGGGACACAAAGAGTAAGTTTGTTGTGTGCAAAAAGCTATTGTATGCGGCTCTTCACTGTGCCTCAATGGATGAAATGATTGTCTCCTCAAAC
>A_torda_09338-scaffold2313-241637-242730-p_520-640
GACATTTTCACTTAAAGCTCAGAAGTTTGCCATTGCCAGAGAAGTTGCGTATTTGCAGAACGGCAGCCCTTTAGCAAGTGCGGTTGTGGCTCCAATTTGCTTAGCTGGCACATTTCTCTG
>A_torda_03056-scaffold3218-146400-146641-n_120-240
GTTCTGAGAATCACTTCAACATCTGAAGCCATTTTCAGAAGCTAGTAAAAGGGAAAAAAACCAAACAAACAACACAACAGAGTAAGTTAAATTATATGTAGTTATTCCTGAAGTATTTTC
>A_torda_10847-scaffold10119-15968-16624-p_440-560
TTTTGTGCCAGACATATAGCCGTAACAACAGAGCTGGATGTTCTGATCCTGAAACTGGAACTGGTCGAGCAAAGCGCAGACAGGACAGAGCAATGTGCACATAACGTTGGCGTGCTAGAA
>A_torda_15584-scaffold3161-208631-208922-p_80-200
ACCGGGTGGAGGTTTTCTACGGGAGCAGAGCAGTCGGGTATACCTGGCCCCTTCCCTCTCACAGCTGTGACACAAGCCCCTGGGTGCAAATTGAGTTAGCTGATGGACGCAGACTTCAGA
>A_torda_11345-scaffold13529-0-1879-p_360-480
GACTGGGTGGTGGCCCACATCGGCTCCTCCTTCCCCAACACCATCATCAACCGCGTCCTTTCCTGCGGCCTGAAGGATTTTTGCGCCCACGGGGCGGCCCCGGGGGATTTGCTTTTCCCG
>A_torda_00514-scaffold8722-17010-17341-p_211-331
AGAACCGGAGGGGATATTTTCACGTATCGTACACCACTATTGATATTAGAAGAGTCTGCAGATACGTGTTATAAAGAGGAACTTGTATTGTGAAGTAACCTCGCTCGCTGACTGCTGCTG
>A_torda_15871-scaffold3366-122504-122911-p_287-407
AAAGCCAGCGAAGGAATCAAGATCCCAGAAACATACAAGGGTAAAAGTCTGTGTTGGTTGCTTAGTGAAAAAGCATCTGCTTAACGTCTTCTCATGTGACTTGATTTTTTAAATTTTTTA
>A_torda_12397-scaffold5659-283588-283780-n_40-160
TTTCTTTTATTCGCTCTAAGCAACTCTTGTTCTGTTGTACCTTTGTATCATTTTGCAGCACCTGCACCCCATCTGGATTTTCTTTAATCTGAAAAGAGAGAGAGGGAAGGCAAGGGAGAG
>A_torda_09810-scaffold4121-119280-119594-p_80-200
AAATAGAAAGTGTGAAGCTAGCCAAGCAGAAGCAAAAAGCTGAAGCAAAGCGGAAAGCAACGCCTGTGGTAGGAGACATGCAGCCACTGATGGAAGCCCTACCTGAGCTCTCTGACCTGA
>A_torda_15871-scaffold3366-117565-117821-p_120-240
AAACTCAGAGGTTTGCCTTTTGAAAAAGCAGCTGGATGCCATTATCATGGACTTGAGTAAGTTTCCTGGCTTCTTTTCCCAAAATTATTTTTCAGCTTCTGGTCAAGGTGTAATTAGAAA
>A_torda_05220-scaffold4300-48524-48852-n_40-160
ATGTGGTGCTTGTCCGTATGGACAAATGTTAACTCATTACCCCATTATCATTTGACATCTGTGGTGGAAGAGACACATGCATTTCTTTGCTTCTTCCAGGTGAGCCATCCTGTTTATTTC
>A_torda_03450-scaffold5649-912-1183-n_0-120
GAGCCGGGGCACAACACCTGTGGAAGCTGGACCTGCAAACCGTGGGCGCTCTCCCATAAACTGCCGTGGTAAATCCTCACCTGCTTTGTTGTCCTCAGGCAGGGTGCCCGATAGCTCTGG
>A_torda_05898-scaffold5048-9490-10554-p_120-240
CACACCACCTTCTTTATCATAAAAAAACCCACAAAGCCCTAACTTTGCTGGGCTTTGATAGCCCACAAAGAAAGACTGACAACAAAACACTTTTAGCTCAGAGACAGAAGCTAATTTCCA
>A_torda_05313-C13504949-4723-5139-p_296-416
AGATGTACGCCGTCACCAAGGGTGTCCGGAGGTGGGTGCTGCCTGGGGAGGTGGAGGGTGAGCAGGGACGGGGATGGTGGCCATGTCCCATGGGACCTGGGAGGTGATTCTGCCCCTCTA
>A_torda_06728-scaffold425-64319-64931-p_40-160
TGCTCTGTTTTCTGAGAGTTACTGTTGTGTCTCCTGGTAGCTGGAAAAGGAGTACGTCTGTCGCGTGGTGGGGGAGTTTCCAGAACACGAAGTGGTCTGCGAAGAGCCCATACTGGTGGT
>A_torda_09542-scaffold4937-35612-37086-n_360-480
GCATCGCTGATGAATGGGGCCAGCTTACCTTTTGCCAAAGCATCGAGCACCCACCAGGGTAAGTCTGCTTTCCTGGCAGCCTCACATTCATACTTCCCATTCTGAAAAAAGTCCTCAAGA
>A_torda_15779-scaffold612-78682-78976-n_80-200
CTGCAAATCTTTATCTGTGTATTCCTAGTCTCAGTTTCCGGTATCTGAGAACTCAGTGTTACTGTAGTGGCACAGAGTTTTTGTAGCTCCGGCAGACTGACAAAAAATAGAGACTGGTGA
>A_torda_02025-scaffold241-259039-259364-p_40-160
TCCTTGTAAAGGCTCTGGATGAGTTGTTATTGTCCCCTAGGTTCGAGAGCTGGAGAATCAGTTGGGTCAAAACAAGACCAGAACATCACTGAGTGAGACTGATGAGGAATTGCTGGCCCT
>A_torda_11983-C13351855-67-431-n_80-200
CGGGTCCGAAGCCGAGGAGGAGATGGAGGTGAGGGAGGAGGACACCGAGAGCGCAGGTGACTGCAGGGAGCAGACCCGGTCCGACTTCGGGGGCTGAGCCTTGCCCGGGGACACGGAGGG
>A_torda_02627-scaffold1628-74914-75298-n_200-320
ACTGCTCTCATCATCTCAGTAATGCAGTTCACATAAAAGGTGTCACTTTCCTTTCCTTTGACCAACTCCTCAAAAATCTGGTAGTCTGGGAAATTAACTAATGCCTGAAAGACAGAAGTG
>A_torda_04475-scaffold1733-67755-68125-p_0-120
ATGGTGATATTAATGTACTCTTACTAATCGCTTGCTTACAATGCTAGATGTTAAATTCAGTATGCGCATGTTCTTGTCAGAAATTCGTCAGAGGACCACAGCTCAGAGAAATGCTGCTAT
>A_torda_10870-scaffold16886-15415-16985-p_920-1040
GGCGAGGACTCCATGTCGTGGTCCAGCCAACAGGACACCTTGTCCTCCACCGGCTACTCGCCCTCCACCAGAAAGAGGAAAAGCCGAAAGCCTTCCCTATCCCACGACCCCAACGCTTCC
>A_torda_09208-scaffold1644-277390-277788-p_240-360
CAGGAACAGCGTGAACGCATGCATGGCGCATTGGCTCTCATTGAGCTTGCAAACCTTGATGTGGCACCCCTTCGACAGTAGATTGGGGCAGAGTCTGCCTATATACAAAATGTACTTCCT
>A_torda_12214-scaffold3133-27045-27939-p_774-894
AGGTGACAGCTGTGAGGATTAAACGACCTGTGCCATCTTTGTAAGTAAAACATCTTTATTACATTATCACAAATAGTCAGCAGACCCTGGGAGAGGTACAGGTTTCCATAAAGAAGATGG
>A_torda_00003-C13486213-3079-3309-n_80-200
CCGTGCTGTGCTCGCCCGGTGAGGGCTCAGGCGTGTAGTAAACCTCGGGCACGGATTGATCGTCTGTGTCCTGCCAGAGAGAACGGCTGGGTCAGCGATGGGAGCGACACAGGCTGCCCA
>A_torda_10743-scaffold8967-171012-173631-p_2360-2480
AAAGAGCCCTATTGAGGCATGTTCACCAGTGGGCAGTAGACCAAGTTACCTGAACTCCAAAATCTGGGATGATTGGAATGGAGAAGAGGAGGAAGATGAATTTCCAGAGATGCTTCCTCT
>A_torda_07337-scaffold183-1004433-1004678-p_40-160
AATTGGTTTTTAAGCTGTATGCTTGTTAATTATTTTACAGTAGTCCTGTTGACCTTGGTGAGATGGAGACAGAATCTGTTGGAAGTAATTCTACTGAATCTCAAACAAGCTGTCAAGATA
>A_torda_00123-scaffold11006-41284-43304-n_1680-1800
AAGGAAGCGTTATTGGAAAGATGCTGTAACAAGAGAGGATGTTCTTTTTCTGGGGTTATCTGGTGTTCAGTTGGAGACTCAAAAGACTTGACGGCTCTAGGATCAATGGGCTCTGCGAGG
>A_torda_00003-C13486213-775-1049-n_80-200
CAGCTCGTTCTCAAACCAGAGGAAGTAGGAGCAGCAGTAGTCTCCATCCTGCAGCACGAGCGTCGTGTAGCCCTTCTGTAGGTATCTCCGGGCCAATGTGATCAGGGACCAGACCTAGGG
>A_torda_07970-scaffold714-225449-225966-p_160-280
TGGGATGTGAAGGCGAGTACAAAGGCTGGACTTGAACTGAAATTTTCTACCCCGTGGCTAAGACAGATTGAACCAGGAGAGACGTGCCCAGATTTCGTTAGCTACAACATTAACAGCTGC
>A_torda_07049-scaffold3043-20530-20860-p_40-160
CAGCTGTGGGCTGACACGTCTCCGGCTTCTCCGTGCCCAGGGAGCGGCTTGCTCAGGAAGAAGACGCTGGTGCCGGGCCAGGGGGTGGACACTCGTCCACGCAAGGGCCAGGACGTGACC
>A_torda_04024-scaffold9712-4198-4907-p_80-200
TTAAAACCTGATAGTATTGAGACGGAAAGAATCATAACTGTCTTGGATGAGACGATTGCCAAGCTGGAGCTGAGCAGTTTGATCCCATGTATTATCGACTCTCTGGACAGGTTTGCTGAT
>A_torda_01194-scaffold7493-59078-59429-p_120-240
CAAGATCTGCTTGGCCTGGCGATGGAGAGCACGCAGGAGCTGGGCTTTCTGAGCTTCATCCGAGAGGGAGTGTACTGTCTGCTGCCTGGTCCCTGCTACGAAACCATCGCCGAGTGCCGC
>A_torda_07565-scaffold10695-255788-256063-p_155-275
GTTTTATTGCCTTTTTGGAATGTAGCAGGTTTTGTTTTGGGTGAGTTTGAATTATTGCTACTCTTGTTGTTTTGTGAAGTCTTCAAATGTGTAAGTTATTTGTATTGCTTCAGGTTTCAC
>A_torda_03015-scaffold8264-45801-46102-n_120-240
CTGTTCTCTCAGCTTTATCTTTCGGAATATCATTTTTATCTTCATACGCCAGGAAATAGAGTGAGAACTTCATAGCAGGAAAGTCAAATTTTTGAAGTAGTCTAAATGGCAACAATTATT
>A_torda_15168-scaffold8402-34958-35236-n_120-240
GACTTGCGATCGGCAGCAGACGCCATCCCAGAGAGGAAGGCTCTTATACAGGAACTCTTCACAGGAAGAGAATCCCTCCTAGAAAGCAGAAGACGAACATTCAAAAACTCATCTCTCATG
>A_torda_01326-scaffold1425-131314-131621-p_120-240
GCCGTCCCTGCCTCCCCAGCAGTACCTACTGACGCTGGGTTTCAGGAACAAACATATCGGGAAAACCTTGGAAAGGTGGTCAGGCAGAAAACTGCCAGTCTTTTCAGGTACGCCAACTTG
>A_torda_03059-scaffold6591-426266-426963-n_280-400
CAGCCACTGCTACCAGTACTAACCCATGTCGCGACATGGCACATTTCAGTCCACTGGCATGCAAATTAGGGTTGAATAGAAGATACTCTTCTTTAACCAACGAGACCAGACGAAGGCTCA
>A_torda_09208-scaffold1644-274215-274574-p_160-280
CACCGTCCCGGAGCTGATCAACGAAGGGGTGCACTCCTCCAGCAGCATCCGCTGCAACGTCTGCTACAGGGTCTTCCCGCGAGAGAAATCGCTGCAGGCCCACAAACGAACTCACACCGG
>A_torda_13043-C13547667-3117-3377-n_0-120
TACAGAGACTGTCCCTGGGGAAGTTTGTGTTTCTTCAGTCATTAAAAGGGCCGGCCTGGCCCAGGGAAGGGGGCTCACACCTTGCCTCAAAGCCTGGGCACACTCCTCGGCGTTGCTCAC
>A_torda_05189-scaffold11871-7248-7506-n_40-160
GTACTGATATGACTAATAATTAAGCAAACAGAACACTTACATTTAGGATTTTTCTTCCATGCAGCCAGTAAAGCATTGCGATTATCACAGTTTTCTGCAACTAAAGCCCGCAGGAGGGAT
>A_torda_10436-scaffold5394-3310-3629-p_199-319
GTGGTACCAGCAGTTCCTCTACCTGGGCTTCGACGAGGCGGTGAGCGTGGGGCTGCCGCGGGGTCGGCCGGGCTTCAGAGCGGGGACGCACAGCCATGGGGTGGGGGGGCGGCGGGGAGA
>A_torda_06053-C13500695-2734-3066-n_80-200
CTGGAACACCCTCCACTCTGCCCGAGCTGTTGGGGATAATGCCGCGCTGGGTGTCGAAGGGTACTGCCGGGTCCAGTGGCAGGCTCCGGTAGCCAATGCTGCTGAGCACCAGCCCGCACT
>A_torda_09710-scaffold1802-29419-29781-p_120-240
GGCTTCTCCTTCTGGCTACAGGTCGGCGCAGCCGGCAGCCCCGCGGGCTTCCTTTTTTCTCTCTCAGGTTGCCCACCTACTGCCGAAGCTTTGCTGTACGGAATCCTGCAGCTCCAGAAG
>A_torda_13043-C13547667-5724-5952-n_0-120
ACATGGGATGGGTTAGGGTGGCCATGACACCACCCCAGGGGAGCCAGGTCTCCTGTCCCACCCTGGCACGCAGCACCTACCGTATGCCTGTCCGATGGAAAAACTCAGCCCAGGGCATGT
>A_torda_08716-scaffold252-836787-837370-p_440-560
GACCGTGGAAATGAAGGTCCTGCGGAAGATGAAAGCAGTAATCCACTATCTGCAGTGGATCAGGTCTGAGAACAAAGACAGAGAGAATTTATAAGGTTCTGGTGGGCTTGGGGGAGGTGG
>A_torda_08369-scaffold4398-38423-39453-n_320-440
GTGAGACTCCTCTTTTGGCAGCTGTTCCGAACTTAAAGTTGACATCGAAATGCTCTCTTGTCTCATTTTCCTTCCTGCCTTCTCAAGGGGACACTGCGCGCTGGAGCCTTCTTCATCAGG
>A_torda_03453-scaffold5649-45672-45954-n_0-120
GGTTGGTACTGGTACAAGTATTCTTAATGCTCATCTCATTTACTGGAAGATGCAATAGATCACACTATAGCCTCACTCACTTTTCAAATCCACTGTGGCTACTCCAGCAGGTTTTCAGAC
>A_torda_05313-C13504949-1628-1949-p_40-160
AAGGGAACAAAGCTGCGGTGTGACAGTGGTGTGTCGCCAGGTACAGGGATGACCCCTGGCTCTGGGATCTTGAGTGGGACACGCAGGAGTTCAAGCAGAAGAAGAATCCAGGGAAGAAGA
>A_torda_09750-scaffold2430-54005-54240-p_115-235
ACTGAAGAGTTTGGCTCTGGAGGAATCCAAACAAGAAAATGAAGAGCTTAACTGTGGAGGTGATGCACAGAGCACTTCTGAAGAAGGGCCGTCACAAGTATCATGTGGCTTAAGGGAGAG
>A_torda_09542-scaffold4937-31994-32284-n_0-120
CTGATTGTCTTTTTTTTCTTATTAGATGCTTTCTTCTTTTTACAGGACTCAGATTTCTGAAAGAAGTCTGGAGATACAGTTGATGCCACCGTAGTTAACAAAACTTGATAAAGCAGAGTC
>A_torda_09810-scaffold4121-124532-124762-p_80-200
CCATGTAAAAGCAAAGGCAGAACTGGCAGACTTCTGTCTGATGAAACAAGCTCAGAAATGCCGTCTCTTGTAAGTACCCAGATATCAGAGTGTCCAGTCCCTGCTGAGCATTACAGAATG
>A_torda_13072-scaffold1825-136490-136872-n_120-240
AATCTCCAGTGCCAAGCTTTATAATCGTGGTGCTTAAAATTGATCAAAATATCACTAAGTGCATCATCCACAGCACCCGACTGCCAAGTTTCCTCATTGAGAAACCTGAGGATCTCCAAA
>A_torda_09291-scaffold295-207334-207640-n_186-306
CTCGGAGATCCGGAGAATGGGCACTGAGGCACTTCACTCGCTGGGGAAAAAGCAAAGCCACAACTGTACAGCAGACAGGCGTGAAGAGCAAGTGTGGGGGTGAGAGGGGTGAGCCTGGGA
>A_torda_08175-scaffold16330-4114-4421-p_160-280
TGGATGAAGCAGCGGTTTCCTCGGGGGGCCAGCACGGCCCAGCAGATCACAGTGACCCACAGCAACAGTAAGTTGTGCAGCTACAGCGGCATCTGTAAGGTCTAGCTCCCTCCTGCCCTC
>A_torda_01422-scaffold9363-69262-69587-p_200-320
TGCAGAGTTTTCGCGTGGCCTGCCTGCGACTCTGGAGCAAGTTAGGTAAATGGTGACATCTGTCAGTACCAGACAAGATTATCCTGACGGCAAAGTGGAAACACCTGCATTGGGGTTGAT
>A_torda_04049-scaffold7691-13077-13932-n_735-855
GTTGGACCAGTTTGGGTCTCGCTGAGGAGGACTCCCAAACCTGAGGGAGAAAAATAGTACAAATGACTGGAAAGAAATCCCTGGGGGAGAAGCGCCGCTGTGCCAGGGAAACCCTCTCCG
>A_torda_05313-C13504949-3102-3367-p_145-265
TCTTCAAGCTGCCTCACAAGGCAAGTTGGGTGCTCCTGGGGTTCTTCCTGGGGGCTGCCTGGCCACCCTGCATCCCAGGTCCTGTGGTCCCGCTGGACAACCGTGTCACCTTGTCTGTCA
>A_torda_04236-scaffold859-885799-886043-n_120-240
CATCAGCTGGTAGTAAGATTCTTTGAATAAGCTTTCTGCAGGACCTGGGAGAAAAGGGAGTAAAGAGATAAAGGCAGACTAAGATGGTAGGCTTCTAAGTTTTCCAAATGCCCAGACTGC
>A_torda_04236-scaffold859-884288-884571-n_0-120
AGTCCTGAATAAACCCACTCCCGCCAAAGCAAACTCACGCCTCGTCCTTCATGGAGGAATAGCAGCGCAGCCTCGCTTACCTTCCGTGCAAACTCTGGCAGAATGAAAGCTGCCCGATGA
>A_torda_14138-scaffold5072-56127-56380-n_40-160
CCATAAATAGGAGAACTCAAATTAATCTGGCAGTTTCTACCTGATATCTTTGAATGCTGGGAAGAGCTCACTCTCATAGTTGAAGCGTTTCTTAAAGAACTCCTTAATACAGTTAACATC
>A_torda_08175-scaffold16330-2939-3595-p_200-320
TCCCTGCACTCCCTCAACCTCTCCAGCAATGCCCTGCTGGCGCTGAGCCCAGCAGTCTTCTCCAACCTCGGGGCACTGCGTCTGCTGGACCTGAGCAGCTGCAGCATCGCCTACCTCCAC
>A_torda_01907-scaffold1134-247840-248141-p_40-160
ACCCATTTTCTTTTCCTCAAGGTGCTGATGGGTTAGCTGCTGCCTCCCCTCCCCTGGCCCAACATGGGAGAGGCTGAGCACATTGGGGAGACCTGCGGGCTTAGACAGCACCATCCCTGT
>A_torda_10569-scaffold14472-27591-27908-p_80-200
ATGGGGGAGTACGGAGTCACACCAGGCCAGCACGTGGCCATCATCTGGGACAGCTCCTCACCGGTTGAAGCCCTGAAGGATTTGGTGGATCAAATTCAGGCGCTGGTGGGCGCTGATAAT
>A_torda_05317-scaffold9047-160479-160759-n_80-200
CATTTGTTAGAGCCAAAGATTCTAGGTGCAAGAGCGGGAACAAGATAATCAGCCAAACAGAGGAACATAACGAAACAGGAGAAGCCTGAAAGAACTGATGGGTCCAAGTAGTAGATCATT
>A_torda_09483-scaffold2496-116517-116710-n_0-120
AAACTAAAATACTGTGGTATTTGTTTACACATTTGCTGGTATTTCTAATGTTGTTATTCCAGGATAAAATGTTCACTTACTGAGTTGATCCAAAGCTGATGGTGGCATAATTACTGCAGA
>A_torda_13280-scaffold3754-80795-81139-n_80-200
TTTTATTTTCCTCTCCAGGGCCAGGCTATCATGCAGCTTGGACACCTCCGGCTCGTAGGCCTCCATGACTAACGTCCCGTTGTTATCGAAGAATTTGGCGATGGATTTGGTGAACTCGGC
>A_torda_03422-scaffold417-743485-743742-p_137-257
GCCATCAAGATATGTTTAAAAGAGAACAGCAAGAATGAAGGTAAGTGCATATTTATGTTCCATGGTCTTTCTGTTTCAGTATTTTGTGAAGTTTATAATTTTATTTTACCCACTAGTATG
>A_torda_08830-scaffold8500-17383-17619-p_80-200
GCTGCCATTTTCAGCTGAGGATACCTCCCACATCCAAGACCATTATACACTGTTGGAGCGACAGATCATCATTGAGGTATGAAATCTTCCCTGCTGGTCAGGAGATGACTGGGACTAGCT
>A_torda_01331-scaffold1425-551776-552125-n_120-240
AGCCTCACAAAAGTCATCACAAAACCTAAAGATGCACAGACTATGGGCAAACTCGAGCCCAGGTCTGGTATTTGCAGGGTGAGGCGGTACCGCTCGTAACGCGATGGGTGTCTGCAGGGG
>A_torda_10847-scaffold10119-21708-21950-p_122-242
AGCTCGTGAGGAGGATCCATATATTGATACGACTGTGAAGGTGCGCCTCTTGTTATCTTGCTAAAAGAATGGGGGTAGTGGTGTGGCATTTAGTTTCCTTTTGTTTCCTTCTGAAATCCT
>A_torda_08098-scaffold3198-238710-239325-p_40-160
CAAACTAGAAGTGCAATAATCTTATATGGATTTTTCACAGGTCACTGAGTGATGTCAGTTTATCTTTAGTAATGGATCAAGACTTCTCTTTGATTTCTCCGATTATCGAGTGTCGAAATA
>A_torda_09988-scaffold14510-6112-6392-p_160-280
CACCGAGCTGGCTCTGTCGCTGCGGCACTCTGGGAAGAAGGTGAGGGAGAGTCTGTGGGATGCTGAGCTCAGTCTTCTCCTTCCTGACTTCCAGCTGGGCTGGGTTTTGCTCTTCCTTTA
>A_torda_15485-scaffold9460-3784-4414-n_240-360
AGGATTCTCCCTTGTGCTCCCTGGGGAGACACCTCACCTCCGTCCAGGTAAGAAAACTCCTTAAATTCTTCTGCGGGGCACTGGTCCCGCGTAGGTACCAGTTCATGAACAGCGTAGGGA
>A_torda_10847-scaffold10119-21244-21597-p_233-353
AGGCAGTTCTCACTCCACAGTTCCTGCACGTCATTACAAGGTACTATATTTATGATTTTACTGATGATATTACTACATTTCTCTATGCTGCTGCTTTTTTTTTTTTTTTTTCTTCTTTCT
>A_torda_03004-scaffold9095-411-646-p_115-235
TGGAGAAGGAAAACATACGACTGTGGAGCTGAGCGAACCTGTAAGTTAAGGAATACTTTGGAAGTACTTGGTGTTGCCTCTTGTGGATGCCGGAGGTGTTGTCCCTCCTGAAACCTGTGC
>A_torda_13277-scaffold3754-22564-22885-n_0-120
ACCAAAACGATTCTATGATTCGAATACTAACTTACAATGAGTAAGATGCCGCAAAGCAAGTCAGTAATGTAACTATTTACCTGGGTTTAATTTCTGTCACCTTCTGATCCTGGTCAAAGG
>A_torda_05220-scaffold4300-47004-47241-n_0-120
TAAGTACCTTGTAAATAAATAAAGCAAAAATCAGTCATATTCTACTCATAATTCCCACTTTGAAGAAAATTAAAGAAAACCTCACTTTCACTCTTTCAGAGAGACTGAGACCATTTCCAT
>A_torda_09281-scaffold2210-482199-483734-n_1120-1240
TTTTGATGCCTGGATCTCTTATTGGTGCTTCAGAAAGCTGCACAACTGCAGAAAGTGAGTTTGTTAGGTGCCGAGAAGTGCTCCGTGGAGGAACTGGTGGAGCTTCTTTCTTTTGCCAAG
>A_torda_02718-scaffold113-9028-9353-p_200-320
CTCAGGCGGAAATGTGAGTTTGTAAAACAAGAACTGGAGAAAAAGGTAAACTTACTTGGTTTTAACCATGATTCGTCATCAGTCTCTCTACTGATAAATACCTAAAATAAATGATAAATT
>A_torda_14315-scaffold5041-326174-326421-n_40-160
TGACTTATGAATAAACCCCAAGCTCCTCATAAGCATTTACTTTTGTCCTGTGCCACACTTGAAACCCAAAACAGAGCAGGTTTCCTCAGGATCTTCTACTGGGTTCTCCTCCACATCCAG
>A_torda_12754-scaffold5566-211686-212017-n_160-280
CACTAGATTTATCAGAAGTTAGATCTTCAGATGATCCCATGCCACTCAAGTCTCTTTTTGTAGAAATACTAGTATGTTTTCCTGGTTTGGGCTGCAAATTTCAATGCAACATTTTTAGAG
>A_torda_08435-scaffold1370-91317-91599-p_162-282
CGTTTCCTCAGAGGCTCTTGCTGAAGTGCTCAAGGGAGAGGTAAAGCACACCCTGCCCTGCCCTGCCCTCGTCTGCAGGCACCCTCGTCTCGCCCTGTGTCGGAGAACAGGAAGGGCCAG
>A_torda_10510-scaffold9260-142844-143095-p_40-160
ATGCAGCAGCTTCTCATTTGTTTCTGTTTTTTTCTTGCAGGTATCTTGCGGTTGGGAAGAGCACTCGTGGTCAAGCTGTACTGGGCCCAGAAAATGCAGATATCGCCAAAGATCCCTCCT
>A_torda_12712-scaffold4552-55694-56036-p_222-342
GCAAGTGTCGATGCTGCACCAAGAAATTGCCTTACAACAGGTGAGTCTTTGAAAGTGTTAGTGCTCCTGGAGTAGGGAAAGAAAAGAGCAATTGCAGGCCAACAGCTGGCTTATGGCGTC
>A_torda_02210-scaffold4668-66108-66523-n_160-280
TCCAGTGCAGACACATCCATTTTCATTTCTTCTGTCTCCAGGTTTTGTATAATCTCTTTGCCCTTGAACACTTGGACTTGGAAAGTATGGTTCAGAGTAGAATTGACATGCCAGGACATT
>A_torda_02258-scaffold662-672480-672975-p_360-480
GATCCTGATCTTTGTGCTTCTGGGAATTAAAGTGCTCATTTTTCTGGTGATACTGGGCTTCACCGTTTTCTCAAGAGGAGGTATGTATCGCTATTTCCCTCAGTAGTCTTCCTCCATCAG
>A_torda_09738-scaffold8822-94049-94450-n_40-160
TTTTTAATCAGCTGCCCTTCCTTTCTGGTTGTTCACTTACCTCTAGCAAGGACAAACACTCCCTTTCCCATTATCTGGATATCATCCCATTTGACGTCGCAGTAGTATGTGCCAGTAGAA
>A_torda_05799-C13522779-3100-3482-p_40-160
TGGGTGCCAGCGAGGTGACACCGTGTCCCCCGGGCTGTAGATGCCGGTGGGGTGCTGGGCCGCGTCCCCCAGAGCCTGGTGGACGACGAGGAGTGCCTGCTGCTGACAGACCATGAGGGC
>A_torda_12397-scaffold5659-281540-282196-n_400-520
TTTCAACATAGTTCTTGGTTTGATTGCCATTTTGGGGATAATCAATATCTGGCAGTTGTATGGCATTGTTTTGTGTCTCCAGTATTGTGCTTCCTTTGAGAAAGATGCTATCTTCTGCAG
>A_torda_00003-C13486213-3240-3508-n_148-268
TCTTGGGTCCCTGGGGGAGCACCTTCCCTGCTGAAGGCTTCTGAAAAAAGGGGAAAAAAATTAAAGCCTGGCCACCAAGGCATCACCCGGCGGGGCCACCCCGACCCGCCGTCCCCCAAA
>A_torda_12498-scaffold16761-38578-38831-n_80-200
ACTTGCCTTGGATAATGATTTAAGCGCACGCACGGCATCCCTCCGGTCATCCAGTAAAGTGGAAGAAGCCACTCTGTCACAGAGCTTCTGGATCTGGAAACACACCAGACATCACGGCCA
>A_torda_15719-scaffold721-5130-5343-n_80-200
ATGTTGTTGAAGCGGAAAAGGTCGTCGCAGGTGAAGGCGCGGAGCGTCGTCATGATGCTGCTGCCGCTCGTCCCGGCGCTGGCCACGCCGCCCCGGAAGCGCTCCCGCCGCCAAGGGCCA
>A_torda_11290-scaffold18327-1014-1272-n_138-258
TGCTCCTGCAGCAGCTGCAGCTCCTCCCGCAGCAGGCGCACTGCAGGGAGGGAGACGTCAGCACCAGCCACAGGCACCCGTGCCCTGACCCACAACAGATGGGCAGAACTGGCCACAGTG
>A_torda_00863-scaffold13587-16846-17145-n_179-299
AGCGAGCGGCGCCAGCGAGCTCCCGGCTGGCGTTGGCGATCTAGGGAAGGGTCAGGAGCACGCGAGGCGCTTCCATCCCTGCCTGATCCCTGCCCGAGCTGGCAGGATCAGGCTGTGCCA
>A_torda_05020-scaffold8658-26952-27215-p_143-263
TGTCCTCGGCTAGCGGAGCCCCACTACCTGTGCCTGCTGGGTGAGCCCGCGGGCAGGGGCCGGCGGCCTGGGGAAATGGGGCCTCGGGGCTCCGGCCTGCGGGGAAGAGCACACATCACT
>A_torda_07890-scaffold5937-14171-14373-n_0-120
AAGAGAGACAGCACGATGTTGGATAGGGCTTGGGAAGAGCCATGAGGGCAAGGAGAGCACCCGGCCCCAGCAACGCTCACCTCCAGGGACGCCTGCGCCAGAGCCTGCAGCGTCGGCCAC
>A_torda_07417-scaffold1018-341782-342076-p_174-294
TCAGAAAGCAGGGTTACCACTGAAGCACAAATTTGGCAAGGTACATACATAACAAACAGTTTGCTTCATATGTCTTTCTGTAGGTGTGTAAATTTGAGTACAGCTGCAGATCACTTATGT
>A_torda_05818-scaffold14637-29595-29902-p_80-200
CCAACTGGACTGAGAAATCCTGAACTGGAAAGAAACGGACTTTATCCTCCCTACACTGGTTTGCCTGGATCTCGACATTCATGCATCTACCCTGGACAGTACAATCCATCCTTCATTAGT
>A_torda_02975-scaffold2153-72624-72931-p_120-240
CTCAACCCATGATGAAGAAAAATTGAACAACTTCCTAGAACAGGCCATGACTTCTGGTTTGGTCACCGATGGAACTGTGGCAACGGATGATAAGAAAATAAAGGCAAGTCATTGTTTCCT
>A_torda_12029-scaffold6368-139790-140616-n_680-800
CAAGATTTTGGGCTTACGGCTGCGAATAGTAAATCTCTGACAACAGATTTTGCACTCCAGTTCATCATCGGGCACCTTTCCCTCTCCTTCAGTGCGAGTGGAATTCATCTTTAAATTAGA
>A_torda_13277-scaffold3754-3582-4363-n_600-720
AACAGAAAGTTCCAGTCCTCCCACAATGGCCTGCATGACGTTTGTGCAGTGTGAAGGCATTAAATCTTCAGATAGGGTAACCGGGTACCAGCCTGTAATACCTTCAGGAGAAAAAACCAT
>A_torda_07407-scaffold1464-49434-49677-n_0-120
CCTTTGGCACATGGAGTCCATAGGCATCTCTCCTGCCCTCTCCAGCACAGACATCCAAGGAAATAGCTCAGCATGCCTTAGTACGGCCGAAACTTGCGCTGGGCTCGCATCAGCGCGATT
>A_torda_00978-scaffold2720-128009-128294-p_160-280
AATCCACAAGAAAGCAGCAAGATTGGTGACTTCAGTCACGTGAAGGTGAGTGACACCAAAGTAAGTGAAAGATGTGGTTTTCGTTGTGCTGTGTTACGGTTTGTTGTGTGAATAAGAAAA
>A_torda_14138-scaffold5072-54680-55374-n_574-694
GCCGCTCGCAGCAATCTCTCTATCAAGAGAGCACTCTCTCCTGTAAAAGAAGTAAGTTTTCTTTTAATATGCTAAATCATCAAGATACAAATATGCTACGTTTTGGATTAAAAATATTAA
>A_torda_12658-scaffold477-133523-134095-p_40-160
TTTGTTTTGTTTTCTCTCTTCATCTTCATACCATCTCTAGTTTTGGGCAATCCTCGATATTTTTGCTTGGGGGCCTGAAGCGGGAGGAGGCCCCAACAGCAATGTTCATGCACAGTGGAG
>A_torda_10811-C12957645-549-811-n_40-160
GCAGCCACGGTGCGAGGTGCATCCTGTTGGGGGCGTCTCACTTGCCAGGCAGGCCCTGGGGGTAGCCACCTGCTGCCTCCAGCATGGCCTTCCTCCGCACCGTCTCTTTAGCCACGCTGT
>A_torda_01591-scaffold14698-192-517-p_80-200
CAGCGCCCCGTGCTGCTGAGGAGCCTGCTGCTCCTGGCCGTGCTGGCCGCCGGCTACAGCTACTTCACCCTCCTGATTGCTGACGGGCGGACGCGCTTGGCGCGCCTGGGGCTCTTCTGC
>A_torda_12190-scaffold466-1362831-1363157-n_120-240
AACAGAACAGTGATATCGGCTGGATTCAGAGCTCCTTTGGACAACATCGCACCAAGAGCCTGGCACGCTCGAGGATAGGAGGCTGCAGTACCCAGTGCTAAAGTGATCTGACTAGCGTCA
>A_torda_06995-scaffold7966-169533-169758-p_40-160
TACTTTTTAGTGTGTCATATAGTTGGGTTTTTTTACATAGATGAAAATGATAGACTGAAGGGTACCATACACATCTTGGAAGAGAAATTAAAGGCTTGTGAACAGGTATGTCACAAATGA
>A_torda_11345-scaffold13529-0-1879-p_520-640
CGGTGGTGGGGATCCTGGGCCACTTGGCCTCGCGCCACTCGGGCAGCATCAAACAGGAGCTTCTGCGGATGTTCCACGAGAGCTTGGGACCCGCCAGGGACCAGCACCAAAAAGCCACCG
>A_torda_03059-scaffold6591-426266-426963-n_440-560
TGTGTTGTAAGAGAACTTCATTTTAGCATTCTCCCAAAAATGCTGTGGTCCCCACCTTTCTTCAGATTTTACTCCCAAGGGATGTTGCGAATTCAGGAGTTCAAAGAACCATTGACAGAA
>A_torda_00011-scaffold4954-29883-30248-p_80-200
GTCTCCAGCTTCAGCCCCTCTCCCAGTGGATCACCATACCCCACAAGTATTGGACCAGTGGAAAGCAGCGGGCTACGGTCTCGTTACCGCTCTTCCCCCATTCCCTATAATTCTCCTACT
>A_torda_00094-scaffold4303-142814-143106-n_80-200
CTCGGGTTTTTCTTGGCTTTCAGAAGCCAGGCGAAGAATTCTTTGGCTTCCTGGGTGCCCAGGTCCAACCTTTGGCCGTTCGCGGTTGATCCTTGGGGCTCAGCATCCCTCTTGTATGGC
>A_torda_13347-scaffold4257-31710-32016-p_160-280
GACGAGGAAGAGCTAAAGCTTTACCGAGGATGCTGCGATGACCCCTGGGACCGGACGCTGAAACAGGTATGTGACCTGGAAAGTGTTGGAGCGGAGACCGCTGACGGACGTCCAAGTAAC
>A_torda_13548-scaffold6710-29472-30618-n_80-200
CTTATGGTCTAGGCTCATTTGATCATACAGGCTTTTCACCACACTGAAGTTGAGATCACGATGGCTGTTTTCATTTGTACTCTCACTCATCTCATGAAAGCACTTCGACTTCTCATTTTG
>A_torda_01331-scaffold1425-551967-552312-n_40-160
CTGCAGGGGTTTGGGAAGTCAGCGTAGGGAAAGGGGAACAGGCTGCCTGACTCGGGTAGCTGGTCCCAGTGGTCCCAGCAAGTGAGCGGCCGCAGTGTGGGCCAAGGAGAAGAGACGCAA
>A_torda_05439-scaffold6429-13858-14205-n_160-280
TCACAGCTGTCCATGATTGCGTTTGCTGGGCACTAATGTACTGCGAGCCCGAGCCGTGCTTCCAGGAGGACACGCTCTGAATCACACCTCCCCGGGGATGCACACACCTGTAAAAGGCAC
>A_torda_08137-scaffold1663-26468-26737-p_40-160
GACTCTCTTTAAATTTTCTTTCACCTTCTTTCTCTGGTAGAATCATCTGTGTCTCTCCCATATCACGTGCCTGAGACCAAAAGCATTCACGACTTCTTCAAGCGTAGACCTCGACCAGCA
>A_torda_13277-scaffold3754-26871-27249-n_240-360
AGCAAAAGCCTCCTTTATGTTTTCAGAGTTCTCTTGAAAGAGCAAATGGTCCTTTCCTCTATTGACAAATGAAACATTATTTCAGTAACAACTAAAGTGGATTGGTAAAGGGATTCAAAT
>A_torda_06995-scaffold7966-169533-169758-p_80-200
ATGAAAATGATAGACTGAAGGGTACCATACACATCTTGGAAGAGAAATTAAAGGCTTGTGAACAGGTATGTCACAAATGATCATTCTTTAGGTAGAGGAATAATATTTTATCTCTATTGC
>A_torda_00003-C13486213-1897-2234-n_217-337
GCAGCTGGTACAAGGTGACAGCCACCTGGGTTGTGGGGCCCTGCCAGGGAGAGGAGAGGTGGGTCAGCCAAAACCTATCCCACCGTCACTTCCCTCACCTTAGAAGCAGCTCACCTTGGT
>A_torda_05489-scaffold339-193287-193518-n_0-120
ATGGCCAAAACCAAATATGGAGCTCGTTCTTCAAGAAGACACAATCACCAGAAAGCCTTTAAACTAATGAAAAGCTTTACCGTCTGCCAGGGTACACAGTGGTATTTTTGTCGTCGCAGT
>A_torda_01422-scaffold9363-74908-75203-p_0-120
CAGTCAGATACGGGTCACCAGTTGCCCTGCAGTGCAGGTGGTGATATCATTTTAATTGTTTTTCCTGCTTGTTTTATTAGACTCTTTACAAACATTGCAAGACACCTTCAGTTGCAATAT
>A_torda_14271-C13528851-1759-1944-n_65-185
GACGCAGGGCGCTCACCTGCCTGGGCTCCCCAGCAGGAACCTGTGGGGACAGAGATGGTGCCATCAGCCACATCCCCAACACACCAGCGCTCCAGCAGCTCCAGCCACACACACTCACCA
>A_torda_11015-scaffold797-930-1189-p_40-160
TCACTGCCACGCCTGATGCCTCCCGCCCCGGCAGGAGCACATCCGGCGTCACCAGGAGATCCACGTGGTGATGGGCAACGAGGCCTGTGACCTGGACTCCACCGTCTCGGCCCTGGCCCT
>A_torda_07970-scaffold714-231704-232245-p_240-360
ACATGTCCCAGAGCAGAGGTGCAACACAAGCTACAGTTACAGCATTGTTAGTGCCGCCCCAGAGACGGAGTTGAATGTTGGTGTATTCTGTCCTGGTGGATTCATTGAAAAGATTCAGAT
>A_torda_05220-scaffold4300-48524-48852-n_80-200
CCCATTATCATTTGACATCTGTGGTGGAAGAGACACATGCATTTCTTTGCTTCTTCCAGGTGAGCCATCCTGTTTATTTCTGTTTGATAATTCAGAAGTAGAAAATGTTTTTCTTAGGGA
>A_torda_03056-scaffold3218-146400-146641-n_0-120
TACTTAGTTTTCAAGTTTTATATTTATTTACTGAACTACAACATTTTTAAACATCTTTTTAGTATGCAATTTTACTCACAGATTTTGTTGGAATCAGTGTGAACTGCCTGAATAACAGAA
>A_torda_05189-scaffold11871-9909-10207-n_178-298
AACAGGGTAGGAATCCACTCGGGTTCGACTGCAGACACACCTTAGGAAAGGAAAAAACACACCTGAATGAGGGATTGCTGCCAAGGGCCGCCACTCGCTAGCAATCCCATGAGTCAGGGG
>A_torda_00863-scaffold13587-15006-15358-n_200-320
CAGCGTCACCGTGCGGGACCCCACTGCCACCACGGGTGCCGGCAGCCACCCGCAGGGTGTGGAGCAGCAGACCTGGGTGAGGGAGAAACCTCCATCAAGGTGGGCTTCCCTCTTCCAGCC
>A_torda_14860-scaffold7501-157273-157654-n_200-320
GCTCTCCGTCTGCTTGAAGTGCTCGCTGGTGACGTGGTTCTGCAGGGCCCCTGGGAAGCGGAAGGATGCTGAGCAGTACAAGCAGCAAAACGGCTGGGAGCCTGCAGGGAGAAGCACTGC
>A_torda_02584-scaffold6038-160843-161201-p_0-120
TATTAGAAAAGATTTTGCAAAGCTTGAGTTACTTGTGCAAGCCTGTGGTTTACATATTTATTCTGTTTACTTCTGCTGAGGAACTCTACGTAGCCTATAACAATATCTCTGACCTGAGCC
>A_torda_04475-scaffold1733-53941-54142-p_80-200
ATGATGCGCTGGAAGATTTAAAGTCTCAAAAGAAAAAAATAGTAAGTAAAACTTCACAAAAAGCTAGTTGTTACGGTCCGCTGAAGCGTTTTTGCATCTCTACAACTTGAGTTTGGTTGT
>A_torda_10510-scaffold9260-142135-142398-p_40-160
CACCAATGCAGTACATGGGTTTGTTTTCTTTTTTTCCTAGGAATGGATCATTTCCTTTATGGCATTTCAGATGAAATGAAGCAGTCGCACAGAGAACAACTTTTTGCTGTCAACAGTGAT
>A_torda_08137-scaffold1663-29913-30264-p_40-160
GTAGTACATCTAATATATTAATTTACTCCTTTCTGTCCAGGTGAAAAGCTACAAGTGCTGAAGGCTAAACTCCAGGAGGCCATGAAACTCCGCAGGACTGAGGAACGCCAAAAGCGGCAA
>A_torda_01952-scaffold603-356369-357214-p_600-720
CGGCGCCAGACAGCCCTGCTGGAGCTGCAGCATTCCTTCTCTAAGACAGCAGCACAAAAACGTTTTCATGATACCATAAGAGGAGAGACAAAAGACCTCAGAGATAACATTACTGAGGGA
>A_torda_12190-scaffold466-1367185-1367461-n_120-240
CTGGGGTTGAAAATTTCTTCAGGCATTCTTGCTGCACTTCAGCATCATCTTCTCCCTCTCCATCTTCATCGTCTTGCTATCGCAAGCACAGCCCAGTCAGCCAGCCCCCGCCCCGACTCC
>A_torda_13281-scaffold3754-104492-104908-p_160-280
CCCAGCTGCAGTGGAGGCTGTGAGAGATGTGGAACCTCCGAGTCTGTCCCAGCCGCTGCACCCTGTCAGCTCCCCAACCCCAGTGCTGGAGGAAGGGGAAGGCGACTCCAGGCCTCCTCC
>A_torda_00003-C13486213-3079-3309-n_110-230
GCGTGTAGTAAACCTCGGGCACGGATTGATCGTCTGTGTCCTGCCAGAGAGAACGGCTGGGTCAGCGATGGGAGCGACACAGGCTGCCCAGCCAGCATCCCACCCCGCAGCTCCTGGTCC
>A_torda_15778-scaffold612-20650-21509-p_480-600
ATATCTACTTCAGTTTGCTGCAGGACTTCAGCAAACACGTACTACGAATTATCGGCTCTTGTGGACACTTTTATGCTGTGGAGTATCTCACAGCTGGACATGCCCGGCACAAAACTCTTT
>A_torda_07216-scaffold1972-542-1416-p_40-160
CTCACCCCATTTGCTCCAGGCTCCCCCTCGCCCTGCTGAAGCCATGCTCCGGCTCCGCTTCCTGACGTGGGACGTGAAGGACACGCTCCTGCGGCTGCGGCGGCCGGTGGGGGAGAGCTA
>A_torda_14489-scaffold2584-24947-26595-p_840-960
CCTTTGACTACATCCGCCACAAGTTACTCTACGTCTTCCTGGACCACTTCCCCCCTGGCGGTCGCCAGGACGGCTGGATCGCTGACGACTACCTGCGCACCTTTCTCACCCGGGATGGCA
>A_torda_13973-scaffold4285-130207-130542-p_0-120
ATGTATAGTGCAGGCAAAATATATAACTGCTTTAACTCTAAGCCAGGCCCTCCCTTAGATCTGCTGTGTGCTTCATTTAGGATGAGCTTCACACCCGGGAGGAAATGCGGGGGAGCCAGG
>A_torda_08133-scaffold10218-9576-9937-n_80-200
CCGGTAGGTGTTCTCGTAGTTGCGGCAGTGCTCGGCGAAGGGGGTCTCGCGCCCCTCGGCCAGCAGGACCTTGGTGCTGATGTACCGGTGCATCGTCGGCTTCCGCACCATGGGGCCGGT
>A_torda_03177-scaffold1576-2317-2615-n_40-160
TTTCCAACCATTAGACCCCGCAGCCTCTGCCCACAGCTCAGAGCGCTCGCCAGTCAATGGGCTCCTTGCCGGATTTCTTGAGCAATTCATTCGTCTTCGAGAAATGGCGACAGCCGAAAA
>A_torda_13767-scaffold1427-142373-142707-n_214-334
AGAGCATGGAAATCGAAGCCGCAAGTACATGATTTCCCATTGTCGAGGAACTTCTCACTGATAACAGCAGAGGGAGGTAGAGTATTAAAAAAACTCCAAATACGGGCAGCCAGTTCCTTT
>A_torda_12658-scaffold477-119911-120197-p_0-120
CATCTTGGGAGCTGCGGCGGGAAGGGGGGCAGCCGGCCCCGCCCCGCCCCGGCAGCACCGCCCTCTGCCGCTCGGCCAAAATGGCGGCGGCGGCCCTGACCCGGGAGGGCGGGGAGGACG
>A_torda_08137-scaffold1663-27250-27964-p_520-640
GGAAGTCCAAGTTGGATAAACTTCGTGAGCTGGGAATAGACCTGTCCATCAGGCCGAGAATCTGCTCTGGCAATGAATCCTTTATAAACCTCGATGAATCCGATTCAAATAAAGGTATCA
>A_torda_13648-scaffold7013-230131-230459-n_200-320
ACACATTTCCTTGCTTTTCTTGAAGTTTAACTTGTATTCATGGGAAGATGCTAAAAAAACCAAACAGAAAAATCAACTAAGCCCACAACTGGCACAACCCTTACTCAGATAACAGCACAC
>A_torda_00990-scaffold3454-157579-157875-p_80-200
TAAGATGTATGTTTATTCAAACTCAGGACACACCAAATCCAAATAGTTTGAAGTTTATTCCAGGGAAGGAAGTGCTGGAGTCGAGGACTATGGAGTTTTCCACACCAGCTGCAGCGTTTT
>A_torda_07048-scaffold3043-18869-19182-n_193-313
GTTGAGGAGCATCTCATTGGTCTTCTCGAATCGATCCAACCTGCGCAGGGGGAAGGGGAAGCAAACGGAGCTTGGCAAAGATCCCGTGAGGCTCCCGGTGCTGGTACCGGGGTCCCGGTG
>A_torda_14860-scaffold7501-160059-160434-n_120-240
CCTCCGACATGGGTCACCATGTGGCGCTCCAGGAGTGACGGGGCGCTGAAGACTTTAGCGCAGGTAGGGCAGGGGTGGTACTCCCGGGAGTGGGCTTCATGGACGTGCTTGCGGTGCTCC
>A_torda_04049-scaffold7691-13077-13932-n_720-840
CTTATTTGGCCTCTCGTTGGACCAGTTTGGGTCTCGCTGAGGAGGACTCCCAAACCTGAGGGAGAAAAATAGTACAAATGACTGGAAAGAAATCCCTGGGGGAGAAGCGCCGCTGTGCCA
>A_torda_00721-scaffold8741-106703-106945-n_0-120
AAAAAAAGTAACTGTATCAATATTTTTGACGTTAATAATTTTTAAAATATTTTCCATACAAATGAATGTAGAAACCTTACTTTCTGCGCTGGTTCCTCTAAAGTCACAGCAGGAAAATGC
>A_torda_05189-scaffold11871-11940-12289-n_0-120
CGCCTGCAGAGGGGCCTCAATGTAAGACAGGCATCAGCTGTGACACAGTGACGCCTCCTGGAAACAGGATCCTCACTCACCTGTCAAACTCTTCAAAAAGCTCCCGGACGGTCATTGCAG
>A_torda_01526-scaffold8270-76247-76554-n_120-240
GACGAATCTGCCTTTTCTACAGATTTGTTCACGGGCTCAGTTCCTGAAGTGAATTGTCTCTCTTCTGTCTCTGACGTACTGGATCCACATTCAACACTAGCCTTCTCCTTTAAAAAAACA
>A_torda_13776-scaffold6044-9774-10027-p_120-240
TTCACCATAAACACTGTGTGACTTGTGAAAGCAAACTGCCTGAAATACAGACGGTAAGGCTTCTTGCATCAATCACACTAGGGTTAATCAAATCGAAACTTAACGTTCTTTTTCTTTGGA
>A_torda_05818-scaffold14637-16964-17255-p_40-160
CAGTGGGGCCCCAGGCAGGTGCTCAGGACAAAACCCCCAGGTCTTTGTTCTTCTCCAAGGCTGTGCAACGGTGACTCCAGCTGTCCCTTGCTGGCAACAGTACGGCGCATCTTTCTTATT
>A_torda_08821-C13536733-2388-2729-n_221-341
GGGCCAGGCACAGCTCCTTCCAGAAGTCCGATGATGGGGTCTGCATGGGGCAGGGAGGAGATGAGCCGCATCGGGACCACCACGAAGCCAAGCCTGGCCCCACACGGGGCTGGGGAAGGC
>A_torda_11015-scaffold797-2077-2332-p_40-160
GTGTCCCCGAGGCTCACGCTTGGCCCCTCTCGCTTCCCAGGGCTGACAACGGAGCAGATGCTGCGGAAGGACCTCAAAGTCCTCTCCAGCGATGAGCTGGTCCTCGCCATCAGCGCCATC
>A_torda_00670-scaffold4596-10334-10596-n_80-200
CCCTTCGCTGTGCTGCACCACTGTGGCGATGTTCTGCAGGTTCTGGAAGTTGTTTACGTTGACAGAACCAAACTCCACAATCTCATCATCGACCTGAAGCCCCTGGACAGAGACAGAAGA
>A_torda_13973-scaffold4285-131405-132154-p_520-640
ACTGTCAAAAAAACTGGCTGTGCCCAGCTCTGAGCATGGCGAGACCCCGGGCAGCTTCGTGGATGTGCGCAGCCCCCTCCTCATACAGCAGCAGTTTGATGCGGAGCAGAAGCAGGTCAG
>A_torda_06110-C13250227-124-2018-p_680-800
CAGCTCCTGAGCAGCAGCGCCCCGGGGCCCCCCCGGCGGGGCGAGGGCAGGAGGGTCCCCCCCAGCATGCCCGAGGGACCCCGACCCACGAAGGAGCAGCCAGGTCCCAGCTCCCGCGCC
>A_torda_05200-scaffold5728-5315-6033-n_440-560
GGACAGGTACCGGTCAAAGGGGAACTCCATGGTGGGCGTCGTGCTGATATGGATGATGCTGGTCTGGACATCTCTGGGGCCAAAAGTGAAAGGTCGCACAAGGTCCCACATGAATTCCTT
>A_torda_02025-scaffold241-259039-259364-p_0-120
CCCTTTGGTTATGTCCTCTTTGATGCTGAACCACTTGTACTCCTTGTAAAGGCTCTGGATGAGTTGTTATTGTCCCCTAGGTTCGAGAGCTGGAGAATCAGTTGGGTCAAAACAAGACCA
>A_torda_13069-scaffold1825-45487-45902-n_280-400
CTTATTACAGAAAGAGTCTCCTTTGAGATATTTCTAATTTCAGGACTGCAGGGAGCTGAAATATTGCATATTAACGGTATTTAAACAGATTGTTTATGCATAATATGTAAGTTACACATG
>A_torda_14306-scaffold11627-5547-5788-n_40-160
TACTACGAGGCTGGATGGGATCTGAGGTCCTGCTACTCACAGCTGGCTTGGGATATGACACCTGGGTCACCCAGCACCGTCGTCTCATCGCTGCTCTTCCTAGGAATTGCTTCACACGTG
>A_torda_07235-scaffold492-381946-383987-n_120-240
AGCTCTGAGTTCTCCTGTTTTAGATACTCTAGCACCTTTGCTAGCATATCCTCATCCGGATACTGCCTGTTTTGCGTGTCATCAGTTTCCCTGGCCATGGAAAGCCTTTTGCTGAGCGAA
>A_torda_13281-scaffold3754-105580-105841-p_40-160
GCAAAGGCTTTTGTTGTCCCATTTTTCCTCTGGTTCACAGGGCTACAGAAGAACAGGCATATCCAGAACCCCTCCCTGGTTTACCAGGATGCCAAGTCACGACTGGATAGTGTGCAGAAG
>A_torda_02069-scaffold8117-35776-36721-n_640-760
CAGGGGAGTTTACCTGTGTAGCCAGAGGAGTGACATCCAGACCAGGTTCAGCACCAGTTGCCTTTTCAGACAATGAAACCATCTCATCACTGGCTGTGAACTTCTCCTTGGAAGTCTGTC
>A_torda_14914-scaffold5901-35656-35959-p_183-303
TAAACAGACAGAAGGCGGATGAACTTAACAGTACAATCAGGTAGGTTTAGAATAACAGAGATATATTCTGCGGATAGACATATCAATAAGAAGATTGTGGTCTGAAATGGTATTCAGCTA
>A_torda_05982-scaffold1237-112338-113512-n_360-480
ATGAGGAGTCTGGTCAGGAGCTGCCGCTTAAAGCAAGTGCTGTTGTTAGACACAGAGGAGAACATCAGAACAGGCTGACTGGCAAAGGAAATGACCCTGACAGATAGCAGCATGGTTAGA
>A_torda_15600-scaffold873-69267-69526-n_139-259
TCTCTTTTCTTGGCTGTCCTGCAGCATTCACCAGTAGGCTCTGAACTTTATGTTGAAAGGGTGTCTCTTGTGATCTTGCAGCCTTGTTTAGGTCTGGAAAGGAAAGATTTCCAAAAGCAC
>A_torda_10510-scaffold9260-118722-119009-p_120-240
AAACAAATACATGAGGAAGCATTGATAAAATTTGAAAGAATTGAATCAAAAACTGATATCCCGAAACAGAAACTCTGGGAAGAGCCTGTAAGTAAATAAAACAAAACAAAAACCCCTTAA
>A_torda_00011-scaffold4954-36565-36840-p_0-120
TGCATTTAGCTCTTCTTTGCCTCTTGGGTCACGTTGGCACCCTTGAAATCCTCCTTGTCTTTTAAACTTTTCATTCGCAGACACTTCAAATGAAAACGTGTTTTGCATCTACCAGAGCAG
>A_torda_12958-scaffold6086-152733-153067-p_160-280
TGCGCTTGTAAAGAAGTACAAATTGTCACGAGCGTTTGTCCGTCCATCGGGAACGGAAGATGTAGTTAGAATATACGCTGAAGCAGACACACAGGTCAGAGCTTAAACACCTCGTATATG
>A_torda_08435-scaffold1370-92078-92463-p_240-360
GAGCGATTAATGGAAATTCTCAAGTGAGAAACTACATCGAGGCCCACGGCGGATGGGTAAGGATGCGAAGGTGTCGGTGATGTTTGCCTGGACGCTTATGGTCCTTCCTTTGTGTCTCTC
>A_torda_14489-scaffold2584-24947-26595-p_920-1040
GCTGACGACTACCTGCGCACCTTTCTCACCCGGGATGGCATCTCTCGCCTCCGCAACCTGCGGCCAGATGATGTCTTCATCATTGATGATGCGGATGAGATTCCGGCCCGCGACGGTGTG
>A_torda_14030-C13553919-12470-13602-p_760-880
CCACGCACAGGACCTTGCTGCATGGGGGACCCCTCGGGAGCCCACTGCCTGGGACTTCTCCAGCCAGGTGTGGCCCCAAGCCTCCACTCTGCTGAGCTATGGGGCTCCAGGTGCTCCCTT
>A_torda_14528-scaffold327-41009-41328-n_199-319
CTGTGCATGCGGCTGTTGGGCTCCTCGCAGGTCACTCTCCCTTCAGCAGACGGCACCATTCAGCTGATGGCTTTGGGGTAAATGAGAGGACCTTCCTCTCCCCTCACCCCCCACACCTGC
>A_torda_12725-scaffold7052-78540-78828-p_0-120
CTTTTGTTCTAGTCGTTCTTGCTCCCAGAAGAATGCATCTAGTTCGGGTGGTAATTATTTTGTTTTGCTTCCCCAACAGAGCTCTGGGTATTGGACTCTTCATTTTGGTGCTGGCAATTT
>A_torda_03422-scaffold417-747458-747693-p_80-200
TGGAAGAAATTGGTCTTATTCCACAAGGAGATAAGTCTGGAAATGCTGAAAAATTAGCTGAATATATTTGCTCAAGTAAGTATCTAAAACCTTCTACTTAAATTAAGCTTATGTACCTTC
>A_torda_13776-scaffold6044-5651-5897-p_80-200
TTTGCTAGTTCTTCTGCAGTGACTAGCCGGAAGAGCTTAGCAAGCACACAGGTGGCAAGGATCCAGAGGGAAACAGATTTCCTCAAGTAAGTGACTTCTCAGTTTAACATATTTGTCCTT
>A_torda_10304-scaffold336-157030-157344-n_120-240
AAAAGTTTGCTGGTTGCTTTGGCAGGAACTCCAGTATAAATTTCAGTGAATACTAGATGACTAGATATCAGGCAGGCTTGGGGGGTCTGAACTTCAACAAAAACAGGAAGATGACTGGAA
>A_torda_09850-scaffold11783-13430-14148-n_598-718
TTACTGTTTCTTCAGTTCCAGCTTCTTCAAAAGAAGTCATGATGCAACGAGTCCTCAGAACTACAAGACAGAAGTAAAATCACAGCATGAAATCACTGCAGTACCAAAATAAAGTGCATT
>A_torda_07089-scaffold1669-308827-309259-p_240-360
TCTGAACATTGCTTCTATCATCGTCATATATTTCTATGACCACGCAAGATATTCTAAGAAGAAAGAACAGGAAAGACCCATTGAAAATGCACCAAAGGACGTCATTCTGTTTTAAGGATA
>A_torda_14489-scaffold2584-24947-26595-p_1160-1280
GGGATGCTCCAGGCTGTCTATGCTACCGACGGGATCCGTCTGCGGCGCCGTGAGTACTACACCATGCCTGGCTTTCGGCAGTACGAGAACAGCACAGGACACATCCTGGTGCAGTGGTCG
>A_torda_08470-scaffold6294-109673-109964-n_80-200
CCATCCAGGGAAGACGTTTATCTCTCTTAGTGCTCCTGTTCCTATTTCTTCCAGGAGCACATCCACTAGCTCCTCACTGGTCTTTCCCTCAGCCAGGCAGTCCCACTGCTCGGCTCCACC
>A_torda_00978-scaffold2720-204599-204902-p_160-280
TCTTCATGTAGAAGTTGAGCCATCTGTGTTCTTCACACGTGTCAGCACCCTTCCAGCAACAAGGTAAGCCTTGTTTTGACTCGTGTGTATTTGACTCATTGGCTCATTATACTGTGTATA
>A_torda_09819-scaffold8968-115033-115229-p_40-160
TTCAGTGTCCTACCGCATGTTTTATTCTTTCTTTCCCCAGAGTCCCGTGAGAGTATGGAATCCTACGAGTATCTCAGTAAGAGGCTGCTTTACTATTTTCTTGAATTTGAAGTGTGCTAC
>A_torda_07762-scaffold15955-3534-3723-p_69-189
TTTTTCCCCAGGGGCTGTTCAAGGGTGCTGGGGTGCTGCTGAAGCCCGGAGGAGTGCTCTTCACCTATGGGGTAGGTGCTGCTTGGCATCCTGCTGGGTGGGGGGGTGGCCCTGGGGATG
>A_torda_04894-scaffold1661-42605-42826-p_80-200
GCCATGTCGGACCGGCTGGGCAAGCCCACCTGCCTCATCGTCGCCAGCGCCGCCGCCGCGGGTGAGACGCTCTCGGGGGGTGGTGGAAGTAAATCCCCCTCTCTCGTCGGGGAAAACCCC
>A_torda_00514-scaffold8722-14937-15211-p_80-200
CAGCATTTTCGTGGAAGGAAGAACCGCTGCTATAAGCTGGCTGTACGAAGTGTTCGGAGAGCTTTTGTGAACTCTACAAAGGCCAGAAGAGAAAAGAAGAGAATCCTCAGAGCGGTAATG
>A_torda_01275-scaffold3146-90659-91281-n_200-320
TCGAAGCTTCTCACGCCTTGCCAGCCATGGCCGGGCCACCCTGTCTGGCCTGGGCTCATCTGGGCTGAGAGGAGATAGATCGCCGCTCTCTTCTCCTTCCTTAGGGCTTTTCCCTGGGGC
>A_torda_12965-scaffold16064-13881-14154-n_153-273
GCTTGGCTGGTGCCGCTTCCTCTTTTGGTTCCTCTTCTGGCTGTAATAAAAATGTATAGAGATATATATATATACAGTCCTCTGTACTGCTGCCTCACAACTATAGCAACTATTCGAAAG
>A_torda_01784-scaffold3845-41985-42335-n_80-200
CTGAACACCTTTTAGTTGAATGTAGTCAAATATAAACCATGCCAGGCAGTGACACATGAAAAATACCATTATATCCCATCTAAACACATGATGAGCTGCCCAGCCAATAACTAGACTGGC
>A_torda_10593-scaffold7325-14470-14785-n_40-160
CTTTTACATTCATAAGAGAGACATGGAGAGAGGCAGGTACCTTGGAGGGTACTGGCTGGCTGGGCCTGCATGCAGTGGGTGCTGCTGGCTACCAGCCTGCTCTGCAGGGCATGGAAAGCG
>A_torda_10567-scaffold14472-15873-16162-n_169-289
CCACAGAGCACTCCGGACAGAACTCATCACATGTGCAGTCCTGGGACAGACACGGGTCAAGACCTTTATGCCAAATCTCTCCCAGCAAGAAATTAGTAGCACTTCCCATCAGAGCAGACA
>A_torda_05504-scaffold901-9967-10304-n_160-280
TCCAGTCGATTTCTTCTCTTGTGGCGATGGAGGGATCTTGCAAGAGCTCTGTCCATCTCTGGAAGAGCCCCTGGGCGGTGTTCACGGCTTTCTGCACCTCCCTGCAGCCGGGGTGATTAA
>A_torda_02229-scaffold1929-42642-42958-n_120-240
GGAGGGTTCTGCTTGTTTACAGCTCGACTGCTAGACAAAGTTTTCTTTGAGTATTTGCTCATAGTGTCTAGAACATTCAATGAGGGGACCACTGGGTCCCTTTTGTTAGATGACACCTAG
>A_torda_15734-scaffold5470-56239-56507-p_148-268
ACCTCATAAAATTCGAGACATCCCTGTAACCATCATGGATGTAAGTTAATCTCAATGTAATCCTTTTGTTTAAACACTGTTTCCTCCCCTTGGCGGGTGGGGCCTGGATATTCTGTTAAC
>A_torda_14271-C13528851-3979-4239-n_140-260
TCCTCCAGCAGCGCCTTGCCCAGCAGCGGTTGGGTGCTCTCTGCAGGCAGTTGGAAGAAAGGGACACGCTGGAGCCCACAGGGAGGAGGGCATGCACAGCCCCCTGACCCACACCGGCAG
>A_torda_08466-scaffold6294-10652-10968-n_160-280
AGCTGCTGAGACAGATGCTCCTGGAGCTGCCCATTGCGCTGCTGTCCTTCCGTCAGCACTCGGTCTAGTCTTCTCTCTAATGAGAATGCATGTTAAGGAGCACAAAGAACAGATTTCCTC
>A_torda_09779-scaffold4863-62278-62669-p_240-360
ACTTCTGGGCAGGACAAGGATGCGAGGAGATCTGTTACTGCCACCAGGGCGAGCTGCTCTGCTGCCCCAAGTAAGACCCTGCGCCGCCCCACACCCCTCCCTCCAGCCACCAACGGAGCG
>A_torda_14676-scaffold1251-492811-493075-p_0-120
TTTGTGGAACAAAGCCATGCTGCGTACAGCAAGAGGTGCTCAGCAGCACACATACACGCATATATACCTTTCCCTTACAGTAGCTGCGTGTCTCCTGCTTCAGCTTTCGGACACGCTGGC
>A_torda_09281-scaffold2210-488446-488741-n_80-200
CTCTTCTATTTTCTTCTGCATGACCTTCCATTGACATTCCCATTCTTTCCTTTCGTTGTCAAATCTCTCCAGCAATTCCATCTTCTCTTTATTCCAGTTTCTCTCAGTATTCTCCAGTTG
>A_torda_15841-scaffold5307-31220-31516-n_176-296
GCGGGAGTGGCGCCCAGTAGTTTTTTCCTTGGCTGTATTTCTAATTAACATAGTTATATATTACTTAATTTTATTTAGCCTGCTTGTGAGAAATATTTGGTAACAGCTTCTTAAAGTAAA
>A_torda_02210-scaffold4668-53650-53923-n_120-240
CTGCTTGCGTTGCTAAAGCCTGGAGAGTATTTCACGTTTGTTATCCGTACTGTGCCACTAAGTTTCTGGACGGCTGCAAAGTAAGAAAAAGACAATTTAAATACATGTTCCATGGACTGT
>A_torda_07028-scaffold13611-5515-5805-n_170-290
TCAGATAGATGGCGACGTCCTCGAAGGTCACCGGTTCCTGCCAGGCAAGAATCGCGCCCTCAGTCACGCGCGGGGACCCGCAGCCGCAGGGGAGGAGGGTTTTGTCTAACTTTTATTTTC
>A_torda_00990-scaffold3454-160303-160530-p_0-120
ATAGATTAAATAAATCCTTATTGCCTGAAATGTGTCTGCATTTGGTGTTTGTTTTTTTTTTTTTTTTATTTTCCTAACAGACAGTTATTCAAAATTGAAGGAGTTAAAAGTATTTTCTTT
>A_torda_08098-scaffold3198-228536-229632-p_800-920
ATGTTGAAAAAACAGCTCCGAATATCACTTGTTGCCATAACCCACAAGAATCAACTTATTTGGTTCCAAGATGGTCTCCCTAAAGGTGTTTGTGAGCTTCCTTATGAGAAACCATGGTCA
>A_torda_10847-scaffold10119-21244-21597-p_160-280
GTTGGATATCTCTACTCTGTTGGGAAGTTAGTAGAACTGATTTCTACTTACCAATATTCGGAGAAGTCAGAGCAGGCAGTTCTCACTCCACAGTTCCTGCACGTCATTACAAGGTACTAT
>A_torda_09750-scaffold2430-51299-51598-p_160-280
AGAGCAAGAAAATGAGACTACAAATGATGTCATTCAAGCTGTAGACCTCATGATAAAAGGTATATGGCAATTCCTGAAATACTTTCTTGAGCTTAAAATGCTATGTTCCCATTGGAATAT
>A_torda_08470-scaffold6294-110852-111182-n_200-320
AGCTACCTTTAATGCCAAAGTTAACTTCACCGCATCTTCACCCTTGACATCTTTAAACAACAGCCATTGATGAAAGCTCATGACAGCAAAAGTGCAGTTTTCTAAATAATCTATTAAGGT
>A_torda_05448-scaffold8330-33738-34014-p_40-160
AGTTTCCGTCCAATTTTAACACTTTGATATTTTTCTTTAGGTTCTGCCATTATAATTGCATCTCCAGTGCAACCTGTTTTGCAAGGAATGGTGGGAATGATACCTCTCTCTGTCGTAGGA
>A_torda_13043-C13547667-5206-5737-n_0-120
ATGGGGGGGGTCACTGGAGGGGGTGGGGAGGACCAAACAGCCCCAATAGCCAAGACACAGCTCGCGTGAATCCAGCTCACCCTCATCCAGCGTGCCCAGCATGGCCTCGTGGTAGCCCTC
>A_torda_11359-scaffold5825-59970-60223-p_40-160
TGTCTTCAGACTGAGCTGAGTGCTGTCTGCCCTCCCGCAGGTCGGTACTGGGCGGACATCTCCGACACTGTCATCTCGGGGACCTTCCGGCAGTGGAAGGAGGGGACCACCAGAAGTGAG
>A_torda_08137-scaffold1663-32313-32634-p_80-200
AGCTCAGGAAAGACGTCTGAGCCCTCTCTTCCCATAGAAGATTCCCAGGACCTGTATAATGCCTCTCCTGAGCCAAAGAGTTTGTTTCCAGGGGCTGGGGAGTCACAGTTTCAATTTTCT
>A_torda_02916-scaffold7072-220421-220723-p_160-280
AAGCAGCTCAGATGAAGAAGCACCAAAGAAACAGCCACCAAAACCAGCAACACCTAAATCTGGTACCTCTTATTGTGTATCATGAGTCAAAGTACAAAAAAGCCAGGGGAGGAGTGATGG
>A_torda_03512-scaffold457-307545-308578-n_440-560
GCTGCTGTCGCTGGAGGGAGGGACCCTCACGGACTCCATGGGGGGAGGAATCTCCGAGGACTCCAAGAAGGGGCCTATGCCGCTGTCGCAGGTGAAATCTGTCGTGACTGAGCTAATGGG
>A_torda_13573-scaffold919-253956-254294-n_0-120
TCCAAAGAGAAAACAGGCTTGCTGATCCCACCAATCACAAGCATAACATTTACTTCTACTCTACTACAGTCATTGCTTACCGTTTACAATCATTTTTAAACAAGTCGAACATGGTTTTCT
>A_torda_10847-scaffold10119-26127-26518-p_271-391
CCTGATGATGTATGAACATGAGATGGACTCCTATAAGGAGGTAAAGTATGCTGAAAGCATGAGCTATTCACACTTTGCAAAGCCCAAGTCAGTAGGTTTGGCTTGTAGTTGTATTTTACA
>A_torda_05344-scaffold773-3626-3865-n_80-200
TCGAGCAGTGCAGTTTGACTGGAGGAAGGCAGAGCTCTTTAGCGATATCCGTGTTCTTGATTTTCAACGCTTCGTCAACCTGAAACACAGCGTGTAGTCACTGGTCATGTGAGGTACAAC
>A_torda_15715-scaffold1923-575065-575642-p_400-520
CGGGCACAACCTCATCGCCGAGGTGGGAGCCGCCGCCGCGCTGGGGCTGAAGGCCGCCCTGGAGAGCCTGCCGCAGCCGGCGCCCGTCGCCGTCCAGGTGAGAGCCCTCCCGAGGCCGGA
>A_torda_13635-scaffold1178-44895-45201-p_120-240
TCTAGGAACTGAAATGGACTATGTGGAAGACAAACTGTCCAGTGAATTTGTCTTCAATAATCCAAACATCAAAGGAACATGTGGTTGTGGAGAAAGCTTCAACATCTGAAATCTCAGGAC
>A_torda_10455-C13455355-1034-1362-n_80-200
CTTGAAAAGGGTGATGCTCTGGAGCACCCCCGAGGTGCAGCACATCTCCCGGATGGAGTGCATGGCCAGCTGTGGGCAGCCGATGTCCAGCACGCGCAGTCCCAGGCGGGAGGCCAGGAT
>A_torda_06053-C13500695-1231-1519-n_0-120
GGCCCTGCCTGTAACCTTCTGGCGTTGCCCCAGGACAGTACCAGGCAGAGCAGTGCCACATTCCCATCGCTGCTGCTTTAGTGACCGATCAGCCGCAGCATCTCCTGAGGATCCACTATC
>A_torda_14321-scaffold13360-1684-2016-n_40-160
CAGTTCCACCCCCACAGAAAGCCAGCAGTCCAGCCACCACCTTCTGCAATTCATGTAGCTGCATCTCCAGTTTGGCTTTATGCTCCCGCAGCCGGTTTAGCTCCCGGGTTGTGTTTGTCA
>A_torda_10870-scaffold16886-15415-16985-p_600-720
AGCAAGGCTCCAACTCGCCCTACCAGCAGTTGGTGCTCACCAAACAGAAGTGTCCCGACCGGTTCATGAGCCTGGAGTACAGCCCCGCCGGCAAGGAGTACGTCAGGCAACTGGTCTATG
>A_torda_10743-scaffold8967-171012-173631-p_1240-1360
CACTGGTCGTCAGAACTGGGGGTGCTGCAGCTCAGGGGAATGAGGGGGGTGATGTTATTGTTTTATCTTCTGATGATGAAATGGAATTGCAGCAAAACAAGAAGTCGCCAGAGTCAGGCT
>A_torda_04475-scaffold1733-47199-47547-p_120-240
GGCTACAGAAGCTATGGGTTGGAAGGCTGCTTCTCTACTCTTCAGTCCTTTACCTAATCACCTGCTTAATTGTATATTTGTGGTGTCTTCCTGATGAGTGGACAGCAAGGTTGATTATGA
>A_torda_12506-scaffold4895-26420-26724-n_120-240
TTCCTCAGGCGAATGAGACTTGGAGGAACTCCAGAAATCTCTGTCATGCAGTGCACCACTCCGGCAATCTGTCCGCACAGCAGTTCCTGCTGGTCGGGGAGAGTCTGTGGAGGAAGGCAG
>A_torda_10593-scaffold7325-13891-14164-n_80-200
CTGCACGGGCTGCCCAGCAGCAGCCACGCTGGCAGGAAGGGCCGATGACTTTGTCCCGATGTCCTGCAGGCTGAAGCTCAGCCCTTGCAACAGGCTGCTGGCAGATGCTGCTCCTAAAAA
>A_torda_10363-scaffold1597-852782-853366-p_240-360
ACAATATGCGTTCTCCAGACCTTGGAGTGCAGTGAAAGGACAACATGCAACAAATGCGCATCAAGAAAATTCAAAGAACAGAACTCTTCTAAAAACACAGAGCCCCTGTATTTTGCCCAA
>A_torda_05818-scaffold14637-29595-29902-p_0-120
AAAGGTGGTAAGGCTGTGCCTGAAGGAGGATTTGAGTGTGAGAATAAGACCCTTTTTATTTAATTTTTTTGCTAATACAGCCAACTGGACTGAGAAATCCTGAACTGGAAAGAAACGGAC
>A_torda_06237-scaffold2723-149041-149380-n_80-200
CCACTGATGCGTTTATACACTGCTGCTCTAATGGGTTCTGCAGCCAGGAACTCCTCTGAACGGCTGGATAACAGCGTTAACGCCTGGGAGATTGTTGGACTGGCAGCAGATAGGTCACAC
>A_torda_13635-scaffold1178-40207-40421-p_0-120
CTTAAATATGTGCAAGCACTCGCTGCAAATAAACCAAAAAAACCTCATTTCAAATCAATATGTATGTTTTTGTTTTTCAGACGCCATCAGCTGTTCAGAAGATAAAACAGCTTCTTAAAG
>A_torda_14315-scaffold5041-328668-329681-n_120-240
TTTCCTGTTTGCTCCATCACAGGGCTCCTGATGGCTTTCACTGTCAGATGAACTACACTCTTGAGGACCTCGGTGGGCTACTGTTAGAGCTGCGCTGCTCTGCTCCACTTCCTCCAAATT
>A_torda_08998-scaffold2790-11120-12597-n_0-120
AAGGATTTGCTTTCAGAGCAGAAAAGACGGTATACTGACCAAAAAGGATGGCAGAAGTCTGTCAAATGGAAAGGTCCTCAAGGAGAACGTAGAATTATCTCCGTTATTTCAGCTCTGCTG
>A_torda_00069-scaffold5158-58451-58735-p_0-120
AAACTGATATTTTGATTTTTAGAGTAGAGTATCCTCTTATGTCTGATGAATGTAATATGTGCTTGCACATATCTTTCCAGTTACACAGGACATCCGGAAAAAGAGAAAACATCAGCAACG
>A_torda_03674-scaffold9589-28506-28753-n_80-200
CCACTTTCTCCTTGAGTGGACGGTTAAGTAAGTAAAAGCAGAGATTGTGGCTTCCATCCCAGTGCACACTGATGCCAGCTGGAACATCTGGTACAGAAAAGGAGACAACAAAAGAGAGAA
>A_torda_13321-scaffold1903-289331-289677-p_0-120
TTGCTTGTATTTTTCTTTCCTTCTTGCCTGCATTCACATAGAACAACATGATCATGATGACACAATCTTTTCTTTTACAGAAAAAATCTGAAATCATTTTTTGCAAGATACAAGACGTTG
>A_torda_11711-scaffold15276-29836-30140-n_184-304
TCCCCACGATGGCGTGGCACAGCAACCGCTCCTTCACCACCTGCGGGCAGGAGGCACACGTCACCCAGCGGGCACTAGCAGGGCGTCCAAAAAACACGCTGTGTTTGCTAGCCACCCAAC
>A_torda_03841-scaffold1475-17258-17516-p_120-240
AACACTCCCGGCCTGCCGAAAATCTACATTCACCGGGTTGGCCGGACAGCGCGAGCGGGTGAGCAGGAAAAAGCGCGTGCCGTTTGCTGGCTAAAACTGGGGTGCCAGTGCCGGGGCTGA
>A_torda_03177-scaffold1576-2981-3320-n_219-339
TGAGCTCGCACCGTCAGGACAGCGTTGAGCAGGAGCACTCCTACCAAAGAAACAAAGCAGAGGGATGGAGGATGAAGCAGAATCGAGCACTAATTGCTTTTTCCCCCCAGCTTCCCCTGA
>A_torda_06281-scaffold3957-517740-517970-n_110-230
AATTCTCCAGCCCTTCTTTGGATAGAGAAGAGATAGGTACCTTTTAAATAAGGGGAAAAAAAGCACCACTCATAAATACAAGAACTTTTTATTTTTGCTAGCTCTTTAGTCATATGCTAA
>A_torda_08239-scaffold2736-191907-192164-p_120-240
GATCAGAAATGGGTGCAGGCCGCTATAAGGAAAATAGACAAAAAACGTACCACCAAACGCAAATAATCCTGTCCTAGGCAAGCATCTAAGGCCAACTAAATGGAATCATCATCAGTGCTG
>A_torda_00056-scaffold10390-8371-8651-n_0-120
ATCCCAACATGTATCTTTGAACTGCAAAATGGTCAGAAGTGGTGACTGAAATTAACTGCTAATTTAAAAAACAGTCATACCTGGCAATATGGCTTGGGGATAAACATTAGGTTTATTTTT
>A_torda_02955-scaffold13006-9515-10298-n_440-560
TTCAGGTAGGGGTCCAGGCGGCACTTGAGAAGACAAAATGCGTCCAGCAGGAGCGAGGAGCACTGGGGCTCCTCAGCCGTGTTTTCATACTGGCCGATGCAGTTCCAGAACTCAGGGGCT
>A_torda_13277-scaffold3754-2410-2890-n_120-240
TTGACAGCAACCGTGTTTTCCAGAAATATCACGTCGTCTTCTTGTGGTTTGCCATTGGTGATTTCTGAACTTACGATATCCAGTTTCTGACTCTGATTTTCAGAGACCCGTTGGCTCAGA
>A_torda_05653-scaffold4414-215888-216732-p_560-680
GCGTCCCCAGGGGATGATGGCCCTGAGGAGCCCGGCCGTAAGGTGCTGGCGGGGCCACCCTCAAAGCATCCTTCCACCAGTGGTGGTGGTGGACCTCCGGTGCGGCGGCTGACGAGAAAC
>A_torda_13281-scaffold3754-105264-105613-p_160-280
AGGAGTGAGCAGAGCAGGGAAGGAAGCTCCCAGGTTGTTGCAGAGCAATACAAAGGCTACGAGGAGCTGCTTGGTGGAGACACGGACCCGGATTTTATTGAGACAGTTGGTGAGTGAAGA
>A_torda_07895-scaffold5344-99822-100111-p_169-289
ATTAAAATTGTAAATTACATTACATCTGAAAGTCAAGAAGGTAAAAAATATGCCCTTGTTAATTCTGATGAGGTAGTTTAGAAGAGAGAGGCCATAAGATTCTGTTTTTTCACTCAGCTT
>A_torda_12530-scaffold8346-180128-180444-n_120-240
TAGCAGTGGTGGAATGAAGAGTAAGCTTCCCATCACGTTCCCATAAGTTTCTTGGAGGGGATCCATCACTGTCACATAATTCTTGGATCTCATTGGATTTACGAAGAAGAAACCACCTAT
>A_torda_04028-scaffold511-392955-393292-p_217-337
AAAATCAAAGCTAAGGGAACGGTGGTGCCAACTGAAGCCAGCCCTGTTTGATTAATCAAGCTCTTGTTCTGACCGGCTTGGGTGTGTTAGCTTGGTTCATAACCCTTTTTGACTGAAGTC
>A_torda_05013-scaffold5970-15350-15642-p_0-120
GTAATCTCAGTAACTTGTAGTTTTGTAACAAGCGATGGATGTAATTCTGAAAACTTATTAATGGTCTTTTTTTCATCCAGGGTAAGAAAAAGGAGCAGAAGCCACTGCCAAACTATATGC
>A_torda_04784-scaffold5629-1716-2440-n_160-280
CCAAGCCATAGCCTGCAACCAGCGTGCCCCCAGCTGCTGCAGGCAGTGTCCACAGCTCGTGGGTGTACCAGGAGGCAGGCACGAGGCTCAGTAGCCCTGAGAGGAGCAGCATAAGCCCTG
>A_torda_12498-scaffold16761-10191-10441-n_130-250
AGGATTGCTCAGTTGTTCCCAGTTCCAACTGTGATGACTTCTGTAATAGCAACAGGGAAATCAGCCACAGAAGCAGACAGACTAAATACAGTCGTGTTGTCAGAACACAGAGTAAGCCGC
>A_torda_00721-scaffold8741-108694-109158-n_80-200
TGTAGCAGACGAGGAGGCCGATCCGCCGCTCCTCCTGCGCACACAGGTGCAGCGAGTCCCCCAGCACTGCCCAGCAGCCGCCGCACTGGAACATGGCGCACTCCACCGGCAGCGGCCCCT
>A_torda_14369-scaffold2181-31342-31616-p_0-120
TATTCCTGTAGCAAATAAAGGGTTTTGCAAAGAAATTCTCAAAGAAGAGGTCGCCAACCTAAGTGTGGTTGTGTTGCAGTAACTGTGAAGTGTTGACCACGCTCACTCCAGACACAGGCC
>A_torda_14271-C13528851-5997-6284-n_167-287
AGCAAACCGGGGCTCGGAGCGACAGCAGAGTGCTCTCATCTGGAGGGAGAGGCACGGAGTCACTGCCTGCATCTGTCTGTCACTGCACAGCCACCACCATGGCACCTGACAAACCCTTGC
>A_torda_03937-scaffold8469-16262-16510-n_128-248
TCGACCAAATTGATTTGCTGCCAGTACCACAGCCTTGTAACTGTCAATTAAGGACAAACATATATCAGTATTTTCCCAGGCTCAGTACAATTCCATTCATGACAGCAATCAAAAGGATGA
>A_torda_02955-scaffold13006-5799-6079-n_40-160
CCTTACAGTGTTATGACACAAGTGAGGATGAAAAACCCACCAGGATGCAGAAGTCGCATTTCCAGAGCGCTCTTCAGGGAGCTGAGCAGCTGCTGCCTCTGATTAGTCCTTTCCAGGCAG
>A_torda_03453-scaffold5649-43667-45023-n_920-1040
CAAAAAGTCAGTATCTGAGCTAGTCAGGAATTCCACTTCTTTGTCATCCTCATCTGGAGTGAGGTCTTCAGCAATAGGCAGAGGGGGTAGTGGTCTGGAGCTCCGGTCATTGGAAGATGC
>A_torda_07886-scaffold4772-656-988-n_212-332
CACATCCACGACCACACGGGCACCACCTTGTTCAAACACCCTGCAGAAAAGCAGCATATTTCACCATTAACTGTGCTGCAGACATGACAAAGAAGCACAGCCTCAGCACTTCCCTTATCT
>A_torda_11711-scaffold15276-29836-30140-n_0-120
CGAACTCAAGCACAACCCCGCCGCAGGCTTTCAGTCATCAGTCACGCTATGAAACACCAGGATACAATCCAGAGACTTACCTTCTCCACCCGGAAAGCGATTTCTCTGGAGGACATTTGC
>A_torda_01526-scaffold8270-76247-76554-n_160-280
TTCCTGAAGTGAATTGTCTCTCTTCTGTCTCTGACGTACTGGATCCACATTCAACACTAGCCTTCTCCTTTAAAAAAACAAACAAAAAAAGAAATAAAACCAAAGATCACTCAATATTTT
>A_torda_03530-scaffold1003-465702-466531-p_709-829
TGACTACACAACTGCAAATGCCAGGAAGTTAATTGATGAGGTAAGTGACCTTTGTCTGCCTTCAGCTTTTTGAATTTCTAATTGAACTTTCCCATGGATAGCCTCTGATGCTCCCTGAAG
>A_torda_05094-scaffold16093-6150-6491-n_0-120
ACCCTTTGGTGGGGTGAGACCTGGACAGTGACGAGCTCACCATACCCAACACCCTGTCCCAAGACAGTTGGGACACATACCAAGAGCAACCAGAGGGGTTATAATGGGCACCGCAAGAGG
>A_torda_10304-scaffold336-171982-172230-n_128-248
GATGACATGTTGAAGTGATGTTCTGCAGCTCTATAGTCATCTTCATTTAAAAAGAAAATAAAATACTCCACTGAATCTATCAACACTCATTATAATGTTTGCAGTTCCATAGTACTCTGC
>A_torda_03388-C13495779-2955-3150-n_40-160
TGCCTGGCTGAAAAACATCATGGGGCTCCCTGACACCCACCTGGGGTCTTCTGCCAGCTCCATGGTGGGGTCCATCCTGCTCTGCTCCTCCCCGGCTCTGTCCCAGCGGCTGCGGGGCTG
>A_torda_07235-scaffold492-381946-383987-n_760-880
CTGGGAATTCCGCTTCCTGCTCAGCTTCCAACCTTTCACTCTGAAGCTGTTTTTTTTCTCCAGCTTTCAACATGTCTATTAAATCCTCAGGAGGGATTTGTAAATTCCTTGAGATTTCTA
>A_torda_09853-scaffold6557-38387-39502-n_80-200
AAGCCAAGCCAGCAAGGTCAATGGTAAACTCAGGCGAGTCCAAGAAAGGAAGTGGTTTCCCATCAAACGCTCCTTTCTCCAGCTCCTCGATAGACAGGGCAGAGATATGGCCGAGCTCCG
>A_torda_12965-scaffold16064-6770-7173-n_80-200
TGTGGGTGGACGGGGCACAGATGTGATAGGCTGAGCGCTTGCTGGGGGATTTGATGCTGAGGAAGGAGGGGGTGGCTGGGGCATTTCATTGGGTTTGCTGGGACCAATCTTCTCCTTGCT
>A_torda_12535-scaffold8346-338835-339256-p_80-200
ATGAGTAAAGCCACTCAAGGGGATGAGGAGGATGAGGACAGTGAGCAGTTTGAAGACTTTACGGAGAATTTCAACCAGCTGGAACTGCTGGAGACACACCGGCATCTCATTCCTGTCGGG
>A_torda_11987-scaffold2051-107560-107860-n_0-120
AAAATGGTGTTCAGATGTACCAAACTGAATATCACTGCAAGATGAAAACACAACTTTCTTTGTAAGAAAAGGTACCTTACCTATCTGCTTGAACAGTTTCTTTAACAGTTTTAAAAAAAT
>A_torda_13277-scaffold3754-25851-26144-n_0-120
CAGTATTTAAAGTTTTCTTGATAAAGCCTCAAAACTTCTGATTTGGAACTTAAACCCACTTCCCCCTTTTCCAAGCTCACTTTGCTGTTGCTTTGAAATCGTCCCTCTCTATAAAAGGAG
>A_torda_07049-scaffold3043-21266-21644-p_40-160
GTGGTAACGGTGCCACGGCTTTGTGCCCCTCTCTGCGCAGGAGCCCCGATGTCCCACCCAACGCGGCCCTCACCCTGGAGGTGGAGCTGCTGGCGGCTCGGGATGCACCGGATTTGGAGC
>A_torda_12530-scaffold8346-175735-176318-n_120-240
ACCACAGCCACATACGAAACAGCAAGGATTGTCCCCAAGGTGACGAGCACGGTGAATGTTTTAAAGGGGAAGAGCTGGCTGTAGGTCCCGTTCACCAGGGAGCAGGCTGGGTAGCAGAAG
>A_torda_09281-scaffold2210-485316-485836-n_80-200
TACATTGAGATCACCAATATAATTCTTGGCATTTTTCTGGGAAGTTTTGATGCTGAGGCTGTCTCCAGGTTCCTCTTGGTTCTCAAAGGCCAGACTGTCCATTAACAGAGTATTGTTTCT
>A_torda_13648-scaffold7013-230131-230459-n_160-280
TCCACTGCTTTTGCAGCATGGCATCCTGAATGTAACTTAAACACATTTCCTTGCTTTTCTTGAAGTTTAACTTGTATTCATGGGAAGATGCTAAAAAAACCAAACAGAAAAATCAACTAA
>A_torda_07614-scaffold1686-288066-288519-p_240-360
GCAGGAATGCATGCAAAAATACCCAGATCTTTACCCTCAAGAGGATGAAAATGAAGAAAAAGAGAAGTCAAGCAAAGATTTGGAAGCTAGTCCTATGGAGGCTTCTGCTGCCAAAGAGGA
>A_torda_10593-scaffold7325-13045-13425-n_200-320
ACAAAGAGGTGGCAACAGGGATGGTGCGGACAATTGTGCCAGTGCCTGTGGTTATGGCACTCAGGTTCTGGATAGGCGCGGGTGTCTTCGCAGCTGAGGTCTGGAAGGAGAAGCAGAAGC
>A_torda_05504-scaffold901-3650-3917-n_0-120
CAGAGGTATGTATGCGAGGACCTCCAGCTGTGCTGCAGCCAGCCCCACGCTGTGTTTTCGGCACCATGTCTCACACTTACACTGCTTGCTCCTCCAGCTCTCCGCCGATGCGCTGGGACA
>A_torda_00314-scaffold17670-4230-4471-n_121-241
TCCGAATCAGCTCCAGTAAATTCATCTGTAAAGTCAGCTCCTGCAAAGGAAGAGAGATGTTTTTGCAAGAATAAGATCACCCCGTTCCCTGCTGCAGGAGCAGAAAGGACTGGTTGGTAC
>A_torda_14676-scaffold1251-492811-493075-p_40-160
CAGCAGCACACATACACGCATATATACCTTTCCCTTACAGTAGCTGCGTGTCTCCTGCTTCAGCTTTCGGACACGCTGGCACCTCAGCAAGCGATAGACAGCCTCAGGAATTTGAGAGGA
>A_torda_04132-scaffold6058-64253-64828-n_160-280
CAAGGGTTGACCTTTCGGGATCTGTGCAGTGTTTTGCCTTGCCACACTCCAAGGAATCAACCTCACCATTATTTCGACAAATGTTTTCACCAAAGCTGCCAATGTCTTCATGTTTTCCAG
>A_torda_07049-scaffold3043-21558-21891-p_40-160
GATCCGTTCCCGCTGTAACCTAGCCTTGGGGTCTTTGCAGTTGACTTCAGCCCAAACGAGGAGGCTGAGCTGCTGGATGTGAAGGTGAAATGTCTCAACAACCTGGCAGCCTCTCAGCTT
>A_torda_12712-scaffold4552-54828-55115-p_167-287
TATGTGGAAGCTGAGCTTGCAGGTAAGGAAAAAAATGGAGGTGGAGGGGAAAGAAGGTGGAATAAAGATTATTTCAGTGGGCTCTAGTTCCATGTGTCTTGTGGTCTTGGCATGTGCTGG
>A_torda_09338-scaffold2313-241637-242730-p_440-560
ATAGTCAACCATGTTGTTGTGATCAATGGCAAGGCAGTAGACTGGGAGAGCAACGAAGGTGTTGCTTTGAAGGAAGCTCTGACATTTTCACTTAAAGCTCAGAAGTTTGCCATTGCCAGA
>A_torda_04582-scaffold1813-99475-100824-n_880-1000
TTTGGGAATCTTTGTGTGCAGCTTTCCTCAGCATCCGTCTCCAGCTGCACTTGGGAATCAGAGGGCACCTTCTTCCGCGAGGAGGATTTTTGCCTTCTCCGAGGTCTTGCGAAGTTTTTG
>A_torda_14528-scaffold327-38185-38564-n_80-200
GAAAAGTTACCATAGATGATCCCATTGATGCAGCATTTCTTGAAGCTCATAACATTTTGTGTCAAGGTGCCAGTCTTGTCTGAGAAGATATATTCGATCTGGCCGAGCTGATCGTTGAGG
>A_torda_13281-scaffold3754-99450-99908-p_160-280
TCCACCCCGCGCTGTACGGTGACAGCTTCAGGGCAGAGTGGTACAAGTCCCTGAGCAGCCTCTGGCAGCAGTCCCGTCTGACGAAGCAGGAGGACACGGAGGTGCCAGCAGGGCTGGAAG
>A_torda_04680-scaffold5382-12212-13852-p_760-880
GAAAAGACTCCCCTTCTCGAAACAGAGAATCTGCATCTGTACAGAAAAGCAAGCCGAGAGAGGAACGAGCAGAGCCGTCCAAAAAAGGCGTTGGAGATGCCAAAAGGAGCAGCTACAGCC
>A_torda_10304-scaffold336-153808-154099-n_171-291
CTTCTATGCTACAGCAAAGGGCAAGGTCTTTCAGCTCACCCTGAAAGGAGAAGAGTCAAGTTTTCTTGGGAACGAAGCAAACATCAGAGAGGAAAGGCAGCCTCACTAAGAAATTTATTT
>A_torda_12498-scaffold16761-11595-11894-n_120-240
CTGGATCTGCGACACTTGCTGTGTAACTGTTGCTTGGAGCTGCTCATTTTGAGATGTTAAAGTGTTAACTCGTTGTTTTAATTCTTCGAGCTCCTGGTCCTGTGAGAGGGGGTAAGAAAA
>A_torda_04784-scaffold5629-1716-2440-n_240-360
ACGAGGCTCAGTAGCCCTGAGAGGAGCAGCATAAGCCCTGCCACACCAGCCAGCAGGTGCCGTGGCTCCTCCTGCCAGCAGCGAACCCCCAGGGCAGCCACCACCAAGCCCAGGAGGGTG
>A_torda_13195-scaffold3540-311059-311407-p_200-320
CTATTTCAAGAGATGAAGAAAATACGGAGTGTCACTTCTCCTATGAAAGAAATCTGAAAGATGGCTCTGTAAGTATAGTTAAATGTTTAAATTTGACTGTTAAACTGTGAGAAGGACATT
>A_torda_02069-scaffold8117-36879-38114-n_480-600
CAGGTCTATCTTATTAGGTCTTCTCTGTGGCTCATGTTTGCCACTGAGACAGTGGCTACCTTGACTAGTCTCAGAAAATCCAGAAAGTTCCTTGTGGATGCTTAAAATGTCTGTGTCATC
>A_torda_13648-scaffold7013-225352-225671-n_120-240
CTCTTCAGGAACTGATAGAGGTAAACATGAGCGTTGGGATTAGTAGGAAACTTTGAGTTGTAGGCATATTCATTTAATACTTGGCGGGCTTCATTATGGTCTCCATAGAACTCCAACAAC
>A_torda_14315-scaffold5041-322152-322480-n_160-280
GCAGCGATCTCGTCCGGTATAGCTCCCAGAGCAATTTTATTCCTTCTTCTCCTTTTTTTCTCCTTCTTCTTTGTGGTGATTTTTTCATCTACAGCTGGAAGACACTGCAAAAGTTAACAA
>A_torda_12658-scaffold477-132789-133143-p_0-120
TTGTTTCCAATTGTATTTGCTGCTCTGATGTTCTGGGTGTGGTTTGTTTTTGTTTTGTTTTTCTGCTCTCCTTCCTCCAGAAGTACTCAGCAAATCACCACACTCCTTTCCCCTCAGACC
>A_torda_14528-scaffold327-30493-30737-n_124-244
AAATGTTGTAGAGCGCAAGGAACCAGCCCTCGTACAGAGGCTAGAAGGGAGAAGAGAGCAGCTGTGAGCTCAGCGGAGCTTTGGAAAAACTCGGAAAGGATACCCAGGCACCAGGGCATC
>A_torda_14951-scaffold2906-168922-169154-p_80-200
GTTGCGTCTTTGTTGACTTGAAGAGTGAAGCAGAAGTGCAAAGGGCCTTGAAGCGAAAAAAAGAATACATAGGTAAGGGCTGTTTGGTCCTCCTTGTTCTGGCTGATGTCAATGGCAGGG
>A_torda_14001-scaffold1894-109478-109705-n_0-120
ACTTATGAAATGTAATGGGTTTTGATGGCATCGCATCAGAAAACAACACTTAAGATGAATATTCACAAGTATTTCATTACCTGTGAAAAAACACTTCATCCACTGGGATTTTGCTTTCAT
>A_torda_00056-scaffold10390-10765-10999-n_80-200
ATGAGTCTCTTTTTTGCTGGAGAAAGTCTGTTTACCCACGAGTCATCAGAGGTATCTTCAGAAACATTAATAGACTGCAAAAAACCAAGAGTTTTCATGTAAGTTTAGTTTGATTATTTT
>A_torda_15313-scaffold4725-5905-6162-n_137-257
CACTGGAGCAATTTTACTGGACGAGAACCTCAGCCTGGACCTGAAAAGATATGGCACAGTCAGGGTTTTCTCCACAAGCTGCGAGTGATGAGCTTCCCCGTCTCAGCCATGAACCTGGAC
>A_torda_15734-scaffold5470-56736-57037-p_80-200
GTGTTTGACCAAAGTGCGCTTTCGACTGAAGCAAAAGAAGAAATGTATAAGCTTTATCCTAATGCCAGAAGAGCTCATCTCAAAACAGGAGGCAACTTCCCCTATCTCTGCAGGAGTGCT
>A_torda_01591-scaffold14698-436-716-p_80-200
GCCAAAATTGTCCGGAGCAAGTCGACGCGCTGCCTGTCCTTCCCCCTGACCGTCACCACCTTCCTGGCCTCCACCAGCTGGACGCTCTATGGCCTGCAGCTCCACGACCCCTACATCATG
>A_torda_03614-scaffold685-32305-32755-n_330-450
GCCATGAACTTCTTGTCTTGCTTTGACGCTTGGACATAACCTGCATAACCCAAAAACATGCAGAAGGCAGAAGTAATATATTGGTTTCAACAGCACTTCAACCGGCTACAACAAAATCAA
>A_torda_03059-scaffold6591-426266-426963-n_200-320
GTTTTCCCTAACGGGACAGCTGATGAGTCCAAAAATTTGTTCAAAGATGCCCAAACAAGCGTTGTCTCTATGTACCGTGCCAGCCACTGCTACCAGTACTAACCCATGTCGCGACATGGC
>A_torda_07089-scaffold1669-308827-309259-p_280-400
CACGCAAGATATTCTAAGAAGAAAGAACAGGAAAGACCCATTGAAAATGCACCAAAGGACGTCATTCTGTTTTAAGGATACCACTGAAGAGAAAAATTACTATTTAATATGGACAATCGT
>A_torda_04727-C13060542-0-689-n_200-320
GGGGCCAGGTTCTGGCTCTCGGTGGGGTCGCGGCTGCAGTCGAAGAGCTCCCAGCGGTCCCTGTAGTAGTACTGGTGCAGGGTCTTGTTCCAGTGGGTCGGCTGCCCGGCCCTGCTGCGG
>A_torda_07039-C13361231-405-751-p_226-346
GATGCCTACACGCGAGAGAAATTCAAGCCACAGGCAAGGCGTAAGTCGGCGAACACCGCTAATGAATGAATGATACCGACTGCTCCCTCTCTTCCCCTTCTGTGCATCCCCTGCCTGCAA
>A_torda_12473-scaffold7469-8654-9438-p_160-280
TGAGGAGGTGCCAGCACACGAGGAGTACAAGAACGTGGCCACCAGAAGGAAGCCCAGCAGAGAGGTCCCCGAGGACAGGGAGCACCCGGGCAGCATGGCCCCAACCAGCATCATGGCCCC
>A_torda_13207-C13207548-1036-1353-n_120-240
GAGGGAGAGCTGCTGCCGGAGCCCACGCGTGCCCCGCAGCTGGGCAGCCTCCTGCACTGCCAGCAGCTTCTGCATCTGCCACACTGCCCCAAGCACCTGCTGAGGGCTCAGACACTCCTG
>A_torda_10304-scaffold336-160253-160507-n_134-254
CCCATGTGTACTTGATCAGTGATTTGCTGTTATTCCACATCTAAAACCATTAAAATCAATGAGACAATTAATGCACTTTATGCTTTCATAGCAACAAGCCAATTTGTGCAGAGTACCAAT
>A_torda_03453-scaffold5649-43667-45023-n_680-800
TACTGGTTTATTAAGAGATCCAGCTGGCCCAGAATGGGACCTTCGCAAACGTCGATGCAGCTGCTGTGGAGGAGGATAAATACTGGATATGTACCCATTTAGGCTTTGTGTAGGGTTGGC
>A_torda_15149-scaffold4523-9130-9417-p_0-120
ATTGACACCTGTCTCCTATATTACTGAAGAATTAGCGTCCTCTTTGAAATTTCTCTCTCCGTTCTGTATTTTCCTGGCAGATACTGGCACAGCACAGCTGCCTACACAATTGCCACTGAA
>A_torda_09281-scaffold2210-485316-485836-n_40-160
CTCACTATTTTCCTCACACTTGTAACTGAAACATACTTACTACATTGAGATCACCAATATAATTCTTGGCATTTTTCTGGGAAGTTTTGATGCTGAGGCTGTCTCCAGGTTCCTCTTGGT
>A_torda_04299-scaffold5775-9812-10122-n_190-310
GAGGGAGGGCCGTCTATGGGCAGTGTCTCACAGTACGAATCTGCAACGAGTGCAGAAAAGATTGCTTTTCAAGGCTAGGATGGGGCGGTTGCGCCCTCAAACCCCTTCCTGGAGGAGAGC
>A_torda_14001-scaffold1894-117276-118980-n_1120-1240
GGACAGAAGCGTCTGATTCTGTGGCTCCGAAGAGAATTCACTGGTGTATTCTAGATCATACCATTTGCCCCCTGGTTTGATCAGTATCACTTGCCTAGCGTGAAACTCAAAATCTTCTTC
>A_torda_09750-scaffold2430-48974-49191-p_80-200
ATGAATTCCAAAATGAAGCAGAAACCGAACGTGGAAAAATCATCAGGATCCCTGCAGGTATAGGCTTTAAAGTCTTGAAGCTAGAATATGGGAGCAGATAAGGGATAGAAAATAAAAGAG
>A_torda_13043-C13547667-5206-5737-n_160-280
TGGCGCCCCAGCAGCACCCGTCGCACCTTGCACTGGCCCTGCAGGAAGAAGAGGGCCCGGCGGGCACCCAGCTCGGCCGCCTTGTCCAGGCAGGGCAGCATCTCCTCCCAGGACATGCGC
>A_torda_07373-scaffold11414-2254-2813-n_360-480
TTTTCACAGTGGTATTTTGTCACTTCTATGGCATCATCTTGCAGATATATTTCCCTTTCTGTTGTCTTCGTTTCTAATAAAATAGAATCCATTTCTTTTTCTAGTTCCTGAAACTTTGCC
>A_torda_14030-C13553919-12470-13602-p_720-840
AAGGGTATTTGAAGCAGTCCTCTCCCGAGCATCCCCGCGGCCACGCACAGGACCTTGCTGCATGGGGGACCCCTCGGGAGCCCACTGCCTGGGACTTCTCCAGCCAGGTGTGGCCCCAAG
>A_torda_02822-scaffold1383-68531-69105-p_240-360
CATGGAAGAAACAGAAAGCAATAGCATTTGCAATGGAACAAGCATCACAACTAAAACTGGAAGAAGAGAAGGAGAAAAAGCAACGAAAAGAACGCCAGCGCCAACTCCATATGAAGTTAC
>A_torda_10593-scaffold7325-27376-27638-n_0-120
CAGCACAGCACCTACAGGTGAGGTGAATCATTTGAAGGGAGCAGCAAAGGCTCCCCGACATGCTTGTTGCTTGCTCTTACCTCCGCCACTTTGCCCCTCACCGCCCCAATCATGTGTTCG
>A_torda_10870-scaffold16886-15415-16985-p_1160-1280
GAGGTGGCGCGGGGCTTCCCCGAGCCTTTCCTGGCACAAGCCCGCCTGGCTTGGGAAGCCCAGCAAGCCCACTACCACATGAAGCAACGGAGCAGCTGGGATTCCCAAAAGGACGGTTCG
>A_torda_05982-scaffold1237-112338-113512-n_0-120
GGACACGGTCACAGAACGTCAGAGAAAACGTTTCTGTCGCACAGCACTTATTTGTAGTCTTTTCAGTCAGCAGCTCATTAACAGATCACAATTACTGTGCCTGGCTTATCAGCTGGCTCT
>A_torda_11711-scaffold15276-80593-80955-n_242-362
TCTACAGCTGCTCCATAAAGGCTTGTGTGAATATCTTCGCCTGGAACAAAGCAAAGGGGAGTCTTTGCTTGTCTCACTTGCTGATGGAAGTACAAGAAACAGAGCAAACCACAGGTAAGA
>A_torda_06515-scaffold9111-1650-2396-p_600-720
AGATCGCGGGGGTGCTCGCTCAGTGCCGCTCGCTCTGCGACAGCATCCCTGACCCGGCCCTGCGAGGTACCGCCACGCCGCAGCCTTCCCTCCCGGTGCCCGGTGCTGCGGCGCCCACAT
>A_torda_13321-scaffold1903-310837-311201-p_240-360
AAGAGATTCTTAGACTATTTCCTTTCCTAAGATGCCCTTATCAGGTAACAGAGCTATTTTTAATGATGACATTGAACACTATGTTATAGATGTGATAAAACCATAGGCATGTATTTCAGT
>A_torda_15871-scaffold3366-125752-125981-p_0-120
ACTCCTGCCCCTGGTTATTAGGGCTCTTATAATCCAAATATGAGTTTGCTAATTTCTGTGGCTTTGCGTTTCATATTTAGGATCTTAAAACTTCTAGAGGACTTCTTGATGAAATGAAGA
>A_torda_14521-scaffold13036-6287-6568-n_0-120
TTCGAGTTGCCTCCCACAAAGCTGTGATGATAAAGGTGATGCTGGCCAGGCCAGCAGCTCGCACGGAGGGGAACACTCACACTGCGCCATGGCCAGAGCCAGCTCCCGCTCTCCCTGCAG
>A_torda_01422-scaffold9363-69262-69587-p_40-160
GTCTCCCTCTTCGTAACCTTCTGCTTTTTCTGCTTTGCAGCCTTTGTCCAGCCTACAATATCTGTGAACAGTGTGAAGCAGGAACATATGCACATGATCCTAATCATGTCTTGTTAAAGC
>A_torda_03716-scaffold17077-11750-12027-n_157-277
CCGAAGCATGTGCTGGGGGAGAACAGAGTCCAGAACCAAGCTGGGGTCAGAACAGCAGAGTTAATGGAGGCACAGGCCAGAGCACAAGCAGGACAGACAACCGACGAGGACACTAGCCCA
>A_torda_03841-scaffold1475-16489-16725-p_0-120
AGGAACCCCAGCTCTGTCCTGATCCGTCTGCTTTACGTTTCCTGGTTATATTCTGATTTATTTTTTTTCTTTTCTTCAAGGGACTGCCAGGTCTTGAACATGATGCTCAGGAAATACAGC
>A_torda_02139-scaffold1974-263186-263418-n_80-200
CCAGCTGCCAAGGCCGCAGGGGAAGTCCTGCAGACCCAGGTGCCGCAGGTGCTCCCAAAAAGCAGCCGAGACACCGCAGCGGCTGGGTGCAGCCATCCAGCCCCAGCCCAGCATGGAATT
>A_torda_06729-scaffold425-81086-81672-p_0-120
TCCAAGTGGTTCGTTTATTTCCAGTAATGAGCCCGCTCCCTCTGGAATGAAAGGAAATGAACAACTTGGAACAATATTAGGAATAAATGCAAATTGCCAAAACTCAGCCAGGCAAGAGAA
>A_torda_02955-scaffold13006-640-1039-n_120-240
ATGGCAGAGTCCCCCTCCTCGTCGCTGTCTATCAGAACGACCTTCTCCACCTGGTCCTTCTGCTCCTCCTCAATCACGGTGAAGGTGCCCTGGGGCTCTTCACGCAGGACACCCTGCTGC
>A_torda_14489-scaffold2584-24947-26595-p_1280-1400
CTGGGCAGCCCCCTCCACTTCGCTGGCTGGCACTGCTCCTGGTGTTTCACCCCAGAGGGGATCTACTTCAAACTGGTGTCAGCCCAGAATGGGGACTTCCCCCGCTGGGGTGACTACGAG
>A_torda_15968-C13309025-1614-1866-p_132-252
CGCTGCCTGCTCTGCCTGTGCGCCCTGGACATCGCCGGGGGTGAGTGAGGGGGGCGGTGGGGGGCACAAGGGATTAAGAGGGGGCAGCCGTGCACCCCCAGCCGCACCCCTGCTCTGTGG
>A_torda_12506-scaffold4895-19591-20679-n_600-720
TAAGGGTTTGGAAAGAAAAAGCCTTCCAGATACGGACCTGCAGTTTGAGCATATTCATCAGTATGGAGCGTGGAAGGGCTTGGCAGCTGCTCTGTGTCTCTTTCTGATGGGAAGGATGCT
>A_torda_07361-scaffold3439-488364-488693-p_80-200
GGTGTCAGCTGTGATGCATGTTTAAAAGGAAATTTTCGAGGTCGCCGATACAAGTGTTTAATTTGCTACGATTACGATCTGTGTGCAACTTGTTATGAAAGTGGTGCAACAACGACAAGG
>A_torda_10743-scaffold8967-157083-157418-p_80-200
ATACCCACCATCTTCCATCCATGGAGCATGATGGTGCTCTGGCTTTGGCTCTTCAGCAGGAAACTAAAGAGGAAGCCCTGGCAAGCCTGGAGGATGTAGGCTTGTTTTTTTGTCAGATCT
>A_torda_14489-scaffold2584-24947-26595-p_120-240
TGGCTGGTCTCTGCCTCATCTCCTTCTTGCACTTCCTCAAGGCCCTTTCCTATGTCACCTTCCCCCGGGAGCTGGCTTCGCTTAGTCCCAACCTCGTCTCCAGCTTCTTCTGGAACAATG
>A_torda_02627-scaffold1628-70136-70578-n_240-360
TGTAGTTCTCATCTGGGAAAACGCTGCCCCTCTGTGTACGCAGCGAAAGTGGGAAAGGTAGCGAATGAAATTCAGCTTGTCTCCCACCACACACAGGCCGCTGTTCTGTAACATGCCCAG
>A_torda_13269-scaffold6689-30055-30551-n_160-280
GGCCAGTTTTGCGGAGGATAACATCCACATCTTTGCTCAAAACACGATCAGCAACTTGCATAGAGATCTGCCAAGGGACGACATCATCCTTCATGCCGTGAATAAGTCGTATGGGACATG
>A_torda_07089-scaffold1669-308827-309259-p_40-160
TTACAGTTTCATCTCTTACATTTGTGTTTATATTTTCTAGCAATCTTCATACTTATAGCCATGATACTTTTTCCCGTGAACATAGAGGGAAACGGCCTGTCTATAGACTTGTCCCATGGA
>A_torda_01952-scaffold603-349372-349717-p_160-280
CACCTGAGGATCGAGACACTGGGATTGATGCAAGCAGTTGTCAGCCTTTTCATCCCAATATCCCTACCAAGGCTTTTGATGCGGTTGTTCTGGGAAAGACCAGAGGTAAGACAGTACTCT
>A_torda_03422-scaffold417-755624-755916-p_0-120
AGGGTGCGTGCCCACGTAACCCGTAAGGGCGGATGCCGCACCTGACTGTGCCGTTACAACTGTAAATAATGTCATTCCAGTTCGCGGCTATCGGCCCAACAACTGCGGACGCCATGGAGG
>A_torda_00978-scaffold2720-95125-95412-p_160-280
AACTCTTGTTGGTGTTCCTCAGACCACTGGACAGATCACTGTCAATGGTAAGGGATGTCTTCAGTCATTCTCTTCCTAGCAAAACCACCATGTGTTTGACATCTCCGTGGATTACATAAA
>A_torda_12530-scaffold8346-177700-178014-n_120-240
GGCCATTAAAAAGCACCCCAGTCCGGAGAGGTAGGAGATTAGCCTTGCCTGTCCTGGTGAGGCAGCCGAGAGCACTCTTTGGAAGTAAGTTTGCCACGGGATGCTCCCAAGCACCTGAAA
>A_torda_12739-scaffold3979-164924-165584-p_400-520
TGCAGGAGCAGAAGCAGCAGCTTTGCAGTCAACAAAGGGAAAAGAACTGACCGGGTTATTGACTGGATCGCAGAAACGGTTGGAGGACACAGCAAAAGTGCTGCATTACCAGGGCGAGCA
>A_torda_13736-scaffold290-306262-306581-n_80-200
TGTATTTTGCTGTATTTTCTGGAGAAGAAACTCCATCTGTGAGTTTAGATTTGGCTGTCCTTTTTTTGTCTTCTTACACAATATTTTATAGGCTTCCATTTTCTTTTGTTTGTACAACCG
>A_torda_11711-scaffold15276-50994-51290-n_120-240
TTCACCAGGGTCAGCATCTGCTGATAAGGTAATTTGAGAAGGCACCGTCCAAAAGTCACGACGGGGTTGAGCACTCGCAGTGGAGGAACGACGCATCTAGGCAAAGAGATATCCGAAAGG
>A_torda_03893-scaffold18032-1762-2591-p_640-760
CACCGGTGTCGACCTGGAGCGGCAGGTCTTCACCGTGCTGTCCCCCGCTCCGCGGCCCCTGCCCAAGAGCTTCCTCCTCATCATGGACATTCGGTTCATGGACCTCAAGTAGCACAGAAG
>A_torda_05878-C13027028-1097-1368-p_120-240
AGGCAGTGCCGGTGGACACCCATGTCTGGCGCATCGCACGGCAACGGTACGGTGCGGTGCTGGGTGGCAGGAGCCTGACCCCCCGGGCCCACCAGGAGATCGGTGAGGGCAGGGCTGGGC
>A_torda_03642-C13128766-733-991-n_0-120
CCGAGGGGACATCAGGCGCTCGGAGGGGCCGCCGAGAACCAGCCCCAGCAGCGAGCGAGGGGCCCAGGGGCATCGCCCACCTCCTCCTCGGGGATGACGGCCGTCCACACCTCGTGGACC
>A_torda_14030-C13553919-10965-11304-p_160-280
CCCTGGATCCTGCCCGGCGCTACTACGCACGGGTCAGGGCCGTGTCCAGAAACCACACGTCCCCGTGGCAAAGGACCAACTCTTTCTCCCCACAAGAAGGTAGGTCTGGTGTCTGCCTCC
>A_torda_15794-scaffold625-288128-288653-n_240-360
CCCATCTCTGCAATTGGCAAATTCATTGAATGAAGAGAGACAGCAGACACAAATGCGGCGGTGCTATAATCTTCTTCTGGATGATGTATCTGGGTAGATTCTTTGTCTTTTGTTTTATCA
>A_torda_11987-scaffold2051-104191-104448-n_137-257
TGTCATGAATGACCAGACAGGCCACAAGGCAATGTTGAAACTGGGAACAAAAGCAGGAAGTTTTTGGTAAGTTCAATTGTCATACTATGGTAATACCAGCCACGCAAAGAAAACATGGCA
>A_torda_03937-scaffold8469-15461-15710-n_0-120
GTGCTTTCATTGTAATACAGCCACAAAGTACTTAATCTTAAAATAATTTCAGATTGATACTATCATCTTCACACACCTACCTAGTATCAAATCCACGAACAACTGCACCCATCGATTTAG
>A_torda_07822-scaffold415-72021-72569-n_428-548
TGTACTGTCAGTAACGGTCACAGACTGCTTGGGCCGCATGCTGTAAACAAATACACAAAATAAGCTTAAGTAGAGACATCTAAGTGCACCTCACACAGTGAAATGTCAGAATTTGCTAAA
>A_torda_02139-scaffold1974-260418-260718-n_0-120
GCCACTGCCTGTTGCTTTCAGGAGCTTGGTTAAGCACAAACCTCAGTGCTGCTACCTTCCTCCATCTCCTCGCCCTGTGCAAACTCGTACGTCACACAGTAGCTGTAGGTGATCACCGGA
>A_torda_07216-scaffold1972-542-1416-p_0-120
TTCACGCTGGGCACCGGCTCCCCTGCAGCAGAGCCCCCGGCTCACCCCATTTGCTCCAGGCTCCCCCTCGCCCTGCTGAAGCCATGCTCCGGCTCCGCTTCCTGACGTGGGACGTGAAGG
>A_torda_08466-scaffold6294-24077-24310-n_80-200
TTGGTGTGCACACAGAAGAGTTTTATCAGCACGCCTGCTGCTGATTCCACAGCCCCAGCTCCCTGAGCACCTTCTGGAAACAAGACAAAAGTAAAATATGAAGTTGGATGGAAACTGCAG
>A_torda_08821-C13536733-3133-3444-n_0-120
AACGGGGTGCTGGGGATGGAAAGGGGGGTGCTGGGGATGGAAATGGGGGTGCCGGCAGGACGGGGTCCCGCTGCGCTCACCATGGAGCCAGCTCGCCACACCAGCAAGGTCACCACGCTC
>A_torda_01888-scaffold9004-51068-51319-p_80-200
GGATATGCAGCTGTGGTACCAGCTCAGAACTGAAGAACTAGAGCACATGCAAGCTGCTTACTTCAGTTTTAAGGGAAGAAACAATAACAACAACAATAAGAAACTCAGGAATAAATCCGT
>A_torda_05189-scaffold11871-18432-18706-n_120-240
AAGATATCCGTGTACATACTCCTTTCATGGGCTTCATCAATAATAATGACCTTGTACTTGGAAAGCAGAAAGTCCTGAGAAGAGAGATTGATTTCGTCACACGAAGCCTCACCCAAGGCC
>A_torda_14001-scaffold1894-105131-105500-n_249-369
TTGGCCTTTCTTACCACCTTTGGTTTGCTTCTTTATATTACTAAAAAAATACGTAACAAACTTAGCACTTAGTCTGGCGAAATACTGTTTGCATCCAGACAACATTTATCTACCAGCAAA
>A_torda_06729-scaffold425-78814-79524-p_400-520
CTTGAAGTCAAATGAAAAGGCACTTAATCCTATTGGGGGACCTGAAAAAGAGAATGTTTTTTTTGTCCCACCACAAGTCTCAGAAGACATGGCACGATCATCGGTGGAATTTATATATTC
>A_torda_05510-scaffold1527-145711-145973-p_120-240
AAAAGGAGGCTAAAAAAAGACAACTAGAGCAGGATGCCCTGGAGCTGAAGAGCACCCTGAAGGTAAAGGGGAGCAGAGCTGAGGCGGTGCTGTTCCGTCAGCAGCTGGGAGTCAATCCTT
>A_torda_09161-C13203658-269-559-n_160-280
GGATGAGGGTGGGCAGCTGCTTGGTGAGGGGCGAGGTGCTGACCTTGTACCTGTGGCAGGAGGGGGAGAGGCCAACGGTGACCCCCGGCGGCTGGAAGGGGTGGGGGCGCTCCTGGGGGC
>A_torda_15168-scaffold8402-36503-36792-n_80-200
CCTTTTTCGTGACTGAGGTGGAGCTGGGCCTAAAAGCAGTGGCTGGAACACTGGCGAGCTCGCCTGGTTTCTTCGCCTTACTGTGTTGATTGCTGCTTTCCATGGGCCCTCTGAATTCTT
>A_torda_00108-scaffold1922-194392-194651-p_0-120
TGAAAAGGGATTTAGCTGAAGGCCTCTCTTTGCCTGAGGTGCTGTTAGTAATCGACTTGTGTCCACTTCTGTCTGTCCAGGACTCGACTCTGAGACTTTGGGAGTACAAAAGCGGGGAAG
>A_torda_09694-scaffold2530-49477-49776-n_80-200
CTGCAATTACAGCAGAGGACGTGCCCATCCCTGTGGAGCTGTTTTGCCAGTTCAAGCTGATGGTTGTTCATCAGTTTTTCATTTATTACTACTACTAGTGGCTTTCCTTTTTCTAGAGTC
>A_torda_15871-scaffold3366-113366-113620-p_120-240
AAGACACGTTCTTCAGAATCTGGAAAACTTTGAAAAAAACAAACAAAAAATGAGGTAATGGTTAAATACTGGAGATTCTTTGTAGTGGCCATTGAACATCACTCTACAGGAACTGTATAT
>A_torda_04028-scaffold511-387416-387664-p_0-120
CACTGAAAAAGTGTTTCAGGCCAAAAGGTCTGGGTCTTTTAAGTACTTTCGTGATGTTGAATACATTGTTTCTTAATCAGATAACTAAAGATGTTATTAAAGAATTTGCTGATGATGGTG
>A_torda_08175-scaffold16330-4750-5272-p_120-240
GTACCTGGTGGGCTTCCTGGTGGCAGCAATCAGCATCTCCATCCTGATAGCACTAGCTGCCAAGTGCAAGCTCTTCCACAAGAACTTCGCCAGCTACCGCCACCGGCCGCTGCCCGAAAC
>A_torda_10510-scaffold9260-135895-136176-p_120-240
TCTAAAGAAGTAGAGAAATTTTTGAAGGGCATAGCTAGAAGTAAAAAAGAGAGAAAACCTATTCGTCCCCATGTGATTGAGGTAAGAAATTCCTTCATTTGTGACTGGGGCATCAAGCGC
>A_torda_13069-scaffold1825-51402-51818-n_160-280
GCAGGTTTCAGTCCTGTCACTGTGCCTGGAGAATTCCTAACTACAGCTTCAGTGAAGGAATCGCCGTCTTGTGCAGTCAGCAGATAACGAGTAGCCCCAGGTACCGCTCTCCATTCCACT
>A_torda_14001-scaffold1894-103403-103625-n_80-200
CTCTTCTGCAGATGCCAGTATACCAGCATCGTTGAGTTTTTTCTTCTTTCCTCGGTTGGATCCTTCAAACAAAAGGTGTTATTTTAACAAGGCAGAATTTTCAAGTTCACAAAGACACTA
>A_torda_06281-scaffold3957-517216-517483-n_40-160
TTAAAAACATCTATCGCTATTAGTAAAGCGGTGACCATACCTGTTGTTTCAAGTGCTTGAAAGCAGATTCCCCGTTCTTTGGGTCATTTAAGGCTTCTTGTAAAGCCTGGTGGGACAGTA
>A_torda_01483-scaffold99-317001-317516-p_120-240
AATGAGTATAGACCCTTAAGTAACACAACAGATTTAAGATCTGATAGTGGAATTATTCGAAAGTTTGAGAGCCTTTCAAATAATTTGAAAATTGTTCAGCAGCAAAAAAACTCTGATAAC
>A_torda_02210-scaffold4668-43324-43804-n_280-400
TCTCCTGGGCAGGTTTAACGAGCGGGACAGGAGACGCTTGAGGAGAAACATCAGGAGTTGACACAGGATCCGTGGGGAGAGGAGAGAGCACCACGCTGGAAAACGTGGCATCCTCCAGAG
>A_torda_09648-scaffold4465-131682-131935-n_133-253
TACATGCAAAAAGGTCACAAACTGTAGGAAGGCCAAAATCCTGAAAGAGAAGTCACCTCAATTACAGACCTATCTCCAAACATAAACACATTCTGATGTATCTTCAAATTCTGTCAAGTG
>A_torda_10847-scaffold10119-24463-24732-p_80-200
TTCCAGAAAGGCCGACAGCATCAAATCCAGAACAAATTCTGAGTCAGAGCCTGGCTGGAATTTATATGTTATAAACACTGTTTCAACCATTCAGCTTTACAGAGAAATGGTATTACCCAG
>A_torda_08830-scaffold8500-8494-8754-p_80-200
CTAAAGGAATCCAAACGGGCAGTGAATAGCCTTCGCGATATCGTCGATGATGATGATGACGACCTTGAGAGGGTCAGCTGGAGCGGGGAACCTGTGGGAAGTAAGTGTAGAAGTACTGCG
>A_torda_03674-scaffold9589-32645-32888-n_40-160
GAACACAACAGCCATCACCCAACACACCATATTCCTGCACTTGCCTTGCAGCAGGACTCCTGCGTAATCACCTCCCGGGGAAAGCACCACCTCCACACTAGTATTTCGTTTGCTGATATC
>A_torda_08466-scaffold6294-34367-34627-n_0-120
TCTGATGCAAACTTTGCCTCTTTTAGACATACACAGAGCAAAAGAATACAGATTACATCCAAGACAAGAGAGTATCTCACCTCTAATGGCATAAGCCAGGTAAGAGTTTGAAACAGCTAT
>A_torda_02332-scaffold8038-71262-71543-p_120-240
ACATTGGATTCCTTAGCAGATTTCTTTGAGGACCTCACTGATAAGCCTTTTACCCCAGAAGATTATGATGTCTCTTTAGGGGTATGTTTTAAACATTCTATTACCACTGTAATTATTGTA
>A_torda_15794-scaffold625-289601-290053-n_200-320
GGTTTTCTGCTAAGTAGTCCAGTAACTTTCCAGTTTTTTTCCTACTGGAAGATCGAGAAGAAATTTCTTCTGTGTCCTCTCTGGTGAGTATTTTCTTTGAACGTAGGTAATCAAAGTGTC
>A_torda_04288-scaffold14668-9423-9738-p_40-160
TATGAAATATTTCAACTTTAAACTGTTCTTCTCTTAACAGAAGCAGACCCTCGCCTCATTGAATCTCTGTCCCAGATGCTCTCCATGGGCTTCTCCGATGAGGGTGGATGGCTCACTCGA
>A_torda_01101-scaffold8837-38458-38732-n_40-160
TATACCTGAAGCAAAAATCTGAAGGTAAAAAAAGACTTACTTGCCACAGAAGTCTTTGTGAATAGCCCGAAGGATGAGTAGTAAGTTGGGGTGTGCCTGTAGCCAGTTCTCCACCATATT
>A_torda_07028-scaffold13611-2509-2750-n_80-200
GCTGCCCGTCTGAACGACGACGGGCCAGAGATCCTTACGCCGCGAGCAGCCGCTGAGCTCGAAGTTCTGGCAAACGGAGTCCGTCGACAGTCCGCATCACCATTTTATAGGCGTCACGCA
>A_torda_12498-scaffold16761-10191-10441-n_0-120
AAGTTTGACAAAGCTCTCATCCCACCCCATCCCGAGCTCCCACTGTTCACCACAGCTCTGCTGAAATGCCCCCGGTTCACCTTCTGTAGTTCGTTATTGTGCTCCAAGCCACCAGGTTTG
>A_torda_10510-scaffold9260-142135-142398-p_80-200
GAATGGATCATTTCCTTTATGGCATTTCAGATGAAATGAAGCAGTCGCACAGAGAACAACTTTTTGCTGTCAACAGTGATAACCTGGTTGATGTATCAAACAAGTAAGTCTGTGCTCAAC
>A_torda_10787-scaffold3345-20434-20678-p_124-244
AACATGCTCCCGGAGTGTTATTTCCTTGGAGCAGATCACGGTAAGGCAGCGGACAAACACTCTTTGTTTCTCTTCTAGAACCTGATCTCCGGGAGCAGCCGCTGTAGCCGCGTCGGCTCC
>A_torda_15715-scaffold1923-582506-582821-p_0-120
TTGAGCAAGGAGTTTCATGACAGGTCTGAAGATCAAGCATTTGTATTTAACACTAGTAACATGATTTTTCCTTTCTTCAGGTGTAATAAAAAATGGTGGCGTGAAACCTAATATCATTCC
>A_torda_00978-scaffold2720-22351-23098-p_480-600
CGTTTTATCCCAGTTATGATGAATGCGAAACTGTGGAGAAGAGAATAGAAGATTTTATCGAATCCCTCTTCATAGTGTTGGAGTCTAAGCGGCTTGACAGAGCCACTGATAAGTCTGGAG
>A_torda_02718-scaffold113-4950-5362-p_280-400
ACTCCTTAAACAAGAAAAGGATGATGCGGACGCTCAGCTTAGAATGATAAAGGTACTTATTCTCAAGAATTCCAATGTCAGAGTGTTGGGTTTTATTTTTTCCCTATTGACTGATGATGG
>A_torda_08637-scaffold1861-9681-10000-p_0-120
CAGGGGACACTTGGCGGGACACTGTGGGACCGGGGGTGCTCTCCTGACCCCATGGCACCCCTGTCACCCACTGTGCCCAGACGCGGGCAATCGACCGGTCCAAGAAGGAGGCAGTGCAGG
>A_torda_08446-scaffold2513-5895-6217-n_160-280
GCCAGTCCTTCAGCCTTTGAAATTCATGGACCACACCTTGGCTGAAGACTTCACAGATGACAAGAGTTTCAGCCTTGTTCTCCTAGTTGTCCTCATGTGAGACCAGCTGGCCCATTTTCT
>A_torda_11711-scaffold15276-112434-112732-n_80-200
CTTGTTCTCCGCGGGGGTGAAAAGGATGCGGAAAGTTGAAGGCATCCCAGGTGCTACCTTACGGCACGCATCGCTGGGGCCAATCAACTTGAAATAAGGTGAGCTCTCCAAGACAACCTT
>A_torda_14001-scaffold1894-113960-114174-n_80-200
TTCTAGAATTGTTTTTGCGAAGAGAGCCACAGATGGATGAAAATGTTCAGAAAGCTGAAAAAACATGAATCCTTTATTTCTACTTTAAACATAAATGCAATCATTATTCATGTGGACATA
>A_torda_15008-scaffold1595-43982-44380-n_160-280
CTTAGATCTAGAATCTGTCCACGCAACTCGGCACTGCTTTGGCGCCTTGGATACTGAAAAGTGTAACGTAGCAACATCAAACCCCAAATGATTCCAAAAACTAGTAAAAACATACTCAGT
>A_torda_04966-scaffold12965-1343-3909-n_440-560
GTAGCAGATCATGGCAATTATGCCGGCCACGAGGAGGATGGCAGCCACCACCACGGCGGGGATGACAGTGTGCAGATACACGTCGTCCTCGCTGCTCTTCTCGGGGTCTTTGCCCACCAC
>A_torda_02916-scaffold7072-217682-217898-p_0-120
GCGGTGAGGGCGGGGGTGAGGGGAAGCTGACCGACCGACTGACTGAGTGACCGACCGCCGCGGCCTCTCTCTTGCTGCAGAAGGAGCAGGACCCCAACGCCGCCTCCCTCCTGGACATAT
>A_torda_01326-scaffold1425-103437-103687-p_40-160
ATAGAAATCTAAACTTGTCCATATCTCTTATCTTTTTAAGGAGCATTATTCTCAATCCAGCGTATTTCCGGAACCACCTGCGCCAAGCTGCTGCGTTTAGGTGCTTAGAGAGATACTCCG
>A_torda_14001-scaffold1894-117276-118980-n_200-320
GTGTCCATTTGTTCTTTCACTTTCTCATCACCAGTCTCAGCATAAGGGTAAGCTCTGTTTACCCCGCAAAGAAGAGCACTGAGCATTTTGGATTCAACGTCTTTTTTCTTAATGCAGTTC
>A_torda_14914-scaffold5901-25641-26111-p_120-240
AAGACTCTAGGGGCAAAGAACGTTGAAATGGTATCAATGCTGACTCGGTCTGATCAGAAGATCATTGAGCTTGAGAATGAACTTAGTGAAAAAAAAATAGTACTTAAAGAGAAGAATGCT
>A_torda_11523-C13176858-1301-1548-p_40-160
GGCCAGATGTCCCAGCTCGCACACCTTTCCTTCTCTACAGCTTCCACCAAGGATGTGGGAGCCGGTGCCAGGGGAGAGGAGAGCAGCCTGTCTGGGCTGGAGAACTCCCTGGTCCTCGGC
>A_torda_13573-scaffold919-248541-248762-n_40-160
TGACTTCAGTCATAAAATGAATTAATGAAAAAATACTTACCTTCCCTGGCTGTGGGGTCATGGAATTCGAGGGCATTATTGTGCAATGGATTCAGTTGCCACTGGTAAATGAAGAAGAAA
>A_torda_05313-C13504949-4723-5139-p_280-400
CGTGAGAAGGCTCAGCAGATGTACGCCGTCACCAAGGGTGTCCGGAGGTGGGTGCTGCCTGGGGAGGTGGAGGGTGAGCAGGGACGGGGATGGTGGCCATGTCCCATGGGACCTGGGAGG
>A_torda_13241-scaffold227-430976-431538-p_360-480
TCTGTGCTAAACTGCAGCGATTTACTACAATGAAACTCGCCTACGTATTTATCCCTTTGTGGGCCTTGCTTATTGGGGGTATGGTTGAACTTGGATACAACATCTTCTATGTACGAAGAG
>A_torda_10569-scaffold14472-29948-30277-p_80-200
CTGCAAAAGGAAGCGTTGACCCCAGAGGAGGCCCAGTCGGTTCGAGAACATTTGGGTTACCAAGGCAATGACCTTCTCATTGTCCAGATAGAAGGCAAGAAGCCCAATTTTGAAGTGGGG
>A_torda_10455-C13455355-3332-3609-n_80-200
CGCTGGCTGTGTATCCGCCAGGCATAGTTCCAGCTCTACAATCTGCTCTGGTTTCACCCCCAGCTGGGGGCAGAGCAGGGAAAGCAGGACAGGGCTGTGTCGCTCCGCCTGGGAAGAAAG
>A_torda_03716-scaffold17077-9936-10264-n_200-320
GCAGTAGGTTGGGCCCTTCTCCGCTACATTGCACAGAACTGTCAGGACCTGGGTGGAAAAGGCATGAGAATGAGCAATGAACGCTTTGTTAGAGGGTGGAGGATTCCCAACAGGGCTCCA
>A_torda_03716-scaffold17077-9936-10264-n_40-160
CCTTGGGCTTGATTGTGGGGCAGGCATCCCCGGCTCTCACCTCTGGACAGTGCAGGAAGAGGAGGTGCAGCAGCTCTAGGCACTGCCCCACCACCTCGGGGTCGGGCAGCACGAGGGTGG
>A_torda_03983-scaffold3208-25171-25492-n_200-320
TAGGAGGCACAGCACATAAAGAAGAAAACATACGGGGGGACCTTGTAGGGGACAGAAAGACACAAGGGCAATAAGCAGCCTGTCCTGGACCCCCTGCTGCCACTGAGCCCCTCCAAACTT
>A_torda_14914-scaffold5901-38026-38286-p_40-160
CTAAATGTGCATTACGTAATTAAACATATGAGAATTGCAGGTATTGCAAGGGAGAAATTGAAGACAAAAACCAAGAACTCCTTGACATGGACCACGCATTGAAAGAAAGGAATTGGGAAC
>A_torda_08517-scaffold2617-35734-36051-p_160-280
GGACCACGAAGCTGTGATGGCGACGCTGCACATCTGGCGGCAGGGACAGGCTGCGGGTGACACCCTCGGCACAGCTGGTACGGGGGTGTGTGTGTGTGTGTGTGTGTGTGTGTGGGGATG
>A_torda_11711-scaffold15276-4522-4856-n_40-160
GAGGACCTTCCTGGCGAGCGGACAGGCAGTGCTCACCTTTGATGTTCCTGGGCAGGTCCAAGCAGATCCTGGGAAAGATCCCCTCTCCTTTGAGGGAAATTTCTGCTGGCTCTAGGTGAC
>A_torda_01398-scaffold5610-306133-306436-n_183-303
ATGCTACTAGAAGGAAGGGGTGGCTGAGTTCTGCTGGCTTCTGCAGGAAACAAAAAAAAAAGCCGTAGGGGAATGAAAAAAAACAAAAAAGGAAACCCACCACTATTCAGCAGTTGTAGG
>A_torda_14998-scaffold2075-621682-621943-n_80-200
CTCCTGAAGAGTCAGTAAAGTATTCAGGATATCTGGCAGTGTAGTTTGGACAACTCCAAATTGGTCTTCAGTAAAGGAGGCTGCTACCAAATGAGACAGACCTTTAAAAAAAAAAAGTAG
>A_torda_07034-scaffold14441-7903-8296-n_0-120
CAAACAGACAGCTCGCAGCCTACGCAAACTCGAACACAGACAGGAAACGCGCCACATCGCACTGAAAGTACGATCTACCCGCAGTTCCCACCAGGCTGAACCCAGTCCCAAACGTGCAGG
>A_torda_13973-scaffold4285-133405-134249-p_560-680
AGAGACCTCCAAGACGGAGCCGGTCCCCTTGGAAACCATCCGGTTCTTGTCTCAAACAGAGGCCGTAGCACTGCGACCAGCTCATCTCAGGCCAGAGTCCCCCCAGGGGACAGCAGTGGG
>A_torda_13776-scaffold6044-5651-5897-p_0-120
CATCTTTAGTTATTTTGCTACTCTTGCATGCATTTTGCAAATATTCGCTTCCTAAGGCTAAAGAATTACCTTTATTTCAGTTTGCTAGTTCTTCTGCAGTGACTAGCCGGAAGAGCTTAG
>A_torda_07361-scaffold3439-508152-508476-p_160-280
TTACTACCAGTTCCCCTGGTGGGCTTTCATCTTCTCAGAGTTCATATTCTCCAAGCAATAGAGAAGCCATGGATCCCATAGCTGGTAAGAGCTGTAGCCATGAATTTCACCCTGGTGTCC
>A_torda_03530-scaffold1003-468025-468300-p_40-160
TTAGAAGCATTTTTAACATGAATTCTTTTTCTGCTAACAGATGACTGGCAAAGGCTTTCAGCTGGTACAGACTAAAGAAGTCTCAATGAAGGCAGAGGATGCTCACAGAGTTTTCCAGCA
>A_torda_08133-scaffold10218-11457-11690-n_80-200
CTGCAGGGTGGGCAGCAGGGAGGCGAGGTGGGCGAGCTGCTCCTTGAACGCCTTCTCCTTCTCCTCGTGCTGGCTGCGGCAGAGCGGGGCATGGCACAGCTCTTACAGGGCACCGGGGAG
>A_torda_06053-C13500695-4391-4698-n_120-240
ACCAGCCAGATGCGCTTCACCTTGCTGCAGGCAAGAGCTGCCAGGGAGCCGTCAGTGATGTCTGTCTTCTGCAAGAGACAGGAGAGTGGGACGAGGGCAGATCTGGAGGGAGCTGGGGGG
>A_torda_01784-scaffold3845-49955-50262-n_40-160
TTGGAAGCGTGGTAGGAAAAAGACTAAATAGTATACGTACTTTTGGATAATCCAGTTCAAAGAAGGTTTCTAAGTTGTTGATCAGGTTAGGATCCACACCTTTTAACGGCTTAAGAAGTG
>A_torda_06237-scaffold2723-141498-141726-n_108-228
AGAATCTACATCAAAGGTAACATGGGATTCATCAGATGACCTGAAAAATAAAAATATTTTTAAATAAATAAAGCCTTTATGCTTGCATAAGCCTGACACAAGTATCAACCTTGACCAACA
>A_torda_08190-scaffold215-34920-35232-n_120-240
CTCTGGCCTTCCTCCAAGGAACAAGATTCCCTTCCTTCACCATCAGGCACTTCTGGCTGGGGTAGCTGGGCCTTTCCAAGGATGATAGCTGTGTCGTGCTCTTCCATATGTTCTACCAAG
>A_torda_10105-C13000352-1011-1303-n_160-280
AGTCGGCGCACACCAGGAACTTGACGTTGCCCACGTCGCGGGTGAAGCCCACGTTCTCGAAGGAGAACATGTCGCGCACCAGCCAGTGCTCCCGCACCACGTCCCCGCCGCCGCCCGCCG
>A_torda_01358-scaffold5215-168258-169387-p_720-840
AGCTGTTGTGCTCAGATGAGCAACAGCTATTACACATTGATTACCAGGAAATCTCTCGAGGCTACATCACTCCTGGGACACCTGCAGGCTGCAGTACTGCTACCCCATCTCTGTCACCGG
>A_torda_10743-scaffold8967-168215-168511-p_176-296
GTTTGTGTTGTACGCACGGTGTCCACAGGTCATTCGGCTTGTAAGTACTGCTGGCATACTTTCCTCCTCTGCTTCAGGAAAGCCCAGACTGCCCACACCTACAATCAGTTAATGTGACAG
>A_torda_01422-scaffold9363-66006-66385-p_120-240
ATGACAAAAACTCCTCTCCGAAAGAAACTTCATATTCTTGTTCTTCGCAACTACGTGCAAAAACTGTGACAGAAAAGTTAGCTCTTCCTAAAGATGAGAAGAAACCTCTTTCGCCCTATT
>A_torda_03056-scaffold3218-146400-146641-n_80-200
GATTTTGTTGGAATCAGTGTGAACTGCCTGAATAACAGAAGTTCTGAGAATCACTTCAACATCTGAAGCCATTTTCAGAAGCTAGTAAAAGGGAAAAAAACCAAACAAACAACACAACAG
>A_torda_06729-scaffold425-72741-72941-p_40-160
TTTATACCCTAATACCTATTTCCCTTTTTTTCCCTTCCAGTGATAATACAGAGCACATCAAAGGGAAGCGACTGTCCTCTGTGAGTAACTTAAAGCATTTCTCAAAAGAAAACTCTGTAA
>A_torda_05799-C13522779-3100-3482-p_160-280
TCGCTGGAGCTGCGCAGCCTGCGCCGCGTCGCCGACAATGCCCACAAGCAGTACCTGCGGTCCCGGCCCGGCCCCTCACCCGAGTCCATCAAGAGGGCAAAGGACCTGGACGTGTCCCAG
>A_torda_12199-scaffold3819-152187-152540-p_40-160
TTCTCTCTCCCACGGAAGCTGCAGGAACTCCCATCCCACAATGCCATCTATCCAGCTGCCACTGCTGCTCCTCTGCCTGACCTTGGGTGGTGTCTGCCTCAACAGGGGACAGCCCCTTCT
>A_torda_09964-scaffold4935-590756-591019-n_0-120
TGAAACGGGTTGTAAACTGTGTTTTAACTCTTCATATTACCACATCATGCTGAGAGTTTTACTTCAAGTTTAGGATTCACCTGCAATCCAGTCATAGCCCAGGAAAGGACGCACGGACCA
>A_torda_15168-scaffold8402-43763-44131-n_80-200
CTTGCTCAAAGTAACTCAAAGCTTCCTCAAGGGAGTCTTGCTCACTGTCACTTTCGTGATCGTTAGGAGACTGATGACGCTGGACACTTTTTTCAGGGTCAGTTCTCTTTCCTTTTCGCC
>A_torda_12530-scaffold8346-177700-178014-n_194-314
CTCTTTGGAAGTAAGTTTGCCACGGGATGCTCCCAAGCACCTGAAACATTCAGATGTTACCAGTGGTACCCATCAGGCTGCTGTAGGGCACCATCCATCCCTTCAGAGGGATGATGATCT
>A_torda_00740-scaffold6780-145489-145901-p_200-320
CTGCAGCCTGTGTCTGCACCCCCTCCACCTCTTCCTCCTCCTCCTCCACCGCCACCACCACCACTGCCCCCACCAAAACTGCCTCCAGCACCTCTCCTCCTCAAACGGGGCAACGGCTCT
>A_torda_12958-scaffold6086-145332-145560-p_40-160
TGTCTTCTGCAAAGGTTATCAGTTGTATTTTGTTTTCCAGGCCAAGCAGTGAGAAACTTTCACAGTCAGTAATAGATGGTATCTCCGTTCTAGGTGGTCAGTACCATGGTACGTTAAACT
>A_torda_05653-scaffold4414-205810-206126-p_0-120
GGAGCAGGATGGACAGAGCCGTTGGGGCCGGGAACCGAGGCCGGTAGGGAAGGATGGACTCCCGGATCTGCCAGGACAGGCAGCCCAGTGACCACCCCATCAGCAGCAGCAGCAATTGTA
>A_torda_08238-scaffold2736-111064-111350-p_160-280
AATTTTACTGCTGTCGCTATAGTCGGAGATGCCCATATTCATGCTGGTGAGTTCAAGCTGAAACCAAACCTCTTAGCCTCTTTTCCCCAGCAGTCCCTATAAACATCTTTGGATGACTGG
>A_torda_05799-C13522779-0-216-p_80-200
TCTTCAAGGGCATCATGAAGAAGGGCTACAAGGTGCCCACCCCCATCCAGAGGAAGGTGAGTGCCAGGGGGTGGCGGGACCCTTGTCCCGGAGCGGCGGGACAGTGACGGTGGCAGTGAC
>A_torda_14138-scaffold5072-63008-63344-n_160-280
CACGTTTATTTTTCAGACTGCGAAAGGAAGTTCTTCCAAGCCTATGTAATTTCAATGCAAACTGTTGCTCCTCTTCGTTTGCAACAATATAAATATCTAGAAGACAAAATAATGGCATCA
>A_torda_13723-scaffold1414-61290-61525-p_80-200
AAATGGTTCAAGCAGCGCCTGGCTGAGTGGAGGAAGTCAGAAGGGCTGCCCTCAGAAAGCGGGTCTGTCAGGGACTAGAAGATGCTGCTCCGATCCCCATACCTGCTGTAAATGATGGTG
>A_torda_07895-scaffold5344-92300-92589-p_80-200
ATTGATGAAATTGAAGCTCTTTCATCCATATATGGTGAAGATTGGTGTGTTGTTGATGAAGATGAAAAGATCTACTGCATTAAGATTAATGATTGTCTGGATCAACCAAAATGGACCCTC
>A_torda_05786-scaffold11441-8674-8925-p_131-251
TGAAAAATTCTGTCTAGAATCAGAACATAAGAGAAAACAGTGAGATGTTACACATTAATGTTAGTTTATTAAGCCAGTTTAGATAAGGTTAGAATACAGGGGGATGCAAAACATTTGTAC
>A_torda_08716-scaffold252-836787-837370-p_280-400
AACACGTGACAAACTGGAGAGCTCAACCACCTCACCCATCCTAAGTAAGCTACAAAATACTTCCAAATCAGTAACCACTTCGGCAAGCAAAAGGACCCTGTTTGGTGACTCTTCCGTAAC
>A_torda_14471-scaffold4865-114092-114390-p_80-200
ATCTCTGGCGATTGCAGTTTCTCCTGCCCTTTGTCAGCCTTGGCCTCATGTGCTTTGGGGCTCTGATTGGGCTCTGTGCTTGTGCCTGTCGCAGCCTTTACCCTGCCATTGCCACCGGAG
>A_torda_14034-scaffold2494-26062-26332-p_150-270
GTGTCTTCATCCAGGACCAGATTGCCTTGGTGGAGAGGGGGTATGTGTGGCGTCACGGGAGCTCTCGGGGGGGGACCCTTGGGCAGGAGGGGAGCTGCCCACGGCACAGAGGGTGACAGT
>A_torda_00721-scaffold8741-108499-108726-n_40-160
AGGCCCGGTGCCCATAGCACGCAGTGGGCGAGCTACCCACCATCCCAGGAGGGCTCCCTCCAGGCCGATCATGAGCGAGTCCTCCCAGGCCACGTTGTTTGTGACTCCTGAGGAGAGAGA
>A_torda_08919-scaffold1883-79366-80337-n_720-840
TGTGCCATTCGGATCGCTGGACGCTGCGGTCTGGGACTGAAACGGGTGGTCTGTGAAAGGGCTCCTCAGGGTAGGGAAGGGAGAGTGCAGGGTCGTCTTTAGGTAAGGCTCCGAGGACTC
>A_torda_13853-scaffold4349-112948-113385-n_200-320
TCTGGTACAGCTGGTAACGGTTTTGCTTTAGGGTCAAGGAGTTGTTGTTCTTATACCAAGCTGTTTGGCCTTGAGGGTTGGATTTGGCGTTGCAGGACATAGTGACGTCTTTCTGTTCTT
>A_torda_13043-C13547667-5206-5737-n_80-200
CCTCATCCAGCGTGCCCAGCATGGCCTCGTGGTAGCCCTCGTGGACGGCGCTGCGGGCGAGCGGCAGGAGGCTGCAGTCCTGGCGCCCCAGCAGCACCCGTCGCACCTTGCACTGGCCCT
>A_torda_07417-scaffold1018-335612-335976-p_80-200
CACGTGGTTAGGAAGTTCCTAGGCTTAATAGCCAGTCACAATATACCAGTGTATTTGATCGATCCTTTGATTCTGGGACTGGTTGATAAAGACATTGAACAGATCAGAAGTTCTCCTGGT
>A_torda_12063-scaffold6556-12511-12777-p_80-200
CTACCAGAGGTTCGCCAACTGTTACCGCTGCTTCTACAGACTGCAGCCCGAGATGACCAGGAGCATTTACGATCAGTTCGTGTCCCAGCTGCAGACGTCCATCAAGGTGAAGGGGGAGGC
>A_torda_12739-scaffold3979-170814-171459-p_40-160
ACTGGCTTTCACTCTTCTAACACTCTCTTTTCTCCGCTAGGTTGTTGACTGAGCTTGAATCTCCTTCTTGGTGGCCGTTTAGCAGCAAGCTCTGGAAAGCGCCATTGGAAACCAAGCCAA
>A_torda_05020-scaffold8658-37769-38058-p_40-160
ACAACTTCCCAACACTTCTTTGTTTCCCCTCTGTTTGCAGAGAGCTTGGGACTACGTTCTGAAATGCAAAACGAACATGAGACCACACCGGGGCTTTGTGAAGCAGCTCTCGGACTGGGA
>A_torda_14998-scaffold2075-631390-631602-n_80-200
CTGTCTACCTGAAGATCCATTGCAGTACTTATCCATACCTTTGGAATATAACCTGGGGGATCAAAAAGAAACACTGAAAAAGCTACGATACTGCAAAACACATATGCAACATGCCAAAAA
>A_torda_13776-scaffold6044-6425-6703-p_0-120
CACAGCGGGTTCTACATTAATCGTTATTATGCAGCAGTACAGTACCAAAACAAGCTCAGCCAGTTTGCTCTTACTTTCAGATGTGCGCGCTGTTCTGCACCCCGCCTGTCTAACCCCTTG
>A_torda_06012-scaffold2896-222562-222814-n_120-240
TAGGAAGAGTTTGCCTTAGGTCTGGAGTACTCAGCCCATGCTGATATCTAAGCTACAAAACCAGAAAAAAAAAAAAAATTAGCACCGCTTTCCAAATCCCAGATTCCGATGAATATAACA
>A_torda_07235-scaffold492-381946-383987-n_1320-1440
GCCATCTTGCCCAACTCCTGAAACACAGACTCCAACGTAGCAAGGCTTTGGGGTGTGTATTGCTCTTCCACTATTTCATTAGTACGCTTGAAAGGACTGTCTCGTGAACTGTCTTCATAG
>A_torda_06012-scaffold2896-265948-266193-n_40-160
ATTTCCTTTCCAGTTGCAGAAAAAGCATAGGTCCTTTTACCTCTTAGCAGTGCATTCCTTTCTTAATTCATGCAGGGATTCGTTATGCTCTTGAAGTTTCTGGTATTCAGTCTCAAATGC
>A_torda_00003-C13486213-775-1049-n_154-274
TCTGTAGGTATCTCCGGGCCAATGTGATCAGGGACCAGACCTAGGGGACAAGGAGCACCTGAAGCCTGAGCAGAAAACTCTCCAACTGTAACCCCCTCCTGTGGTCCCCATCCCATCCCC
>A_torda_13802-scaffold3644-328716-329025-p_80-200
ATGCCTGCAACCGAGAAGACCTACGGCAGGACTCGGCAGGTGTCAACGGTCTCACTGCTGAGCAACCTGAGAAGGCAGAGGTAAAACAAGACAAACCCCAACCAGCTGCTGCAGTAGACA
>A_torda_12506-scaffold4895-24162-24417-n_135-255
GCAAGATGAGAGCTGCTTTCAGTAAAAGCAGAGGATCCACCTGAACAGGGAAAACCACAAGAAGTTAAGGCAGAGAATCCTGGAAAACGCTCAAAGCGGCAAATAAGCACAAACCCATTG
>A_torda_14930-scaffold1505-17784-18026-n_0-120
CAGGCACCAGCACCACTATTGGCAATGCTTCTGCTTTCATGCTCCCTCATTTTGCCCCCCACGCTCCTGCTTGCACCCACCTGAAGCCGGCTTGGCCTGGGGCACCTTCCTCTTCTTCAG
>A_torda_08677-scaffold2755-132861-133122-n_141-261
GCCTGTACAACCTTGCTCCTCTGAAGTTCTGAATAAATCTCTACAGATAGATAATAAAACAGGGAGAAAAGGAGACCAGGTGAAACACACATGATGATTGATACTTACATTTATTAGGTA
>A_torda_13277-scaffold3754-6023-6452-n_80-200
CCGACTTGGTGCTCTGATGGTAGATAGAGAAGACAATATTGGCAGACTGCAAGAGTTCCCCCAGACAAGAGGCTTCTCCACTGCTTTTCTGGATGACGAGGTTACAGGGAAACTCTACGT
>A_torda_05510-scaffold1527-132692-132981-p_120-240
ATACAGGAATCAGGAACATTTAATAGCCTAACAGAGGCTAATGAGAGAGAGAAGGAAAAAAAGACCAAGTTTCATGACATCCTCATCAGGTCAGTGTTGTGTTCAGTACTTCCCTGCTTA
>A_torda_06237-scaffold2723-142954-143292-n_80-200
CATGGCATTTCTGCTCCTTCATGTGTTGAGACTTTGGATACAAAAGCCTTCATGCTTTCAGCAACTGCTTCCAAGTCATATTTCTGCTCTTCCTCATTTGAGGAAGGAGGGGACTCATTT
>A_torda_00066-scaffold8718-237407-237643-p_116-236
GATTCTTGACGACATTCAGACTAAACGCAGCTTCCAGTACTAAGGTTAACTCTCAGCCCTTTTATCTGAGCAGAAAAACCTGGGAACTGTGACTGCTTCTCAGCCCTCTGCACCAACCCA
>A_torda_09208-scaffold1644-276151-276431-p_40-160
TATTCAGCTTTCATAAATCTGTTCTGTTATTATTTTTAAGGTGAAAGGCCTTATTTGTGTGACTACCCAGATTGCGGGAAAGCCTTTGTTCAGAGTGGGCAGCTCAAAACTCACCAGCGT
>A_torda_02605-scaffold9413-14010-14932-p_760-880
GTACCGCGAGTACCGCCTGGCCTCCGGCATCCGGCTGCACCTTGCCGACGCCTCCCTTGCTGCCCTCCTCCTCCTCACCCTCTTCATCATGCACTGATGCACCCTGCATCCCGTGGCTTC
>A_torda_13069-scaffold1825-51402-51818-n_120-240
TCCTGAATTTATAGATCTGATAGTGATTCTGTCCAAGGTGGCAGGTTTCAGTCCTGTCACTGTGCCTGGAGAATTCCTAACTACAGCTTCAGTGAAGGAATCGCCGTCTTGTGCAGTCAG
>A_torda_08953-C13545549-4219-4449-p_110-230
CGGGATCATCATGGCAATCGTCATCAGTAACATGGCCGAGGTATGGGAGGACCTGGGCTGCCCTGCCAGCCGTGAGATGACCTCAGGGCCACAGTGGGGGTGGTAGCTGAGCGTGGGGCA
>A_torda_13102-scaffold1855-460731-460949-p_98-218
TGAGTGTCATATTCAAGAAAATAAGAGCCGTTTGGATGAGGTAGGTGCTGCCGCTGTAACAGTCTCCCTCTCTGCACGTGGCTTCAGCAGCGTTTCCAAGGGCCAGTGGAAATGCATCGG
>A_torda_08137-scaffold1663-25113-25438-p_80-200
GTAGATGGTGGTGAGAGGTATCCTTTTAATGACAGCGGATGTCTTCTTGATGACAAAGAACTGTTTGATAATGGCTTAGAAGAGGAAAATGATTACCGCCCAGAGGACGAAGAGTCGATA
>A_torda_15600-scaffold873-68611-68941-n_80-200
CTTGAGAAGTTCACACCAACATTCTTCAGGATCACGGTGGTTACATAGGTACAGCCTTCCTTTAGCACTCCAAGTGTCACTCTGGGTGGAATGAGATGGAAGCCACTAAGATGCTGTCTT
>A_torda_10743-scaffold8967-174641-174986-p_40-160
CAGCATTATCTTAACCTGAGCTCCCACCTTTCCCTTTCAGATTTGGAGTTCGTGCTCTCCCAAAACGCCAGATGGTGTTGAAGCTGAAGGAGATATTCCAGTATACTCACCAGGACGTGG
>A_torda_10811-C12957645-751-1030-n_159-279
TCCAGTGCCACTTTCTGGTCCTCGTTGATGCGGCAAAGCTCTGGGGAGAGGGCAAAGGCTGGGAGGGGGGCCCAGGCCACCACGGACCCACCAGGGGATGTGAGGCAAAGCCCCACTCTG
>A_torda_06281-scaffold3957-513955-514536-n_40-160
TAACTACTTTTCTGCTAGGAGAAAAAAAAAAATTACATACCCTTGTAAAGTATCAGAACCACTTTCTGCGTTGCTGAATGTTTGCTCATGTTCATGTTCTTCTGTGTCATTAGTTTCATC
>A_torda_11711-scaffold15276-77268-77612-n_200-320
CGAGCACTCCTGGAGAAAGTAATCCATCTGGTCCTCTTCCTGCCTCCGCAGCCTGCGACACAGCCTGCAGCCACCGGGAGAGACAAACCAAGCAGATAATTTAATAAGCAACATATTTGC
>A_torda_03647-scaffold8872-285365-285611-p_40-160
TAAAAAAAGAAAATCACTACTTTCTGAAAAAAATTTGTAGCTGGCAAAGAAGAAGAAATGTGCTTCCATGCCAATGGCTCAGAACAGACCATACTCTGGAAGTAAGGGACGAAGAACAAC
>A_torda_00545-scaffold11411-27021-27393-n_240-360
TGTCGAGGGGACAGTCCGGTGGTGGCTCTTTCTCCTCCACAACCACCGTGTCCTGGAGCAGAAGAGAAGGTTGTGAGGGGATGTGAGCGCTTGCTGTGGAAACAGCCCCTTTGCACTCAG
>A_torda_09483-scaffold2496-111276-111508-n_112-232
CTTCTCCCGAAAAGGCAATAAACCGGCTTCCAGAGTCATCCTGGAAAAAGAGGGAAAAAAGGTGGTTAGCTCTTTGCTCACTGCTTGTGTATGATGAAAGTGAATGATCGTTAGAAAGAA
>A_torda_08953-C13545549-2496-2706-p_90-210
ACACAATATTTGACCTGGGCTTCCGCTTCGATGTGGCCTGGTGAGTTCCCTGCAAATGCCGGCATCCTCCCCACTGAGCACAGGGCTGTGTGAAGTGGTCGGTGTTGGCAGTGCCTGGCA
>A_torda_08821-C13536733-3133-3444-n_40-160
AAATGGGGGTGCCGGCAGGACGGGGTCCCGCTGCGCTCACCATGGAGCCAGCTCGCCACACCAGCAAGGTCACCACGCTCCGGTGCTGCTTCAGCAGGCTGATGGCAGGGTGGGTGATCT
>A_torda_15977-C13545153-6639-6891-n_40-160
TCGCACAGGGATGTAGCAGCAGCACTCCCCCTCCTCTTACTCAGTCCCCAGCAGGCCGTGGTAATAGGCAAAGTAAACCAGGGAGTTGTCATTGATCTCGTAGGAGGAGAGGCCATTTCC
>A_torda_05818-scaffold14637-16964-17255-p_0-120
CTCCTCTCCGGCTTCTGGCTCGTCCTCTACCTTGGCGGTACAGTGGGGCCCCAGGCAGGTGCTCAGGACAAAACCCCCAGGTCTTTGTTCTTCTCCAAGGCTGTGCAACGGTGACTCCAG
>A_torda_09281-scaffold2210-488446-488741-n_160-280
TCTTCTCTTTATTCCAGTTTCTCTCAGTATTCTCCAGTTGTTTACGCAGGTCCATGGTTACAGCCTGTGTAAGAGCAAGAAGACAGCTCTGCTTTTTTTCTTTCTTCCCTGACTGTTTCC
>A_torda_10304-scaffold336-160253-160507-n_40-160
TCTGTTATTAATTGATGCTTGCAAGTCACAGAAAATTTACCTATGACGCCAGTATGAGGTTCAACTTCCATGATGTCACAGGGCATTATTTTCTCCCATGTGTACTTGATCAGTGATTTG
>A_torda_14138-scaffold5072-54680-55374-n_280-400
CCCTTCAACTTCTTCTAAGGCTGAACTCAACTTTGACATATTCAGCCTTTGTGTATTTTCACTGCTTTCAGTTGTGTCAGCCTCTTCATTGGTATATGTAAAGTTGTTAGAGGTTCTGCT
>A_torda_05818-scaffold14637-27825-28160-p_160-280
ACCCCCGGGCACAGGAGTGGGGCAGAGAGACCATCGAGATGCAAGAGAACGGAAGCACCAAGAACCTGTTGCAGATGACAGATGTGTATTATTCGGTATCTATCTATCCCTTTGTGCCTA
>A_torda_13043-C13547667-2054-2295-n_80-200
CTTCGGATCACATCCCACAACCTCCACAGAGAAACCACCCATGTCCACTTCGATGCTGTGGATGCTAAAGTTGCCCAGTCCCTAGGGAAAAAAGAGTTACGGGTTGGGGCAGGAGCCAGG
>A_torda_02975-scaffold2153-68519-68873-p_160-280
GACTTGGGAGCGAAAGGTAGCTGTCACATCGGCGGTAATGTGGCCACAAATGCTGGAGGCTTACGGCTCTTGAGATACGGCTCTCTCCGAGGGACAGTGCTAGGACTGGAAGTGGTAAGG
>A_torda_08369-scaffold4398-38423-39453-n_910-1030
GGTGAGATGGTGCTAAGTTCAGAAGAGCCGCTGTGGCCATTGCTTCTCAAGGCACCTGCAGATGGTGTAGCAGAGAGAAAAGTTACAGGAATTGGCCAGAAAGCTTCTAGAGAGCTTAAT
>A_torda_01358-scaffold5215-194217-194947-p_240-360
AAAGTGTTGGTCACGAGCCAAACCCAGAGGAGTCTCCTAATACATTTACTGACACAAACGTTAAAATTCATTTAGAGGTTCTTGAAATTTGTGACAATGAAGAGGCCCTGGATACTGTGT
>A_torda_00314-scaffold17670-6156-6457-n_120-240
TTCTCCAGAGTGCTCTGCTGGTCTATCACTTTTTGGTCCAGTTCCAAGACTATTTTCTCATCCATCATTCGCTGTTCCTCTCGGATTCGTTGCTCCACAGCCTGAAAAAGATAACAGTCA
>A_torda_08098-scaffold3198-228536-229632-p_960-1080
TTGTGTCTTTTGCTGACGGAAATATCTGTGTTGTACAGAGGAGAGACAGCTTACAGGTATTCTTGGCTTTAAATAGCTCCCTTTTATTTCTGTATCTTTTTTTTTTTTTTTGCATAGATT
>A_torda_12190-scaffold466-1361448-1361748-n_80-200
CTGATGCACTGATAGAGAGTGCTCAGTTCTGCAACCAACTCTGATGCTCCTTTGTTCTCGTTGCAACACAGGTTGTGAACGGTTTCGATGGCTTTTGAAGTTGACTTGAGTTCATCCTTG
>A_torda_05653-scaffold4414-215888-216732-p_280-400
CTCCGACGCGGGCGACGGTCCTGAGCCCCCCCGGCCGCAGCCGCAGCCCCCGCCGGCTCGCCAGCCCGATTACCGGTTGATGAATGGGGGGATCCCCATCACCAACGGTCCCCGGGGTGG
>A_torda_15871-scaffold3366-112802-113127-p_0-120
TTAATTTTTAACAGGCTCCAGTTATTCTTTGTTACTTAGCAGGTGTAGTAGCTTTTCTTTCTTTCTGTTTCCTTTTATAGAGAGAAAGGAATTGACAGAGCAGCCTCCAGTTATTTCTAC
>A_torda_01355-scaffold9281-57245-57449-p_0-120
CTGGTTCTATAGCTTAGGTTTTCTAAATGTGCAATTCACTGGTATCTTGTCACTAACCTGCATTCTGCTCGTTCTCTTAGCCTCACCCATCTAGACTCTGTAACGAAGATTCATAATGGT
>A_torda_13548-scaffold6710-36573-36815-n_0-120
GGGATAACTACTGTGAAGAGTATGTGACTCTGAAAAACTCTACTAATACTATTAGGAAACCATTATCCATAACTTCTTACCTTCCCAAACCCAAAGCTGTAAATGTTCTTGGCTGCAGTA
>A_torda_04776-scaffold6712-2988-3288-n_160-280
CACCACCCCCTTATGGTAGGCTGCCTTGGAAATGGTTTTTGCTGACCGGGTCTGGCAGACCTACAGAGCAAACAAAACGGATTCTATGATCGCGGCAACTACAGCTTCTCTACTTTTTAA
>A_torda_15734-scaffold5470-56239-56507-p_0-120
CTCTTTGGCTGTATTGTTAATATTGCATTAACTTCCTTCACTGAAACGTGGTGTTAATCACTGTTTCTCTCTACTAAAAGCTGGAGAGCCTGGGCCAGAGCGAGCTCGCTTCAAGACTTA
>A_torda_14001-scaffold1894-117276-118980-n_920-1040
ACCAAGTTCTCAACAAACTGGATACTGTGGACAGCACTGTCCTGAATGAGAAGGGTCATCGCTGCCATTCTGTCAGCCAAGGTACCTGACGAGACAACTGTTTTCATCCACGCTGAAGAG
>A_torda_12965-scaffold16064-11902-12267-n_80-200
CTTCTGCGGAAGCTGCTGCTGAGCACTTTGCTGCTGTTGCATGACCTTGGGAATAGCAGCCGAGGGCTCCTGTGCTTTACCCTCTTTGAATTCACTGACTTTGTGCCGGTAGTATGCATG
>A_torda_10363-scaffold1597-848983-849208-p_105-225
AGTCTTACATGACCTCCATTGTGAAATGAGAACTCTGAAGGTAACATCTTGACTCACTTCCTTCTTGAAAAATTGGTGGCTGTGGGGTGGGTGTTCCATAAACTTATGGTTCTATTTTTG
>A_torda_11290-scaffold18327-574-791-n_40-160
GGCTGCCCGGGGGGAGCAGTCACGTCCCCAGGACACTCACGTCATTAATGTCAATGTTCTTGTCCACGTCCACCACAAACTTTCCCTCCGGGTGCACCTGGAAAGCAGCAGTTGCCACCG
>A_torda_02229-scaffold1929-46757-47135-n_240-360
GTGTCATGAGGTCAGCAAGTTCCACACAACGAAATTCGCGCTCCAGTTTACAAGAAAGCTGAAAGAAAAGAAGCCTTGAGAGTCAGACGCTTCACAGTTGCAGAGCTCACTCAAGACTCT
>A_torda_07970-scaffold714-235495-236124-p_120-240
GATAACGTGAATACCCAGGTGCCTGGAAAACAAGGATTATTCACAAAAGGGAGGAAAAACAATGACTCTCATGTCTATGCAGTTATCGATGATGCTATGGTCTATGGGCACTTGCTGAAG
>A_torda_07976-scaffold714-403784-404052-p_80-200
ATGAGCAAAAGGAACCAGGTCTCCTACGTGCGGCCGGCCGAGCCCGCCTTCCTCAGCCGCTTCAAGCGGCAGGTCGGGTATCGGGAGGGGCCCACGGTGGAAACCAAGGTAACGGCCTGG
>A_torda_14914-scaffold5901-37246-37620-p_120-240
CCACAGGGAAGCCTTACAGAAAATAGTAGAATTGGAATCTGCATTAGAGAATGCCCATGGAGAATTAAAAATCACTTTAACACAGCTTCAGGAATTGCAAGATGCATTACAGAAAGCACA
>A_torda_13853-scaffold4349-111949-112222-n_120-240
CCAAAAAGCACCGTGGCCATAACCACCACGACAGCAGCAATAACGGCCTCCTTGGGAAAAACAGGTTTTTTATCTGTCAAGAGGGAGAGGAGGTTGAATACGTGACACATTGGTGCAGTC
>A_torda_14951-scaffold2906-178639-178860-p_40-160
TGACAAAGGGAACTGAATCACGTGTCTGAATTCCTTGCAGACATTCTGCAAAGTGGGAGCTGTGAAGAGCTGCACAATATCCAAGAAGAAAGACAAAGCAGGTACTCTAGATGTTGCTGT
>A_torda_06442-scaffold2534-106941-107256-p_40-160
TGGGGTCGGAGGCTGGGTACGGTTTCTGCCCTTCGCCTGTCTCAAGGGTGGCCACCTTCTCTGCCTTCCAGAGGTGGTTTGTGGAGCCCCTTCCATCTACCTTGACTTTGCCCGTCAGAA
>A_torda_02210-scaffold4668-36919-37164-n_40-160
CTCTGTGTCCCTTTTTTGTAAGCCTCTATTCATAACTCACCAGCTGATTTACACAGGGGTCCCCAGGATGTTCTGTGCATAGCGATGGTTTCACCAGTCTTCAGGGATCGAACCGCATGG
>A_torda_03893-scaffold18032-1762-2591-p_440-560
GACGTCAAGATCTACAAGGTGGGGGCTCCCACCATCCCGGACTCCTGCCTGCCGCTGGGCATGTCGCAGGAGGACAACCAGTTGAAGCTGGTGCCGGTGACGCCGGGGCGGGACATGGTG
>A_torda_03893-scaffold18032-1762-2591-p_120-240
AGGTGAACCGCCGCGCCTCGGTCAGCGGCTGCGTCATCAACACCTGTGGCTGGGTGAAGGGCTCGGGCTACCAGGCGCTGGTGCACGCCGCCTCTGCCTTCGAGGTGGACGTGGTGGTGG
>A_torda_02955-scaffold13006-9515-10298-n_240-360
CATCTTCTCCTTTCTTCCACTGCCGCATGTATATCCTGAAAGTGCGGCTGTAGAACTGCTGGATCATTTCCTGGAAGGACTTGGTAGTGGAGAAGAAAAGGATAGCTTTGAACATGGTGT
>A_torda_09338-scaffold2313-241637-242730-p_160-280
ACTGTTTGGCGCTGACCTTTCCTATCATGTGTTTCCTGAGCAGACATTCAAACTGTTGCATGAGTGCTGGTCAGAGGGGCAGCCAGCTGAGCTTTCACAGAGGCTCTGTGGTGTCTTTCA
>A_torda_14973-scaffold12353-22118-22475-n_40-160
GGGAGCTCCTGGAATGAAGCTGAGTAGCCTGGAGACTCACCAATTTCTGGATTTCAAATGTTTGTGTAGTTTGCCAGAATCCTCTGTCATTAGGGCTTTCCACTTTGACCTCGAAGCCAG
>A_torda_12965-scaffold16064-5865-6236-n_40-160
AATTAGCTGACAATTAACAAGAAACAGTGAAGTTACTGACCTGTCGGTACTATCATGGGAGGCGGGCGGGGGCTCATGATGGGGGGAGCAGAGGGCGGCATGGGGACCACATTGATGCGC
>A_torda_10569-scaffold14472-27591-27908-p_0-120
ACAGTCCACAGAGGTCCATGCAGTGCTTGGCACTTACTCTTCCTCTCTCTGGCGCTGTCAGGTTTGCTGCTGCTGCAGAAATGGGGGAGTACGGAGTCACACCAGGCCAGCACGTGGCCA
>A_torda_08469-scaffold6294-97210-97491-p_80-200
ACAAGGGCTGGTGACAGACAAGATGCCGCTGTGTGTGCTGATAGAGCGTTACCTGCCTCTGGAGTACAGGAAGCTCCTGATTCCGATTGCTGTGAGTGGAAATAAAGTGATCCCCTGCAA
>A_torda_10743-scaffold8967-171012-173631-p_1600-1720
GCCCTCAAAAAAGTCTCGGTCATGAAATGTCTTCATGTACAGACAGCTCCTGGCTAGTGCCAGACACGCCGGTTCTAAGCAAAAGCAGAAGTTTCTCAACACAGACTCTGGTCACCAGTA
>A_torda_00287-scaffold15044-54121-54419-n_178-298
TGAGCCCCACTGGAACCTGCAGAATCGATTCCTCGTATGCCTACAAAGAAAAATAAATTGATTACACGCTTTTAACAAGCTATTTCTTTCTGATTGCAACGTAGAGGATTAGTAACCAGA
>A_torda_05799-C13522779-1505-1801-p_80-200
CTCGCTTTCTTCCATGTGCGTGGGGACGACAAACCGGCCGTGCTGCTCCACCTGCTCCGCAGCGTGGTGAAGCCCCAGGACCAGACAGTCGTCTTCGTGGCCACCAAGCACCACACGGAG
>A_torda_06631-scaffold2175-371968-372314-n_0-120
TTACAGATTTATGTCCTAAAATTAAGCCTGTACCACCATCTCTTTCCTAAAGAGATGCCAAAATGAAGCCAAGATTTCTACACACGAAGATTCGTGCGATCGTGGTACTTCTGGTAGGGA
>A_torda_04543-scaffold16876-0-299-n_160-280
CAGCTCACTGGAGCTGAGGGTGTAATCCACCCGCCAGCCCACCGAGCCCAGCCGGCTCACTGGGGGCAGGCAGGAGTCAGCACACCGGCATGGCCCCCCCACCCTGAGACCCCCCAACCT
>A_torda_15149-scaffold4523-6857-7135-p_0-120
GCCGGGGCCGCGGGGGTTGCGGGTCTCCCGGCTTCCCAGGGGGATGCGGGCGGGTGTGAAGGGTCCCCGTCTCCCCTTTGCAGTGCGCAGCGCGGATCCCGGAGGCTGGAGCGGTACTCG
>A_torda_08637-scaffold1861-7707-7990-p_0-120
CTAGAGGGGACCGGGAGTGCAACTGGGAGACACTGGTTTTGAATGGAAGCTCCCCGCTCTGACCTGCTGCCTCGTCCCAGCCCAGATTCAGCTTTAGGAAACTCTGGGCTTTCACCGGTC
>A_torda_06515-scaffold9111-2614-2903-p_160-280
GCTGCAGCCAAGAACTACCTGCACGCCCTGCAAGCCTTCCGGGACGCGGGTAAGGGGATGTGCAGGGAAATCGTCCCTGTGCTGCCGAGCAGAGTCCAGACAGGTGTGTACCAGATCCAA
>A_torda_02733-scaffold1199-17035-17271-p_0-120
CCCCCTTGCCATCCCTTCCCCCAACCTTGGGTCCAGGAGAGGACCCTGGATCCCACACCCTCACCCCATGGCTCCCCCAGAACACCCCAGATGGAGACTTCATCCTGGACCGGCACCCCA
>A_torda_05489-scaffold339-193287-193518-n_111-231
CGTCGCAGTCTCTGCCTCGCCAGTGATAGCCCCTCAATGTCTGAAAGCCAGGAGAAGCACACAGATAGGATGTTCACTGTTGCTCTTGCACTTTTAATTTAAAATATCTAAAATGAGAAT
>A_torda_05898-scaffold5048-9490-10554-p_400-520
ATTATCAATTTGCCAAGATAAAAACTCTACGTGGCAGGCAGACATGGAAGACAGATTTATTGTGCTCGACAACTATGGAAATAGGTCGGACACGTGTTTTCTGGGGTTAGTTGATGGCTC
>A_torda_07048-scaffold3043-17754-18147-n_273-393
AAGTCGTCGTCATCTTCTAGGATGGGAGATTCGTGGATGTCTGGAAGGGAAGACTCAAATGTTAGTTTGCTGCTGCGGCCACACGAGACAAGGCACTGCCGGCGCGACACCAGGTACAAG
>A_torda_02955-scaffold13006-6455-6790-n_0-120
TTGGACGGGGTGATCTGGATGCCAACCCCCACCGTTCTGAGATTCTGTGAGTGAATGAATAATGAATGGGTCACACCTACCTCGAATGATGCTGAAGAGCTCTTCAATGCGCATGCTGGC
>A_torda_10510-scaffold9260-130964-131241-p_120-240
CTCTTGTCTCCCAGCTCTAAAAGTGTCTGACATTGAGCCCAAAATCCCGTTCACTGTGTTGGAGACAACACTCGCAGGTTGGTGTAACTTCTATTTTGTCCTCAAAAGAGTAACACTTGG
>A_torda_08470-scaffold6294-103972-104239-n_147-267
TGAACTTTGCAACAAAAGGTGCAGCATTCCCTTCCTCATCCTGCAAGAAATTACAGGTGCGTTAGCACTGAGCATGTGTTCCAGTCCAGATAGGAGGTACCCCCCAATGTGTATTAAAAT
>A_torda_15372-scaffold1620-13108-13357-n_129-249
ATTTCGATTGCAGTCAAATTCTGTATAATTAATCTGAAATCTGAAGAAAAACAACAGATTAACTACAGTACCAGAACACCAGCACAAGTGCAAAAAACCAAGTGTAAAGGTATCCAAGAT
>A_torda_15977-C13545153-5479-5788-n_120-240
GAGCCTTCCTCACCTCCGGGCAGTTTAGATATGTCCTGAGGGCCGTGGAGTTCGTGCAAGGAGGGTCCATCCGGACCTTCTTCCGGGCTACCGGCATCCGGAACAGGTTCTGGGAGAGAG
>A_torda_06728-scaffold425-63306-63772-p_320-440
GTACTGATGTTTGCCAAGACGGCAGAGGTGTCCAAGAGGATCGATGAGCAGGTTCGGGAGAGACAGGTGAGAGCTAAGGGATGCAGAATTTGGGGCTCTCTTGCATGGTATTTTCTCGAA
>A_torda_11015-scaffold797-930-1189-p_0-120
GAAGGGACTGGCTTGGGGGTGTTTGGAGGATGGGGACGTGTCACTGCCACGCCTGATGCCTCCCGCCCCGGCAGGAGCACATCCGGCGTCACCAGGAGATCCACGTGGTGATGGGCAACG
>A_torda_13802-scaffold3644-328716-329025-p_120-240
TGTCAACGGTCTCACTGCTGAGCAACCTGAGAAGGCAGAGGTAAAACAAGACAAACCCCAACCAGCTGCTGCAGTAGACAACTCCGTCATGAGCTTCCTTAAAACATTGGTAAGCTTTTG
>A_torda_02605-scaffold9413-14010-14932-p_680-800
GGTTCGGCGGTGAACCAAACGGAGACGGAGATGGAGACCAAGGTGGTGACAAAGGTGATCCGGGAGATGTGCATCCAGCAGTACCGCGAGTACCGCCTGGCCTCCGGCATCCGGCTGCAC
>A_torda_14369-scaffold2181-34348-34640-p_0-120
GTGAGGTTTTCTCCTCCTGTCCCCTCTGCCTGTGGGATGGGGACCCGGCCTGTCCCCAACGCCTCTCCCTCTTCCCGCAGGAGGAAGACGACTACGACGTGATGCAGGACCCCGAGTTCC
>A_torda_07970-scaffold714-227137-227666-p_360-480
CCTGCAGGGCTGCGATCAGGATGCTCAGAACCCGGGCATCCTCCGCTTGCTCTTCCAAGTTGTCGTTCAGCACCCGCAGGTCGATGAGAGTAAGTACCTGCCTGCCCCTTCCATTGCTTT
>A_torda_07016-scaffold7479-592135-592955-n_200-320
GGTCATGGGGACTTCCAGAAGCTCCTCTCTCAGTCCGTCATTCAGCGGCCCCTCCGGCGAGCTGCTGTCTTCTCCCACTTCTTCGGGGCTGGCATCGGGATGCTTCAGCCTCGTGGCCCG
>A_torda_05317-scaffold9047-162337-162631-n_0-120
TCTTGCTAATTTATTTAACAGCTTTGCTACCAGACATCAAAATGCGGTGTTGTCCTAGGCTCCCTCCACAAGCTACTTACAGAAAAGAAAAGGAAACAACACTCATCAGCGCCAGAGGAA
>A_torda_01726-scaffold9310-177966-178213-p_127-247
CAGCAGCAACCTGGACCGGAAAGGCAAATACATCCTGCGAGAGAGGTAGAAACGTGCCGCCTGGGCATCCCTACCATGCAGAGCCAGCTCTTGGCTCAGGGAATATGTCTGAAGTCACCC
>A_torda_05189-scaffold11871-16500-16756-n_40-160
AAATTTTAAAGTCTAACAGTCCTTTATTCTACAGCATTACCTGCGGTGGTGGTTTTTTTGAACGGAAAGGCTTTCCTTAGTCTCCTGCAGAGAGAGTGAACTTCTGCCTGGCCTGTCAAA
>A_torda_07946-scaffold3069-487673-487996-p_0-120
ATAGCCATAATGTTTTATCAGTGGCTGGGGAGCTCTTTTTGGGCAAATAGCTAACTTGAAAACATTGTCTTTCATGACAGAGGCCACATAAGAAAATGACTGAAGAAATTTTTAGTACTG
>A_torda_04475-scaffold1733-47199-47547-p_80-200
GAAATACAGACATTAGAAGAATTTAGAGAAAAAAATCAGAGGCTACAGAAGCTATGGGTTGGAAGGCTGCTTCTCTACTCTTCAGTCCTTTACCTAATCACCTGCTTAATTGTATATTTG
>A_torda_13069-scaffold1825-49656-50074-n_200-320
TGTTACACTTCAGTTTCAAGAGTCCACTGGAGGCTGTCACACTGTAAGTTAGAGCTCCTTCTGTTGGCATCCAAGAAACAATAGCTCTTAAAGCACCACTATTAAAAGCTACTTGAACAT
>A_torda_03986-scaffold365-240351-240635-n_80-200
ATTTAAAAGTGCTGCATTCCTTTTACGAGCTGCATCAGCTGCTTGAGTTTGCCATGTCTTTTTAGTCTTTTTGTCTCCTAGATAAGTCTCCATCTGCTGTAGCAGCTCTGATCTCTGAGA
>A_torda_00094-scaffold4303-142814-143106-n_120-240
CTTTGGCTTCCTGGGTGCCCAGGTCCAACCTTTGGCCGTTCGCGGTTGATCCTTGGGGCTCAGCATCCCTCTTGTATGGCTCGATGATGTTGCTGGAAAGGCGAAATGGGGAGAGATCAG
>A_torda_09807-scaffold4121-30809-31113-p_160-280
CCATGTCTACCAGATACCTTTTCCAGCTCCCCAAGTGGAGTCACCAAGGATTATCCAGCAGATGGTAAGGATCCTCTCTCCTAGGAAACACCACTAGTGCTGTGCCAGTGTGAGACAACA
>A_torda_15910-scaffold1674-191392-191662-p_150-270
CTCAGAAAATTTGTCCGGTTATCCTTTGAAATGGCTAGTGGTAAGTATTTTTCGTCTCAGGTATAAATTTCAGAAGGGACTACAGGGTATTTTTGCAGATTGAAATAGAAATGTTAGACT
>A_torda_05094-scaffold16093-4368-4708-n_200-320
GCTCATGAGGTGGATCCGCTTGGGTTTCCGATCAGCCGCGAACATGGGGAGGCCGATGTGCTGCGGGAGAGGGAGGTGGGGACCCTGTGGTACCCGCCCCCCCCCAGCCCCTTCCCGGCA
>A_torda_01279-scaffold288-346600-346866-n_0-120
CATTTAGTGTTTCTGTTTTTTCTAAAAAGATAAAAAAATACAGGGTAATCATCAGAGACATTTCAAAATAAATGTCTTACCTCATAGGCATAGCCCAAGGAAGAAAACTGACTCCTTAAG
>A_torda_06631-scaffold2175-372385-372695-n_120-240
CTATCAGTGACAGCCTTCACCGTTTTCCTCTTTCCCTTCCGTAAGCTACAGTAAGTGAGCGGCCTCGCTGGCTGCTGAAGTAGACTTGGAAGCAGAGATGTGACACTAAAAAAAAAAAAA
>A_torda_03422-scaffold417-743485-743742-p_120-240
GTCCAAGAGCGTTAGAAGCCATCAAGATATGTTTAAAAGAGAACAGCAAGAATGAAGGTAAGTGCATATTTATGTTCCATGGTCTTTCTGTTTCAGTATTTTGTGAAGTTTATAATTTTA
>A_torda_06440-scaffold2534-89980-90369-n_269-389
AAGGCCTCGCTGAGCTGCTTCACCAGGTGGTCCACGCTGTCTGCCGGGGGATGGATGGAGATCGGGGTGAGTCGCCGGGCTGGGCCGGGCGGCCCACCCCTCCCGCGGCCTCACTCACCA
>A_torda_02229-scaffold1929-54711-55065-n_234-354
TTTTCAAGAAGATTGGAATTAGCTTTTATCATCCCGATATCTAGATATTAAAAAAAAAAATTACATCTTAAACATATTATTATGACAGAATATAGGTAAAAAATTTAAAACAGTCAAGAT
>A_torda_05799-C13522779-4139-4413-p_120-240
GCGGCCGGAGCCGTCCTGGATCTCATGGGTGACGAAAACCACAACCTCAACAAGAGCAAGCAACTGCTGAAGTGGTGAGTGGGGTCTCACCATGGGCTGGGGGGGAAATCAGGGCTGAGG
>A_torda_10510-scaffold9260-116727-116988-p_40-160
CCCTTAAACTCACACTACTTCCTGTTATTAATTTTTTCAGGCAAGAAGGTTGGAGGTTAGAACATGAGAACCCAACTGATCCTGAGACACCTCTAGTCTTCAAAGGAGTTGTTTTTAATG
>A_torda_12739-scaffold3979-170814-171459-p_320-440
CCGGTTTGAATCAAAGGATGTGGATGATATCAGAGTTCATACGCCATATGAAATCAGTGTCCGACAGAGATTTATTGGGAAGCCTGACACCTCTTACCGGCTCTTGTCAGCAAAGATGCC
>A_torda_15623-scaffold1613-138853-139224-p_240-360
ATCCAACAATGGAAAAAGGAGTTGCATATGTAACTTTTGAAGATCAAGAAGGTATTTAGATTAATACATTAAATATGTAGCTGTTTCCCAAAGAATTAGCCCTAGAATGTTAGCCCTAAA
>A_torda_12397-scaffold5659-282069-282640-n_120-240
CAGACTCTGGCTGGCTGGAGGTTCCCTGGTCACAGGCTTCTTTCACTGGGTTTGTGTTGGGATCGAGTCTGGGGTGCACTCCTGCATAGGAGTTGCCACCATTGACCGCAACATTGAGCT
>A_torda_13767-scaffold1427-135207-135592-n_80-200
GGAATTGCACTCCTCGCAGTGGCAGGAGAGGATGTAGCGGTAGGTGGCAGTGAGCCGCATGCCCCCCGAGCATCGCAACCGCATGGCCTTCAGCTTGGAGGTCTGGGGCCGGCAGCAGTG
>A_torda_10510-scaffold9260-127617-127912-p_40-160
ATGGGTTGTCCTGCTTACCTAATCATTCTTTCCCATTCAGTATATTGCCTCCTGCTGGAATCAAGATGGGGATCCAGTGGAGCTTCTGAAGGTTGCAGATAAGGTCGCTCGGTTCAGGCA
>A_torda_09048-C13339205-1171-1365-n_40-160
ACGGCTGCGGTAGCAGAGTCACCGGCAGCGCCTCACTGACCTTATCTTTCTCCGTGGCTCGAATATCTTCTCTCCTGAAAAAGGAGACGGAGGGATCTGAGTGAAGGCAACTCTCCAGCC
>A_torda_13464-scaffold891-22857-23169-p_120-240
AGAGCGAGTCCTGTGGAAACCCTGCGTTCCGCGTGGTAGCGTTCAACCCCAAAACAGCCAGGAGCACGGGGGTGATGTTCTCCTCCCTCCCACCTGGCCATGCTGGAAGGCAAGTACCTC
>A_torda_07417-scaffold1018-338885-339178-p_120-240
CAAATTCCAAAAAATCCGTCCAATTTCCTAGAGGAGATGTCACACTCTAGATTTCTTGAATGTAGGTACAGAGAAGCTCGGGCTTTCTTTCAGGTTAGTGGTAGTGTCTCTGAGATATAA
>A_torda_07608-scaffold5752-45097-45456-n_200-320
GCAGTTCCTCCGGAGAGAGCGTTGCAACGTCTTCGCTCAAGTCCATGTCCAGCTTCTTTATCAACTCATTTATGATCATCTGCAAAACATGAGTCAGTAGCATGGTATCACCGCGGGGCA
>A_torda_09208-scaffold1644-276679-276978-p_179-299
AGACGGCTGACAATAAAGCTGTGGCTGAGTGGCTAGCAAAGTAAGCTCCCGCATGGTGTCATCTTTCTCTGAATACTTAGAAGGGTGCTCTGAGAAACCATTTTATTCTTAGGGGTAAAA
>A_torda_08098-scaffold3198-228536-229632-p_120-240
GCGAAGTCCTTATATTTCATCTGTCAAAAACAAAACTTGTGGAGGGAGCAGCTGATAAAACCATGAATTTATGTGTCAGAAGAATGGCATTCAACAGAGACACTAAGATGTTTGTTCAGA
>A_torda_14369-scaffold2181-34348-34640-p_40-160
GGACCCGGCCTGTCCCCAACGCCTCTCCCTCTTCCCGCAGGAGGAAGACGACTACGACGTGATGCAGGACCCCGAGTTCCTGCAGAGCGTGCTGGAGAACCTGCCAGGCGTGGACCCCAA
>A_torda_02916-scaffold7072-217682-217898-p_80-200
AAGGAGCAGGACCCCAACGCCGCCTCCCTCCTGGACATATTCAGCTACTGGCTGAAGTAAGTGCCCCTCCGGCGGCGAGGCCGCGCTTACCGGGCCCGGGGAGGGGTGGGGGGTGTCTGC
>A_torda_04111-scaffold377-10109-11730-n_640-760
AGAGAACAAAGCCACCGCTGCTGGACAGCATGTCCTGCACCAAAGAGATGCCCAGTGGCAGGCAGCAAACCAAGACAGACAGCACGATGACAACGCATGTCACCACTGCCCTGGAGTCTT
>A_torda_04900-scaffold1661-223348-223592-p_120-240
GCCCAGTGTTTATGCAAACGAATCTCACCGCAGTTGTTCCTGAGGTAAGCATTTTATGGAAGTGAAGAGAGCACTGAGTCAGCCGGTGCTGTGGGACTAAGGAAGGGTTAGCAGGGAGAA
>A_torda_12037-C13420133-356-733-p_240-360
TTGCGCTCCTCTGTCCCCGACTCAAGCAGCGCTGGCGCTTCGTGACAGCACAGGCAGGTGAGGAAATGCCGTTGTTGGTGTGATTCTTGGCTCTGTACCCCTGGCAGCCTCAGTAATGGA
>A_torda_13281-scaffold3754-103939-104218-p_40-160
ACCAGCTGCCTGCGGCTCTGATGAACCTCTACTCCTCCAGGGCAGCCGCCTCTGCTGACCCAGCTCCTCCAGCACAATCTGGGGATTAAACTTGTCCGACAGAAGAACGTAGCTGTGGAG
>A_torda_04602-scaffold1376-889962-890475-p_360-480
GCCTGAATGCAGTGAAGAAAGAGATGGGAAGGTGATTTTTAATAACAACCTGAGTGTAATAGTGGTTGAGCCATAAGTTTACTTCTTGCTTCTAGATCCAAAGCAAATAGTCAGATACTA
>A_torda_09779-scaffold4863-62278-62669-p_120-240
TGTCCGTCCCCGCCGCCCCCTCCCGGCGTCCCGCCTGCTCCAGGAGAGCCCTGGGAGACCTGCGCTGCCACGGCATCCCCCAGGAGAACCTCCGGCAGATCCAGGCTGGTCTGCGGGATC
>A_torda_05346-scaffold773-26460-27690-n_560-680
CACCCTCCGGTGTATCTCCAAGATGTCACTGATGGTGACGGAGCCTATCCGCGAAACCAGCGTGGTATTGACGTATTTCAAAGCTGCATGCATGCCGATCACCTCATTCTGCTCCACTAG
>A_torda_08466-scaffold6294-8934-9260-n_40-160
ACGCTGTGCGGAGAAAATTCAGAGAAGAAAACCTACTCACATTCCTGTGTGCCCTGCTTGAAGGTGTCATTGATTTGCTGGAACATGGACTGGCAGCTCTTCTCGAAGGCTGGCAGCACG
>A_torda_07561-scaffold10695-204341-204646-p_40-160
GTAGTGCCGGCCTTCCTCTGATGGTGCCTGTTCCTTGCAGAGAGTATGTGAGGCACTGGTCTTCAAATGGAATTCAAGTGGTTGCCTGGACAGTGAACACATTTGCCGAAAAAAGCTACT
>A_torda_01952-scaffold603-338685-339024-p_0-120
AGTTGTCATTGTTTAAAAGATTTCAAGTAATCAGCACTGTTGCTGCCATTAAAAGACATTTTGGGTTTGTTATTTTTTTCAGATATAAAGAGTTCAGGGAATCCTTTCACTGCTGCAAGC
>A_torda_15372-scaffold1620-15678-15950-n_80-200
CTTAAAAGGCTGCAATCTTCATCAATACCAACTTCTAGAACGCACCCAGAGAACGAATCTAGTCCGAATAAAACTGGTGTAGAAGTTGCCAAAGTACATAAACCTCTGCCAGCTATGAAA
>A_torda_12754-scaffold5566-208581-209119-n_240-360
TACAGTCTCAGATGATGTTGCAGAAGCCGAAGATTTATCCAAGCTTACAGCGCTAGATATTTTGGGAGTACTAGCTGATCTTGCTTGCTTCCTGGATTTCTCAGCATTGGCAGCCTGCAG
>A_torda_09988-scaffold14510-8152-8423-p_80-200
GCCGTGTCTGTAGGAGATGTGAGGCGAGAGCTGACGTTCTGTAAGAAGACGGGCTTACGAGTTCTCGGCATCGTGGAGAACATGAGCGGCTTTGTCTGCCCACACTGTTCTGTGAGTTTA
>A_torda_15313-scaffold4725-9141-10543-n_200-320
AAAGCTGAAGGTGCTGATGGAAGCCGTTGGGGAGGATGAGAGCAGGGGCAGAGTCTGGCCTGGGTCTGGAGGGCTTTGCAGTGGGCCCTCTGCTGCCCCCAGATCCTTCCCCAAGCTGGA
>A_torda_05094-scaffold16093-4368-4708-n_80-200
CTTCAGGCACATGTTGTCAGAGAGGCTGGGGAAGAGGTGATGCTCCACGTGGCAGCTGATGAGCGAGTGGCCGAAGGACCAGTCGAGCAGGGCGTTGCGGGGCAGGTTGAGGACACCCAG
>A_torda_05786-scaffold11441-8674-8925-p_0-120
TATTTCATTCTTGACATCTGCATAAATGTTTCTGGAAATCTGTACATAAACTTAACATCTTTGGTGATTTTTTTTTTAAGGTATTTTGATGACATTGATGACAAGATGGATCCAGAAATT
>A_torda_14951-scaffold2906-171824-172106-p_80-200
GGTAGAATGATGCATCTTTTACCATCCACGATCAAAAAGGAAAAAATCGAAGATGTGAATGCAGAAGAGTCTTCCTCCTACAAAAAGCAGAAAGAGGCCAAGGACAAAGCCAACAGTGCC
>A_torda_09964-scaffold4935-591506-591972-n_280-400
TCGCCAGACTTCCTCGAGCATGGCCATCCCTATCCACTCTGGAGGTTTCTCTGCCACATGTAATGATTGCAGACACTGGCATAACATTCTTCTCTTTTCCAGGAAAGCTGGAATCCAAAC
>A_torda_02627-scaffold1628-62832-63872-n_800-920
CTGGCTCAGGATGCCTTTCTGTCCGTGACGGCTGGCAAATTTGTCTCCGACAGTTGGATTTCGGGGAACCCTGACAGTGATGCAAGCCTTCTTGAATTTCCCAGTGCCACGGTCATTACT
>A_torda_12754-scaffold5566-206290-206631-n_200-320
AGGAGATATATCATCTTCTGAAGAAGATGTCTGTGTCTTGCTCTCTTTTGTCTGTTTAGAACTAGGGAAAAGAGCATTGGCAATAACTGAGTTCTTTAATCAGCACGCACTACTAAAGAC
>A_torda_07926-scaffold694-740646-741925-n_1159-1279
ATAGCTGAAAGCAGTTCTTTAATGATGCCTGGAGTACCATGTTTTTAATAACTGGACAGTAGATGGAAGGAACACTTGATCTGGTAAAGCTGAATGGGGCAAGTGCGCAACCTGCTGTTG
>A_torda_13464-scaffold891-17939-18183-p_120-240
ATGGCCTGAGAGAAGAGAGCTTGCAGCTTGTATCAAAGCTAAAGGTAACATCAGACAGTTGTTTACCGAGTCAGTAGCAGCTCTTTAATACTAAGTTTAACAAAAATGCAATAAAAAATG
>A_torda_10847-scaffold10119-24782-25124-p_160-280
AGCAGCTATAATGGACCCTAGTTTCCTTAAATCAGATGGGAAAGAAGAACTTCTAAGAGCATTCAGAGAAAGTTGTGCCTTCCTAGGAGACTGCTACAGCAGGTATGTTTTAGATGTCAA
>A_torda_15719-scaffold721-4778-5029-n_80-200
TGTAACCCATCAGCTCCCCGCCGGGCGCCTCGGCCACGATGAAGTACTCGGGCCAGTGGGCCAGGTACTGCAGGTAGAAGGGGATCCCGTACTGGGGCGCCGGGTTAAGGACCAAGCCGT
>A_torda_05818-scaffold14637-17212-17431-p_40-160
TCCCCTGGGGCACTAATAGCTCCTTTCTCCTTCCTTGCAGCTTGATGCATCGCTGTCGGGCTTGCCAGGGTACCACCACTCCACAGTTAAGGCGACCAGGTAAGGCTAAGGCTACCAGGG
>A_torda_04111-scaffold377-10109-11730-n_1160-1280
GGCCAGGGTGGCTAGCGTGAAGCTGGTGGCCCACAGGAGCAGGGTGAGGAGGAGGGTGCAGGGGAAGGAGGCAGCACGGTGCGGCTGCTTCCCCAGCACCATGCGCAGCCGGTGCAGGGC
>A_torda_13269-scaffold6689-33425-33770-n_40-160
TATTCGTGTCATTTTCTCAAGAACAACGCATGGAATGTACCTGATGAAGGCATGACCTAGAGAGTTGCAGAAATCTTCGAGGGCAGCTGCTTTCTGACCATTCATATTTGAATTAAAGCC
>A_torda_03180-scaffold6553-108702-109551-n_160-280
GAGTCGTTCCTTTTCAATTTCCAGCTCCATTTTCTGCAGAAGCAGCTTCTGCCTTCTTTCTTCGTACAACCTTTTAGCCTGCTCTGTTTCTTTAGGCCCTGACTCCACGCTGTCATTCAG
>A_torda_09853-scaffold6557-38387-39502-n_840-960
GTAAATCTTCTGTAAACTGTGCACGACTAAGTGCCGTTGGAGCTTGAAGGGTTTGGGAAACTGTTTGCCACAGTGATGACAGTCCCTGGAAGGATCCTTGCAGTCTGGGTGCATGGGGAC
>A_torda_03527-scaffold1003-220089-220912-p_703-823
CCACAAAGGAGTGCCAATGACAGGACAGTGCTCTGCCATAAATTAGAGAGGAGATATTTACTACATATGACATCCCAAATGCTTCAACCGCGTTGCGTGCACTGTCGGCACTCACAACGG
>A_torda_08329-scaffold3087-338821-339069-n_0-120
GCACTGTTCATTATCAGCAATTAACAGTGACTACAGCAAAGATAAGTTTTTCTCCTTTTCAAAAAGGAATCAACTCTTACCTGTCCAGAGAGCAGTAATAAGGATCCAACCTCAACTGGC
>A_torda_09082-C13539491-4923-5202-n_80-200
CCAGGGGCTGCATCTCTCCCTCTGCTCGGTGCAGAGCATCTACCGCGTCCGCAATGGGGCTGGTGATGTCCCAGAAGGCGATGCTGCCGTCGGTGGCCGCACTGCACAGGAGGTGCTTCC
>A_torda_13069-scaffold1825-49656-50074-n_298-418
CTATTAAAAGCTACTTGAACATCCGCTGGTGTCTTAGGACCTATGGTATATCAGTTTGCAACACATAAATACAACTTAGCATATGGCCTACAGACATGATCTTTTTCATAACTTGCAAAC
>A_torda_10847-scaffold10119-21244-21597-p_200-320
TTTCTACTTACCAATATTCGGAGAAGTCAGAGCAGGCAGTTCTCACTCCACAGTTCCTGCACGTCATTACAAGGTACTATATTTATGATTTTACTGATGATATTACTACATTTCTCTATG
>A_torda_03893-scaffold18032-0-756-p_480-600
TGCCGTGCGGCTGGGGCGCCGGCCCACCTTTGTGGAGCTGGACGTGGGCCAGGGCTCCGTCTCCATCCCTGGCACCATGGGCGCGCTCTACATCGAGCGGCCGGCTGACGTGGAGGAGGG
>A_torda_14030-C13553919-10723-11004-p_161-281
ACCCCCCCAGCGATGTCCGCTACGAAGTGGAGCACAGAGTGTGAGTACAGCCATGGGGAGACAGGGGGGTTTGGTCCCTGCCCAAGGTCACCGACAGCGGTGATGAGAGAGTCCCTGGCA
>A_torda_13195-scaffold3540-311059-311407-p_40-160
ATATGTAAGTATTTATTTCTCACATGTTTTTTTCTGCTAGTGTCTGAAGCTGAAATTTCTAGGGAGGCTGCTGACATGGAAATGAATAGAAAAAAGTATGTTGAAGAACTGAAGAAAGCA
>A_torda_12506-scaffold4895-16513-16806-n_120-240
GTAGGTTATCTTGGCTGAGGACGAGGAGTCTTTGGGCAGAGTTTCCCTCAGATGAACCTCAAGGCCGTTTAGAGAAGCCAGACTGCTGTGGTACTGCAGACAGGGGAAAAAACAAGGGTT
>A_torda_13548-scaffold6710-38153-38479-n_206-326
TGCAGCTGCATGGACTGGGGTGCTTCCATCATAACAGCGACTGAGGAACGGTAAAGCAGAAATGTTTCGACCTACCCCTACTACACTCAACCAGCCGTGCTTCTGGAGGAAAAAGCAGCA
>A_torda_03453-scaffold5649-43667-45023-n_240-360
TTCTCATATTTGTCCAAATATGGAGGCCTTTCAGGCAGCAGATAGTAGTGAGTTGAACTGGCCTTCTTACCATTTTCAATAATTGGAAGAATGCAAGGGACCCTGTTGGAAGATCCTTCA
>A_torda_15969-C13439181-784-1067-n_80-200
GTAATCCTCCACCCAGCCGTTCTCCGAGATGAACGCGTCTATCACCTCCTTCATGGCAAGGTTGGGGATGAGCTGGTCCTGGGTCAGGGGACTCCGCGTCACCGGATCGAAATGACCTAC
>A_torda_00056-scaffold10390-16715-16981-n_40-160
AAAAATACCAAAACCAACAAAATAATATAAATAAGTTTACCATCACCAGTATCAAATTTCTTAACAGGCACAAAGTTTGTCCCAAATAGAAGGACAGCTACTGCGGAAGAGGTAAAGCCA
>A_torda_13347-scaffold4257-25940-26307-p_80-200
CTACGACTGCAGCAATCCCATCTTCGGCCAGACCTTGCACCCCTTCAATCCCCAGAAGAGCCCCGGGGGCTCCTCGGGAGGGGAGGGAGCTCTGATCGCAGGGGGAGGCTCCATCCTGGG
>A_torda_14528-scaffold327-37172-37388-n_96-216
ACTCTGCAGTTCGCCAGAGACGGGCAGGATTGCGGCGATGCTGCTATCACAGAGGTGCAATGCGATACATCAGGGTTAAATTGGGTTCATTCCTGCTTAAAAACTGCGCCAGATTTTTTT
>A_torda_02999-scaffold8369-106016-106258-p_122-242
GATCGATGACAGGCTGGAGCAGTACACGCAGGCTATTGAGGTGGGCTGCTGTGTTGTTTCTCTGTCCACACCCTTTAAGGAGCCCTCTTTGCTGGACGTTGCTCTCCTACCATGCCTCTT
>A_torda_01101-scaffold8837-40362-40618-n_80-200
CCAGAATCCTTCAGAAGAGAAGGAGCCAGAGCCAGAATTGTTTTGATAATTCTCATCCCATCCTCTCCCCCATCCAGTGCATCAAGGTCCTCATAGCTGGAGTGTGGGAATAAGAAGATA
>A_torda_03220-scaffold4724-48811-49227-n_40-160
ATCATGAATTTGATATCAAACTGGAAAGTAAGACACCTACCCTGCGATACTTGGTTCTTTATAGCTCACAGCAAGAGTACAGCGTCGCTTGCGTTTTGGAGATTGTGGTCCTTCATCTTC
>A_torda_08190-scaffold215-54610-55126-n_80-200
CTTTCTTGACTCCTTTTACCACAGACGTAGAAGGCTTTTCATGAGTTTTGGTGCACTCGGGACTCTCTTGTGATCCCACTTCACTCTCTTTACCATCAACCTCTGCAGAAGTGCTGTAAA
>A_torda_07048-scaffold3043-18348-18555-n_40-160
TGTACGGGAAGAAATCTGCGCGTCAGAAGGAATCACTTACTGCTGAACGCCTCCGGGTACTGCTTCGCCAACTTCCCTTTCAGTGTCCTGCAGGAGGAGAAGAGCAAGCTCAGCCCACGG
>A_torda_07048-scaffold3043-18869-19182-n_160-280
CTGCTGCATGCGGACGCTGGAGAGGTTGTTGAAGTTGAGGAGCATCTCATTGGTCTTCTCGAATCGATCCAACCTGCGCAGGGGGAAGGGGAAGCAAACGGAGCTTGGCAAAGATCCCGT
>A_torda_14860-scaffold7501-157273-157654-n_80-200
CTGCACAATCTGGGTCGTGGTGGCTTGGGAGAAGACCACCTTGGGATGCTCAGCACTGTAGTGCCCCTCCAGCTCGCCCTGGGAGGGGAAGAGCTCCCCACAGAGCTCACAGGTGAAGGT
>A_torda_15186-scaffold3115-369559-370340-p_120-240
TGACTGGAACAATCACCAGGGGAAAGAAGAAGGGTCAGATGGTGGACATCCACGTCACACTAACGGACAAAGAGCTGCAGGAACTGGCAAAGTCAAAGGAACCTCCTAAAGAGGACGTAC
>A_torda_03937-scaffold8469-4742-5136-n_80-200
CTTGCAGTTTTCCATACGCAACAAGAGAGCCACTGAAAGTCACTCCACCAATGTATGTGCCAAGGTACGCCACAATCTTGGTGAGGTTTGCTGCTGGATCAGTAGCGAAGTGAGGATATT
>A_torda_10593-scaffold7325-30769-31072-n_0-120
CAAAAAAAAAAAAACCCCACACCGTGCAACAGGTGGCGGTTTAGTGCCCGAATTTCTTTTCTCCGCTGTCCCCGCGCTACCTGTTGATGTGTTCCTCCCAGTCGTCCGGCGGCGGAGGGG
>A_torda_06237-scaffold2723-149041-149380-n_200-320
TCCTGCTCCTCAGTCTCTGACAGCGGAATGATGTGCAGTTCTCCTTTGTAGAAGAACACCTGGCAGATGGTAACATTCTCATCAGACAGGATAAGAACAGTCCCACACTAAGCAATGGAA
>A_torda_09850-scaffold11783-13430-14148-n_400-520
TCAGTTTCCTGTAAAACTGCAATGCAAACTGAATCCGAGAAACACGAGTGTCCATTAAGTTATAACGGCAGACATTAGAATCGCGGCCGAACTTGGGCATTTCATCTACCCTGACCTGTT
>A_torda_06440-scaffold2534-88488-88820-n_120-240
AGGATGCTGAGGGGAGAGCGGCCAGTTCCACCAGATGTTGCCATGATTTTGTTGTTGGTCTTGCGTCTTACAGGCTTGCTCCCTAGTGACAGAAGGAAACACATCAGTTTGTCACGACAA
>A_torda_09542-scaffold4937-31994-32284-n_120-240
ATTTTTGGAGATGAACTAAACAGATTTTCCACTGAAGGTGTTGATTTAAGCTCTTGATACAGTCTGTGCACAAGGGTCCCACTGTAAAGCCTGCTCAAAGGAAGGGGAGAATCCTCATTT
>A_torda_07890-scaffold5937-12567-12803-n_116-236
CAAACAGCTTCTGGGAGGCAAAGGCCAGCTCCTTCTCCACCTGCAAGGGAGGACAGGAATGGGGATAGGCTCATGCACCAGCCCACCTTGTCCCCATGCACGGTGACCCCTCGGGGCCAG
>A_torda_07496-C13479993-3072-3379-p_160-280
GCCTTCGGTCAGGACAAGCTGCTGACGGACGATGGCAATAAATGGTTGTACAAGAACAAGGACCATGGTGAGGGAGGTGGCCGGGCAGGGGCTGGGGGTGTCCCTGGGCTTGGGGCTGCT
>A_torda_07970-scaffold714-235495-236124-p_509-629
GCCCTTGCTGGAAAATAAGGAAGAGGATGGTTTAGTGGAGTAATTTTATGCTGGGTATAGCAGTTTCCTGTGGAAATAGAGGTGACCTGTAAGGACAAAGGCCTAGGGAAAAAAAGTGAA
>A_torda_01483-scaffold99-314480-314683-p_80-200
ATGAAACGGAGCTTGGCTGACACCTCAACTCGCAGCACAGCAGGTACCATCCATTCATTTGTGCTTTACAGTTCATACATCATTATGCTTTTATATCTATATATACCTATAAACACACAC
>A_torda_12774-C13448939-505-1464-p_480-600
CCTGTGCCCTCTACTACAGCTTACGGGATATTTTGGGCAGCGGCTCCGACTCCTCCGAGGCCCTGGATGACCTCCTGCCAGACGACTCGCCCATCCTTTCCCCGGACAGAGAGGGGATCT
>A_torda_13277-scaffold3754-10552-10893-n_0-120
CAACTAGACATTTTTCAATCCTCATACGTCCCTATCTGTATTGCTGTGACATCTACAAAGAACAGGATGTTATTCTGTACCTGCACCAGACTTCAAACTGGATTCCTCCTCCAGCTGCTC
>A_torda_02955-scaffold13006-5799-6079-n_80-200
CAGGATGCAGAAGTCGCATTTCCAGAGCGCTCTTCAGGGAGCTGAGCAGCTGCTGCCTCTGATTAGTCCTTTCCAGGCAGAACTTCAGGTCCTCCACAGCAGGCTTCGACTCTGGGAAAT
>A_torda_07263-scaffold2216-217185-217612-n_120-240
GGTATTGAGGAAATGCTGGAGGTCCCGGGTGGTCTTGGGCCACTTCATCAGCTCCCCCTCAGCGTAGGCAGCCACGGCGTCCCTGCCAGGCCAGCGCCGCTCCCAGGTGGCGTTGGGGAC
>A_torda_03614-scaffold685-40774-41060-n_0-120
TTTGTTCTGATAACAGAATTCAACTAGCATACCACAAAAAAATGTTTAAAAATATTTCTGTAATAATTTGCAGCACTTACTACATGAGTGACTTTCAAGGTATCACCATCAAATCTGCAC
>A_torda_12498-scaffold16761-24308-24524-n_40-160
TATTTCTTAAGGGGATAAACTGCCTTTGTTCTGTACTTACATCATTTCGTATAACCTCCCTAGAGTCTGCCAGTAAATCCATGAGCCTGGAAACGCCTGCGAGAAACACATTTCAAAAAA
>A_torda_06436-scaffold2534-46078-46481-p_160-280
AACGCCCACTTGCTCTGGGAACATGTGAATGGGACTCAGGCGGACGTCAAGAAGTCAAAGCAGAATGAAGCAAAGGTGGAGGTGAATGTCAGTGCTGCGGGGCTGTGGAACTGTCACCTC
>A_torda_08137-scaffold1663-37249-37571-p_202-322
AGAGAAGAGCGAAGAGGCAAAGGAGATGTCAAAACTTCAGGTAAAGATTGTGTGGAACGTGCTGCCAATTGTGTAGATTATTTAAACATACAGGCACTAAGCACTGCCAAGTAGTTAAGA
>A_torda_14030-C13553919-12470-13602-p_1000-1120
GCAAATCAACCCCCTGAGCCTGCTCAACGGGGACAGCAAGGACAGCCGCCTGTGAGCCGCCCCCGGGCTGGGGAGCGGGCACCCGCCAGCCCCCCATGCTGACCCAACTACCTCTTCTAG
>A_torda_05595-scaffold4730-390988-391327-n_0-120
CAAGTAGAAAAGTAAAAGACCATCTTCCCTCCTCCCCTTTCCCCCAACTTAAATCCGTTTCACTTTAAATTAATACTAACCAGTACAACCCAACAAAGTACAGTGGCAGAACTGTGCTGA
>A_torda_09853-scaffold6557-38387-39502-n_560-680
CAACGCCAGGCCTCATGACCCCTCTGAATTTGAAAGTCTTGCTGCTTCCTGCCAGGTGCTTCTCCATGTGCCGGTCGTACTGCTCTTTCTTGGAGAAGGTGTAGTTGCACATGCTGCAGA
>A_torda_15313-scaffold4725-9141-10543-n_80-200
CTTGACGGTGTACAGGGTGTAGGGGTGGAAGCCAGTCCCGCTGTGCTCTCGGGCAGTGATGGTCCCAGTTATCCGCAGGTTCTGGATGACAACTGGCCCATCGGGGCTGCTGAGCGGCTC
>A_torda_14001-scaffold1894-117276-118980-n_1560-1680
CCTTCTTGCCGCCGTCCACCATCTCCTCCGCCTCGTCCACGGCGCACAGCATCAGGTAGTCTTGCTGCGGGCGGCAGCGCACGGCCGTTACAGGCGGACCCCGGCGCCGGGACACGCGCT
>A_torda_13767-scaffold1427-142373-142707-n_80-200
CTTTGAGCTACACTTGTAGAGAGGGTGGCTGATGGAGTCGACGTAGTGATGCCTCATACAGCGGCTGGGATCGGAGTCGATCATGAAGGAACTGTCTGTTTTACTGTCCGCGTCTCCCAT
>A_torda_05796-scaffold5167-94628-94907-p_120-240
GAGAAGAACATGGAAGAAATACCGACAGGAGGTTCTACAGGAATTTGGATACGATGAGATCCAGGATTTGGATTCTGACTAACAGCCCTTTTTTGAAGGTGAAATGTATACTGAAGATGA
>A_torda_11661-scaffold6515-140370-140684-p_40-160
TCGCGTTGTGTTTATGCGCTTACGTGTTTGTTGCAGCGCTATGGCCAATATAAAGGCAGAAGATGAAATCATCCTCTTTGAAAGGGAAATGAAAGAGTTTTGGACCAAATTGAAAAGCAT
>A_torda_03091-scaffold3315-483138-483382-p_40-160
TCAAGCTCTGTTCTGAACAGCTGTTTGCTTTGTTTTGCAGGTGAAGAAATATTGCCAGAAAAAAAAAACAAATGCAGTATATGAAGATATGTCCTACAGTTCTAGACGTAGCACCTTGGT
>A_torda_02229-scaffold1929-42642-42958-n_40-160
TTTGGTCACTGAAACAACATAAAAAGCCTAGAAACATTACCTGCTTGGACTTGGGTTTGGGAATCAGAGGCTTTAAAACTGGAGGGTTCTGCTTGTTTACAGCTCGACTGCTAGACAAAG
>A_torda_13347-scaffold4257-30291-30547-p_136-256
GTCAGTGAAGGAGATGTGGAATCATCACCATGAAATACAGGTACGGCTTGAGGACTCTTCTCTCCGGCATCATGTTACGAGTTGAGGCCTTATGACAAGTGCCAGGTTGGAGGGTCATCA
>A_torda_13280-scaffold3754-82045-82361-n_160-280
ACTCTTCTCTTTGTATGAGGTATAGATGGTCAGGATTCCCATCATCACAAAATATGTGCCCAAAAAGTTAAGGAAACTAAAAAGCTGTAAGTAGAAATTAGGCGGAGAAACTGCTTGGAT
>A_torda_12498-scaffold16761-12500-12782-n_120-240
TCATGCTGTTCCAGTGTCTTCTTGACCTCCTCCTCCTTTTTATCTTCCTCGCTGGACTTGTAAATAGCTTTACTTATGACACCTGTCAAAAACATTTTCTGTCAACTAAAGCCCAGTTCA
>A_torda_01355-scaffold9281-55938-56154-p_80-200
ACAGGCAGGATTCTCTATACCTGTTTCCAGTCCATTCAGGCCCAGAAGAGCTCAGAGTGAGTACAGCAGAAGAATATTATGTCCAGCGTCAGGTTGCGTTTCATCTTGTCTGTCCTTTCT
>A_torda_02492-scaffold393-6897-7444-n_160-280
AGAGGAGGTAATGCCGTGCCGCCCCAGGCAGTCTGTGCAGAGTCACCCGAGGCCACAGGCTGGAGAGGCTCTGCAAAGCCTCGCGGTTCCACGCAGCCGTGGGGAAACTGGCCTCAGTGT
>A_torda_15297-scaffold4406-17749-18033-n_40-160
GGGCAGGTTGCGGGGACAGTCCTGTGTGGGGGACACTCACCTCCCGCCGCCCGGTAGAAGGGGCAGTAGAACGGCAGCCCCTTGCAGTCGGCCTGGCGAAGGGCGTCGCAGTAGAGCTGC
>A_torda_13648-scaffold7013-224144-224371-n_107-227
CTATCATTAGTTCATGAGAAGGAACAACATCATGCAAGATCTGAAAAATAAAAATAAAAGCACAAAACCCAGATACAGTATTTTAATGTGAAAACTTCTGAAGATTTCTACCTGATCAAG
>A_torda_06012-scaffold2896-222562-222814-n_132-252
GCCTTAGGTCTGGAGTACTCAGCCCATGCTGATATCTAAGCTACAAAACCAGAAAAAAAAAAAAAATTAGCACCGCTTTCCAAATCCCAGATTCCGATGAATATAACATTATGGTCAGTT
>A_torda_02627-scaffold1628-74914-75298-n_40-160
AATCACACACTCCTACATGCACGCATACATACATACATACTTCAGAATTAAATCTGCAGCCTCTTCGTTGCTGTACCACTCAGGAAGGTTAAGTTTTACTCTGAAGCTCTTTCCCAGGTA
>A_torda_03647-scaffold8872-277979-278249-p_80-200
TCCTCCTCGCTGCAGGTGCGGAGACCGCCCGGCGGGCACCCCCGACCCCCCGCCGCCGTGGGGACCGGCGTGGTGAGCGGCGAGTTACTGGCTAAGGAGGCGGAGTACAAGTAAGGAGGC
>A_torda_07841-C13491893-503-811-n_40-160
AGGACCCCGGGGCAACGCACCTCCAAGGCGTGATGGCCACCACCTGCAGGCTTCGACCTGTCTCCTGAGAAGGGCTGGCAGCGGCCGGAGCCCATCGCCCGCCGCAGCCCCTCGTCGATG
>A_torda_03807-scaffold3574-661356-661663-p_40-160
CGGCGCGGCCGGCCGGGCGAGAGGGGCCTCGGCCGCCGCCATGAACAGCGTAGGCGAGGCGTGCACCGAGCTGAAGCGCGAGTACGACCAGTGCTTCAACCGCTGGTTCGCCGACAAGTT
>A_torda_08998-scaffold2790-11120-12597-n_600-720
GAGTTAAGTTCTCCAAGAGGCTCGACAGCAGGTCGTATGATCTCTGCCTCAGAGTCAGTCAGGTCCCCAACAATCACGGTGATATCTGGTTTCAAAGCCTTAACCATTCTCACAATCATG
>A_torda_05319-scaffold9047-280715-280952-n_80-200
GTCCAGGGCCAGCGAGGGGATCTTGCAGACGAAGGGGAAGGCTCTGCCGCAGGCGTTGTCATTCCAGGAGCGCAGCGCTACCTCCCAAAAAAACAAGGCATTAGCCAAAAAAAGGCATGA
>A_torda_01101-scaffold8837-66853-67130-n_80-200
TGTTTTTGCTCCCAGGACAAATGACACAATATATTCACTGGATTCTCGTGCTTCAGGGATCCCATTTGTCTCAAACACCTTCTGCCAGTAGTTGACCACATCGGTGGCAGTCAAAAGCCG
>A_torda_15372-scaffold1620-14611-14928-n_40-160
CATTTATTTGTCAAATAGCCAGAGACACAACTCTCTCTACCTGATCTGCACAGCAAGAATCTCTTGCTGGGGAATCCCCTGTAGTGCACCCACATCAGCAAAGATTATGCGAATATTCAG
>A_torda_08466-scaffold6294-9796-10072-n_156-276
CTTAGCTGGCCAGCAATGGGGTCCATGCTCTTGGAAATGCCTAGGCACAACACAAACACCAACATTGCGGCTTTAGGCCTAGAGTCACACTTCAAAACCCAAAAAAGAAAATGGAGTCAA
>A_torda_12958-scaffold6086-151815-152098-p_160-280
TGCCCTCTACACCGATCTTCCCAACCGGCTGCTCAAAGTTCAGGTGAGTTACACACCGCCCTGGCTCAGGTCACTTGGGCCCCTGCTGTGAGCGCCTCTTGCCTGCATAAATTTAGATAA
>A_torda_01726-scaffold9310-175675-175919-p_80-200
GACTGCCTGCAAGGGATCCGGGACTTCCTGAAGAAGCACATGGACTTCGTCTCCACACTGCTGGGCGTCGCCATCGGCTTCATGGTAGCTATGTCTGTTCCTTCACGTTTTGGCCCCGAG
>A_torda_03716-scaffold17077-11750-12027-n_120-240
CTGCTCCCGTCCCAGCCTTGAGGCCGGAGCACACCATCCGAAGCATGTGCTGGGGGAGAACAGAGTCCAGAACCAAGCTGGGGTCAGAACAGCAGAGTTAATGGAGGCACAGGCCAGAGC
>A_torda_05796-scaffold5167-94039-94329-p_0-120
ATTGTATCGGCGGATGAAAAACTGCTTTCTGCCAAGTGTCTGTATTTATAGTGAATGTTATGTTTTGCGTTGATATGCAGGTAGATAATGATGACATTCCAAGGGAAATACATGAAGATG
>A_torda_12965-scaffold16064-4940-5255-n_195-315
GGGGAAGGAACCGGAGCCACAGGAGGCGCAGGAACAAACGCTGAAACGGGATGGGGAGACACAACACAACCTGCAGTCATGCACCGAGTATACAGCAGACACTCCCTTACACAAAAACTC
>A_torda_04680-scaffold5382-1342-1599-p_137-257
AAAACCTGGCCACTATATAAAGAATTGCCCAACAAATGGGGTAAGATTACAGGGGACTTCTGGTGTTGATTGGTTTTTAATTTTTTTTTTCCGTGGCAGTTACCTATAGATCTTTCTGTG
>A_torda_02229-scaffold1929-61637-61909-n_152-272
GCTGCTGTCAGTCACCTCTACCACTTTGACCATAAAGTCACTGTAGATCACAACAGCACAGACATAAAAGTATTAACCTTGGTTAATACAATGACAAACTATGTGTTTATGGCAATAAAA
>A_torda_03841-scaffold1475-15121-15367-p_120-240
GGGAAGCCCCTCGGCCTGAAGGACTGCGTGGTGGTGGGCGGCCTGGGTGAGTGCTGCCTCCCGGGGGTTGGAACCTCCACCGGCCCCGGTATGGTGGGGTGGGGAGAGAGCAGAGTGCCC
>A_torda_02229-scaffold1929-61637-61909-n_0-120
TTTTTTTGTAAAAAGTATCTATTTGATTTCCCAGGGAAAAGAAGATTAAAAGTATAAAGTAAAGAAGAAAGTGTTTTTACCAGGTAAACATCCCTGGGGTCAAAAGACAGGCTTAAAACA
>A_torda_03166-scaffold2522-114590-115089-p_80-200
GTTTGAAGGAAGCCGTGAAATCTGACCGCGTTATTGCAGCAGCCCTTGGTGGAGAGGCAACCTTCTATTGCAACTTCTCACTCTCAATGGATGTTTTGCAAGTCACCTGGCAGAAGACAA
>A_torda_14489-scaffold2584-24947-26595-p_240-360
CCCCCGTCACACCTCAGGTCAGCCCTGAGCCAGGGGGTGCAGAGTTCCTCCGCACACCCCTGTACTCCCACTCCCCCTTGCTCCAGCCCCTGCCTCCCAGCAGAGCCAGCGAAGAGCTGC
>A_torda_14860-scaffold7501-160725-161050-n_40-160
CTGGGCTGCCCAAGCCAGGGAGACAGTTGACCACACTCACTGTGGAAGGTCCGGAGATGGATGGAGAGCCCGTTGGCCTGGCGAAAGCCTTTCCCACACTCCCGGCAGACATACGGCTTG
>A_torda_02980-scaffold2153-156191-156828-n_517-637
GTATAGAGGATGAATGTCCTCCAGTCCATTTGTCCGCCATGTTTCAGGAACGCCTCTGCAACAAAAAAAAAAAACAAACCAAAAGCTTGAATTGAGCTGGTGCCGGTCTCATTACAGTGG
>A_torda_06091-scaffold8764-9852-10257-n_80-200
TTTTTCTGGAGCGTTCTTATGGCACACCACAAGACTCTCTCCCCTCCACCACCTGCATTGCAATATGGGTGAAAAAAGGCAACGAGCAATGGCCGCTTCCCATCTTTTCCTGCCGAGGTC
>A_torda_09281-scaffold2210-482199-483734-n_120-240
TGCCCAATATGCTTGGCTGAATTCCTCGGAAATTCTTGCTTTCCTTGCTCAATCTGGAGCATTTCTAAATACTGACTCAATGTCTCACAACCCCCATCGGTGAATTCAGAATTTGCCTGC
>A_torda_08137-scaffold1663-35540-35825-p_0-120
TTTTGGGATTTTTTTACTAGTCTGCATATTTTATGCCTCTTTTAAAATTGATAGCTAATTATTTTTTTTCCTTTGTCTAGATTATGCTTCACAGATTGACTTGTTTCAGAGAGATTCAGA
>A_torda_13648-scaffold7013-219666-219942-n_120-240
AATTTCTTCAGTATCCGAAACCTTTTCATCTGAGCCTTGCAGCCTTGGTGTGATACATATTTAAAGTACTTGCAATCTAAGGTAAAAAAAAAAAAAAAAAGCAATGTAAATTATACGATA
>A_torda_10811-C12957645-991-1200-n_89-209
GGCTGTCGATGTGCTCCCGCAGCTCCACCTGGCTCTCCCTGCGGAGGGAACGGCTCGGTGGCCAGGACAAAACCCTCCACCCTGGCCCCAAACCCACCCCCGCTCCCCCTCCGACACAGA
>A_torda_13072-scaffold1825-132695-133002-n_40-160
TAAAGCTGAGCTTTTACATACAAGATAAATATATACAAACCAGGACAGCCAGAGCCATCATAATTAGCACTGGAACCTGCAGAATAAATGGTATCTCCTTCATTAGTGCTTTGATGAATT
>A_torda_01358-scaffold5215-168258-169387-p_800-920
CCTGCAGGCTGCAGTACTGCTACCCCATCTCTGTCACCGGTGGACCCTGTGGATAAAATCCTGAAGCATTTCCAAAACGCATGTCCAAGCTCGGAGGCAGTTTTTAGGAAAGGTGTGGCT
>A_torda_08517-scaffold2617-36127-36619-p_280-400
CTGGCCTTCCTCGCCCTCGGCGTCCTCCTCCTCGCCACCGGCCTCCACCTCTTCCACACCATGGAGGTGAAGATGCTGCAGGGCACCGAGGACCAGATGCGGATGGCCCTGCGGGCGCTG
>A_torda_15244-scaffold5210-81752-82066-p_0-120
CTTGGGCCAAGAGTAAGAGTTTTAAAGCTACAAGGCTTTATTATGAATCTGTGTGATCTAACCCAACTCTGCCCTTCCAGCAAGCGGAAGAATTGTACCACACAATGCTGAAGCGTTTCC
>A_torda_04160-C13404827-2979-3232-n_0-120
CAAGGGAAAACCTGGTGATTATTAACAGCCCCCCGGGTGCAGGGGCTGGCCCTGATGAATCCTTCCAAGGCCACACTTACTTCTCCCCGGCGATCTTCCGCACCAGCTTGGCCTCCGTGC
>A_torda_03507-scaffold3344-341201-341908-n_0-120
ATACCCACAAACTAAAAATAAGCATTCTGTTACAAACAACTCTCCCAAAAAGCCCACTTCCGTAGAAGCCACTTGTTCACCTTTTATGTGCAGGGCTCCAGAATTATAGTTCTGTTCAAT
>A_torda_11247-scaffold6019-12518-12749-n_80-200
CAGTACGCCGGCTTCGGCACCGTCGTCTCCCTGTACCGCTCCTCCAGCTCCGCGTTCTTCTTCCTTAAATACTGCGGGGAAGGGGAAAGCGGTGAACGTGATGGCGGCCGGGGCAGCCCT
>A_torda_03180-scaffold6553-108702-109551-n_400-520
GCAGGCACAACCGTGACTCGCTTGCTGAGGGCACATGCTCTGAAATTCATTTGCTTTCCAGTCCGTCTCCTGAGCCGGTTTTCCGCAGTGAGGGCTCCTCTGCTTGGCGGGGGAAATCAT
>A_torda_04028-scaffold511-390867-391166-p_120-240
TGCCTCCCGACAGAATTGGACACGGAACGTTTCTCAACTCTGCCACAGCAGGTTCAGAAGAGTTAGTGCTACTTGTTCGACAGAATCAGATACCTATTGGTAAGGAAAAAATTTAGGGAA
>A_torda_08677-scaffold2755-132861-133122-n_40-160
CTTTTATGAGCCCCAAGAGGATCCCTGCTCTGACACTCACCAGTGTCTGTTGGTGATGTTTTCCAACTTCGTACCCTCCATAGTGTAACACAGCAGGCTCAGCCTGTACAACCTTGCTCC
>A_torda_13207-C13207548-0-183-n_0-120
CCGGGGGGGCAGAGGCAGCGGTAGGATCCAGGGAGGTTGAGGCAGTCGTGGAGGCAGAGCCGGGTCTGGGGGCTGGACTGGAAGAGCTGGCACTCATCCACATCTTGGGGGAGACAGAGC
>A_torda_14001-scaffold1894-117276-118980-n_1440-1560
CGCCCTCCTCCTCCTCCTCCTCCTCCCCCTCCACCACAAGACAACTTTTCGCATACTTGCCGATCCCCAGGGAGCTAACGAAGGCCTCCAGTTCCCCTGCCTTCAGGTCGTCGATGGCGT
>A_torda_07028-scaffold13611-2591-3851-n_1080-1200
CTGCTAGCCACCTCAGCCGGCAACTCACTCCTGTCCCCGAGACACCCGAACTTCTTCAGCAGCCTCCTAGACCGGAGACGCCACTGCGTGCTCCGTCCTCCTGCTGGGAGAAGGTTGGAA
>A_torda_05489-scaffold339-172956-173153-n_77-197
CACCTTTTTATTAAATAGAGGAGGTTTCCTGAAGAACCACCTGATCATGTAAGATCATAAGAGAATAAGAGAAATAGTACAACATCGTTAGAGTGACAGACAAAATGAAGTGCAAAGCCC
>A_torda_15977-C13545153-7872-8144-n_0-120
CAAGCAGGCTGGCCCCAGCTGGACGGCACGTGCCACGCAGCCTGCCAGCCCTGAGCCACGGGACAGCCAGGACTACTAACCAGGAAGGGGCCGTGCTCCTTCAGGAATCCCTCCATGGAG
>A_torda_08271-scaffold6065-9548-9770-n_102-222
TTCAGTCTTTTAAACAGCTCATCCTTTTTATATCTGTAATCTTCAAAAACAAAATAGAAGGGGACAATGTCAGTTTTCAGTTAATTGCCAGCTTTTGCAAACATTGAGTAATGGGCTTAG
>A_torda_01526-scaffold8270-76247-76554-n_187-307
TCTCTGACGTACTGGATCCACATTCAACACTAGCCTTCTCCTTTAAAAAAACAAACAAAAAAAGAAATAAAACCAAAGATCACTCAATATTTTCTTGTAATCATTTTAGGGACAAAAATA
>A_torda_15715-scaffold1923-589240-589508-p_80-200
GTTCCACGGACTTTGGAAATGTTACATTTGTAGTCCCTGGGCTTCATCCTTATTTTTATATTGGCTCTGATGCATTGAATCATACTGAGCAGTACACAGAAGCTGCAGGTGAGTGGAAGT
>A_torda_07976-scaffold714-405344-405664-p_120-240
GCAGTGACAAGGAAGATGAGCAGCCTCAAGTGGTAACACTGAAAAAAGGGGACTTGACTGCCGAAGAAGCAATGAAAATTAAACAGCAGATCAAAGAGGCCTTAAAGTCAAATGAATCAG
>A_torda_12662-scaffold1331-16590-16898-n_40-160
GGGCACAGACGCACACACACACACACAGCCCCCTACTCACTGCTCCAGCGGGCTCAGCACCACCCGCCGCCTGGTGCCGTGGCCCCGGCTCTGCACCTCCCGCATCCAAGCATCCGGCTC
>A_torda_14892-scaffold2458-89022-89395-p_80-200
TGTCTAAGCCAGGCCGGTCTGAGGGTCCTGGTGATCCGCCCAAGAAAAAGAAGAAGAAACCCAGGAAGCAAGCTGAGAAGATAAATGCTTCTTCAGTCAAACAGGTGGTCTCTAACACCA
>A_torda_03508-scaffold3344-352771-353023-p_0-120
TGCAAACATAATTGTATTAAGTAGTTAAAAAAACCCCTTAATTTACATTATTTTTCTCTTGCCTAATCTTGATTTAAAAGATAGAGGATTTTTGACTTTTGAAGACTTCAAGAAAGCCTT
>A_torda_12473-scaffold7469-8654-9438-p_600-720
AGCAAACGCTGGTCCCAGACGAGCTGGTCTCCTGCCTGAGAGCCATGAACGGGGAGTCGGGGGATGTAAAGACCCGCTTTCCGCAAAGCATCGGAGGATTATTTTGAAAGGGATTGTAGT
>A_torda_12530-scaffold8346-175735-176318-n_200-320
GTAGGTCCCGTTCACCAGGGAGCAGGCTGGGTAGCAGAAGGCAGGAGGGATGCTTAGGGCAGGTTCTCCTGCCAGCAGCCTCAGGAGGAGCCCAACCAAGAAGCCAGCAGCCGAGCCATA
>A_torda_07496-C13479993-755-1080-p_120-240
TGCGGAGGCAGATCCGCTCTTCCACCACCTCCATGACCTCCGTCCCCAAACCCCTCAAGTTCCTCCGGCCGCATTACGGCAAGCTGAAGGAGATCTATGAGAACATGGCTCCGGGAGAGA
>A_torda_06436-scaffold2534-44505-44789-p_120-240
CGAACTTAAAGCTCTCCGATGCTGGAATCTACACCTGTGAATATGGCTCTCACACAGTCAGTATCTCACTGCATGTCTTTGAATGTGAGTGATTAGAGGGCTTTTATCCATGAGGAGGTG
>A_torda_08637-scaffold1861-10276-10556-p_0-120
CCGCTGTGAGACCGGGAGATGATGGGGGTGGCTGGAGAGGGGGGATACATTGGGGTCCCCATGGGAACGTCCTCACACAGGGTGTCATCCTGGGCTGCTATTTCGGGGCGATGGCTTTGT
>A_torda_14306-scaffold11627-6042-6366-n_204-324
TCCTGGCCCATGGCATCGATCAGCTGCGAGATGGATGGCTCTGGAGCAAGAACATTTGAACATCAGTGGAGAAGACACCTTAATTCAGGCAAGCCTCACTTGCAAATGCTTTTACTCTGC
>A_torda_12657-scaffold477-117461-117729-n_120-240
TTCTGAACATCTTGTGGAGTTGAGAATTTAATCCAGCAATAACGTCTGTGAAAGCCTGTATCTTTGTCCTAGTTAGCAGTTCAAAAAGATAAAAATCCAATTACTGTAGAAAATATTCAC
>A_torda_02210-scaffold4668-36919-37164-n_125-245
TGGTTTCACCAGTCTTCAGGGATCGAACCGCATGGCATCCCTGCAACAATCAATTCAAAATCCAACAAGTAATATGGCTTACTAATTAAAAATACAAAGCCTTCTGATGAATATGTGAAA
>A_torda_10797-scaffold2836-91731-92216-p_280-400
AACTGAAGTCTCAGTCGCACCAGTAAGAGCAGAATCCAAAGAAGACAGACAATGGAAAGAAATGAAACTACGGCTGGATGATTTGCCAGGAATTTTGGCACGCTTGTCCAAAATTAAGCT
>A_torda_08137-scaffold1663-32313-32634-p_120-240
ATTCCCAGGACCTGTATAATGCCTCTCCTGAGCCAAAGAGTTTGTTTCCAGGGGCTGGGGAGTCACAGTTTCAATTTTCTCTGGAAGATGACACTCAGAGCCAGCTGCTTGATGCTGATG
>A_torda_08446-scaffold2513-5740-6053-n_193-313
TCATTTTGCTGGTTGTGATACGTTCCTCCACTCCTGCTCCATGCAGAAGCTGTTGAGCACAAAGATCTCACTCAGCATGTTTGTGGCTGTCTGGAATTTGCTCTGAGGATCCACGAAACC
>A_torda_09281-scaffold2210-482199-483734-n_440-560
CTTTTGTTGCCCTGCCGTTCTGACAGCTTTGCTGGGGTTGCTAGTTTCTTTCTCCTTTGCCGCAGAGAATTTGGGATTTGAAATGCAAGTTGTATTTACAGTTTCTGTCCTGCTAATAGC
>A_torda_08271-scaffold6065-4451-4742-n_160-280
TCACGGTTGTCACCTTGGAACTGCGGCCTGAAGAACCACGGCTAAGATGGCCTGGGGAAAAAAAAAAAAAAAAACAAAAAAAAAATCAATCAGAAAAGATCAGAAGCTGTGCAAATGACA
>A_torda_09788-scaffold615-5539-6077-n_240-360
CATTTTTTGTTTCTGTCGCTTCTTTTTCATTTTCCTCTTTTTGTTTTTGCTTATTTTGGGACTGTGTATCTGCTGCAGCTGTAAATTATCTTGAACGAGAGTCTCTTGCATTCCAGATTC
>A_torda_08238-scaffold2736-101074-101533-p_160-280
CTATAACTACGGAGATAATGATGAATGGGCTAACGTGTACCGCCAGGGTTTCAACTTCCAGTGCCCACATGGGCAGGTGATTGTGGCCATCAGGAGTGTTTTCAGCAAGAAGGAAGGTTC
>A_torda_15372-scaffold1620-21799-22050-n_40-160
TGCTATTTGGAAAAGAAAAGAAAAAATGAAGTGTTCTTACCTGTCTCTTCATCTACAGAACTTAAAATTATAGAAAAATTAACTCCTGAAGAATTTCCAAGAAAAAATGAATTTACTCTG
>A_torda_15168-scaffold8402-35402-35654-n_40-160
ACTTTGTGAAACCCTTGGCTTCCACAAACCAGGCACTTACCTGCAAGAAACACTCTGTCTTGTAGACGGTTTCCAGGAAGTCCTTGAATTCTTCTTCATATTGGTTATTATCAGCCACAC
>A_torda_05189-scaffold11871-12542-12809-n_120-240
TCAGCAGCTCCTCAGCTGCTGCGAGTGCTTCTGTCGGAGGTGGTGTTGGGAACGGGAAGTTGATTACCTATGGACACCAAGGGAAAATGCCTCTCAGTACATCATTGACATGGCTCCCAC
>A_torda_08953-C13545549-5130-5481-p_200-320
TCAAGATCCTGATCGTGGAGATCTTTGGCAGTGCCATAGGGCTGTTTGGGGTCATCGTTGCTATCTTGCAGGTACACGCCTCCTGGGGCCACCAGGTTTATACGAGCACCAGGTGCCTGG
>A_torda_00978-scaffold2720-33663-33969-p_186-306
GAACTTCTGCGGTCTGTGAATGACTTCCTGTGGCTTGGAGGTACTATTGATGATAGTGAATCAAATAATTAGTTGCTAAAACCAAGTAAATCAAACTATCTTCTATAACTTTTATTCTGT
>A_torda_02210-scaffold4668-36919-37164-n_120-240
AGCGATGGTTTCACCAGTCTTCAGGGATCGAACCGCATGGCATCCCTGCAACAATCAATTCAAAATCCAACAAGTAATATGGCTTACTAATTAAAAATACAAAGCCTTCTGATGAATATG
>A_torda_02627-scaffold1628-78326-78619-n_160-280
AGCATCCTAATAACTTTTTCTAAGCCATTAATTATAAAGTAGCCACCCATTTCCTGGCAGAAGAAGAAAAGTTATTTTAATGCGCTTAGAAATTCATAATCCAGAATTTTAAGACAAAAA
>A_torda_10304-scaffold336-157030-157344-n_194-314
GGCTTGGGGGGTCTGAACTTCAACAAAAACAGGAAGATGACTGGAAATAAACACACAGATGGTCTATTGTTATGGTTAATGAAATGTGCTCGACATACAACAGCATGCTGGAAAGAACGA
>A_torda_06403-scaffold2151-53380-53652-n_80-200
CTGGCGATGGCCATGGCCTTGAAGCTGGTGTGTCCCTCGGAGATGGCTTTCTGGATGGCGGTGCGCTCGGCGCACACCCCCAGGCTGTAGCAGGCATTCTCCACGTTGCACCCTGCGGGG
>A_torda_03056-scaffold3218-148823-149054-n_80-200
CTCATTTATCTTCTCTTCAGATGTTTCATCCTGGTTATTTTTGAATTCTTCATTTATCTTTTGTCTTGCAGCTAAATAAAGCAAACAAATATACTAAAGTGTGAACAAAAAAATGTATCT
>A_torda_03220-scaffold4724-52270-52627-n_200-320
GAGCTTCTCTTCTTGCAAAGCCTGAGCTAGAGCTTTGTTGTTTGCTTGGATGCTCTTCATTTGCATGGAGCTGGTGGCTGCAACATAACAGTGAGTATTTCAACTTGGTTTTAAAAAAAA
>A_torda_04132-scaffold6058-64253-64828-n_400-520
CATCTTCTTCATGCTTTCCAATCACGTCAAGAAGATTATTTATCTTACTTAAGGCAGAATCATGTCCATTAAGATGACACCAGGATAAGAGAGCACTGATAAGTGAAGGAAACAAAAAAA
>A_torda_07970-scaffold714-227137-227666-p_240-360
CAACTGCGAAAGGAAAGAGGAGAGGGTGGAGTACTACATCCCCGGCTCCCTCAGCAACCCGGAGGTGTTCAAGCTGAGCGACAGCCAGCCTGCCAATATCGCTGGCAGTTTCAACCTGTC
>A_torda_07959-scaffold6219-105489-105719-p_80-200
GATTTCCCAGACCCTCAGAAGTGTTGCTGAAGCCAGGCTGGGGACAGAGGTGCTCTACGAACTAATTGAGGTGAGGGTGGGGGTGACCAGCCACAGACACTGGTCCCTGATTGCCCGAGG
>A_torda_12958-scaffold6086-143874-144238-p_0-120
AAAATTCAATAAAGTGCAAATTGTGAAACTTACTGACTTGACTTCTCTCACTTGTATCTGTGTTACTTCCTTCTCTAGAAATGGATACTGAAGCCCTTAAGAAATACTCAGCATTGCATC
>A_torda_03614-scaffold685-32305-32755-n_200-320
AGCAACCTGTCCCACTTGTCTTCCTTCCTTCCTGTTGTAGAGAACTGTAGACAGAGGGGTCGGCTGACGATAGATGAAAACTCGTCGCAAGCACTCACAAAGAGCAGCGTAGGAGTAATC
>A_torda_05439-scaffold6429-42064-42948-n_240-360
CAGCCGAATTCTTTCTTTGTGCTTTTGGCTTCGATGACCTTTTACCTTGGTAACTCGACCATTCTGCTTATCACTAGACTGCCGGTTTTTCTTGGCAGCCATTGTTGAAGTTTCACTTTC
>A_torda_14951-scaffold2906-182187-182403-p_0-120
TCTGGAAGCTTGGGAGCTGTTGTGACTTTGATTTATTATTTTTTTTTCCTGGTTTTTTTTTTCCTTATTTTAACTTCTAGGGCTGCTCTGTAGATGGCCATCAGCTCGAAGTGAAAATCT
>A_torda_07890-scaffold5937-15519-15817-n_120-240
CAAGCCAGCAGGTTCCGGCGCAAGGCCCCGATCTCGGACGGGTCGCTGAAGAGGTGCGGGGCGGGCGGCGGAGCCGGGGTCCCTGCCGGGAGAGCGGCGCGGGGTCAGGGCGGGGAGGGG
>A_torda_07561-scaffold10695-203763-204135-p_160-280
CCGGTTCACTTCCTCCTGGAAACATCATTTGTATATGATGATGGATGTCATTCTAGATTGGAGCCTGCACAGTTTCTTGTGGCGGTTGTGTGGGGTTTCAGGTTTCCTCATACAGAAAAA
>A_torda_00314-scaffold17670-9736-9998-n_40-160
AGGGGACAGGAGGGCTGTGCCCGGCTGGGCCCCCTCTCACCTCCATCTCCCGCTGCTGGGCGGCGCGGAGGAGCGGCAGGTTGTGGGGGCGGCAGCACTGCTGGGCCTCCTTGTGCCGGT
>A_torda_09048-C13339205-2413-2664-n_80-200
CCCGCTGTCCTCGCTCCTCTTCTCCAGGCAGCCGGCCAGCGAGGAGAAGATGAAGCCGTGCCGGGTGTACGTCCCGCTGCCAGCCGTGGCCTCCTCCGCGCTGCACAGCCGCTCGCCTGA
>A_torda_14489-scaffold2584-24947-26595-p_1520-1640
CTCAAGAACTACCAGCGGTTCCGCTACTTGTTGGAGAACCCCTACCGAAAAGCGGAGGGTGCTGGGTGAGGCCACCGGGGCTCGTGTGGGAAATCAGGACTTCACAACAAAGGGAAAGAG
>A_torda_08137-scaffold1663-33824-34066-p_40-160
AGTGAAAAATGTGTGTTTCTTTCACTTACTTTTCCCCTAGGGAAGAGGAAGATGAGGAGGAGCAAGAAGAATTTGGTGATTTTCAGCTTGTAACAGATGATAACGCCTTTGATAGTGAAG
>A_torda_02955-scaffold13006-4590-4892-n_160-280
GCCATAGATGCTCACCAGCAGGCTGATGATGTCCGAGGACCGACGCTTGGAACTCGATTTTCCTATTGAAATCCAGCAGACGACAGTGTGAGATTAACAGAGACCTGGCCCAGCCCAGCC
>A_torda_11661-scaffold6515-141770-142035-p_40-160
ACCTTTACGTTGGTATTTATGGTGGCTTTTAAAATTCTAGTAATATCTTCTAAAAACAAAGCCGCTAAGGAGAGAATGGAAAGACTATGCAAGTCTAAAGTATTGTTTGAAGAGCGGCTC
>A_torda_14914-scaffold5901-38026-38286-p_120-240
CTTGACATGGACCACGCATTGAAAGAAAGGAATTGGGAACTGAAACAAAGAGCAGCTCAGGTCAGATCACTTTAAGTATGTTACTGATAATTATCCGGTTATGTAGTAGATAACCTAGCA
>A_torda_11345-scaffold13529-0-1879-p_440-560
TTGCGCCCACGGGGCGGCCCCGGGGGATTTGCTTTTCCCGGCGGCCGCGGCCGCCGACAAGCGGGTGCCCAAAATCGCCTCGGTGGTGGGGATCCTGGGCCACTTGGCCTCGCGCCACTC
>A_torda_11181-scaffold198-44542-46180-p_1440-1560
CAGAAGGAATGCACAGGTTTTCTCACTTGCAGTTACCTGAAGAAAGACTCACTTGTTCACAGAAATGGCTCCTAATCTTAAGAGGCTTACCTGGTTCAGGGAAATCAACGCTTTCTCGGT
>A_torda_12037-C13420133-3020-3384-p_160-280
TGACCAATACGATGAGAAGATGGAGGAAGATGAAGAGATGCTGGAGAGATACAAACAGGAGAGAATGGATGAAATGTTTCCGGATGAGGTGGACACGCCACGTGACGTACCTGCCAGAGT
>A_torda_02069-scaffold8117-36879-38114-n_640-760
TGAAAGCTATTCTTAATGGGCTGCTTAATGGTTAGCAGGGAACCTCCTGACCCTTGGTCTGCAGTCTTATCAAATGTCTTAATCAATGAGGACACTTTTGAAACATGTTTATTGTTCCTT
>A_torda_12135-scaffold2232-40966-41282-n_80-200
TTGCCTCTCTTTGGAATCGCTCCAGTGTAAGCTTTCTTTGCATCTGGTCCTGCACCCAAGGATCAGCAGCATATTCATTTTCTAACAGAGATGTCCAACAATTTCCAGCATCTCGATTTG
>A_torda_01616-scaffold15322-18182-18422-p_120-240
TATCCTGAAACGCTATTCAGAGGATCCCATGGTTGAGGTGAGGGTCCTGGGGGGGGTCATTTTCCCTGGGGTGTATCGCTGCTGGTCCGGGAGGGGCAAGCAGGTCTCTCCCGGGCAGCC
>A_torda_05742-scaffold9542-12618-12977-p_80-200
GTTTTTGGCTGCATGCAAAAGGAGGGCTTGCAAGTAACCATTCTGTCAACGTGTCCTGTAGCTGATTACAAAACTCAGGAATCCACTTTAACACTGCCATCTCCGTTTCTGAAAGCCTTG
>A_torda_11661-scaffold6515-143302-143590-p_120-240
GCAGCTCAAAGTGAGACAGACTAACAATTTTTCTGCATTTGTTGCCAACATCAGAAAAGCTTTCACTGCTTTATCACATAAACAGTCATTATAAAACTAGCTTATACCCCCCTCTCTAGC
>A_torda_07565-scaffold10695-256014-256314-p_0-120
TTGTGAAGTCTTCAAATGTGTAAGTTATTTGTATTGCTTCAGGTTTCACTGTTTGTATATGTCTGGTACCACAATCACAGGGGCTGGAAGTGCTTTACTTGGAAAGAAAGGTGCAATGGC
>A_torda_15943-scaffold2008-248646-248884-n_0-120
CTTTCAGGCTTTTTGGGTAAGGATCTGTCTGTAGCATAGAAGTGACATGTTGTCTGTCGCTTCCTTGTTCTTCATACCAGGGTTTGTATGTAGGCCTGAATCCAGGGAAGGAGAATATCC
>A_torda_13776-scaffold6044-13785-14174-p_80-200
GCTAAACAGTTTCAAGCTCAAGTTGCCTGGCAGCCTCTTCCTATTTCCGTGCCCAACTCAAAGGCAGAACTAAAAGAAAGAGAAGATAAAGGAACCCAAACCATTGGACTTTTTTACCCA
>A_torda_06729-scaffold425-82517-82799-p_0-120
TGAGGATATGGAGATCACTAAAACTCATACAGCTGTATTAAGTGGTGAAATTGATGTACAGAACAGAGTGTCCATTCCAGCCACTTCTGCAGTTCCTCCTGATAAAACCATTGTGTTTAC
>A_torda_07028-scaffold13611-2509-2750-n_121-241
GCGAGCAGCCGCTGAGCTCGAAGTTCTGGCAAACGGAGTCCGTCGACAGTCCGCATCACCATTTTATAGGCGTCACGCAGCAATACGTAATCGGAATTAACGGCTTCGTGTCCTCCGTCG
>A_torda_07048-scaffold3043-18348-18555-n_80-200
TGCTGAACGCCTCCGGGTACTGCTTCGCCAACTTCCCTTTCAGTGTCCTGCAGGAGGAGAAGAGCAAGCTCAGCCCACGGGGAAGCTGATCGATCCAGAGACGAGATGCCCAGCCAGAAT
>A_torda_09526-scaffold405-317238-317464-n_80-200
GTCGTTCTGTGGCTTTCTGTGGAAGTATGTGCAGATCTTCCTCATGGAAACTGAAGTGGTTGCAGCCTAGGAAGAAAAAAAACTCCAAATCAACAAGAAAAGTTTCTAGGTTAACAGTTC
>A_torda_06237-scaffold2723-145864-146150-n_0-120
TAACTACATACCCAAGTTCAAGAGCTAACACATGTTTTTCCTGGAATATTTGAAAGACACACACACACACACTACTTCACCTTGAAATAATGTTTTTCCTTCAGGCTGCTGAGGAATCTC
>A_torda_15372-scaffold1620-14611-14928-n_160-280
ATTTGCAGGAATATCTGGACAAATGCCTTTTAAGTTTCCACTGCTCACATTGGTATCAGAATTAAATGGATCAAGACCTATAGAGGAGAACAGAGTTATTTACATGGAAATATGATGGAG
>A_torda_15244-scaffold5210-81311-81640-p_209-329
GCATCTGTGTGACATCTATGCCAATTCTGAGAAGTACAAGGTAAGAAAGCGCAAGCTGGTCCCAGGCACGTATCCCATTCATCTGTGCCAGTAAACTACCAGTGCTGGCTGTATAAGCTT
>A_torda_14951-scaffold2906-171824-172106-p_160-280
CAAAAAGCAGAAAGAGGCCAAGGACAAAGCCAACAGTGCCAGGTACAGAGGTGTCTTGTAGCGGAGCAAGGCAACACAACCTGCCAAATTCCCAAGGGGCGGGAATGCATGGGGGGGGTC
>A_torda_10490-scaffold1385-33405-33640-n_40-160
CTGCTGTGCTGGGGTAGCATGCAGGCCCTGGCTCACTTACTTGGGTCTCTCTGCCACTTCCGCGAGGCTGGTGAGGACACCCTGGAGGTAGAGGTGCCTGTGAACGTCTCCATCCTAGGA
>A_torda_15297-scaffold4406-17749-18033-n_164-284
CGCCATGCGCCGTCCCCACCACCACCACCTCCAGCTGCGGCCACAGGCGCTGCACGATGCCCTCGAAGCCCTGGGCGCACTCGGCCCGAACCTCGGCTGCCCGGGCGGCGTCAGGGGCCA
>A_torda_08466-scaffold6294-8934-9260-n_0-120
ATAAGAAAAGGCCACCTTCTTGTCAGCCACTAATGCAAACACGCTGTGCGGAGAAAATTCAGAGAAGAAAACCTACTCACATTCCTGTGTGCCCTGCTTGAAGGTGTCATTGATTTGCTG
>A_torda_08470-scaffold6294-119842-120096-n_0-120
TGTGTCCAGCATAACTAAGCTCTGTAAGAACATGTCTCTGTTAGTGGTTTTTCCCCATAGGTTAAAGTCCAAGAGCTTACCCAAGGTAACTTCATATTCATTCTTTATAGCAGACAGCAA
>A_torda_12397-scaffold5659-281540-282196-n_480-600
AGTATTGTGCTTCCTTTGAGAAAGATGCTATCTTCTGCAGACCGGGAGTTCCCAACTTGAATACTGTTTGGCTCATTGCAGGCTGCCTTCCTCTGTCTGCCAGCCTCTAGGTCAAGTTCT
>A_torda_08446-scaffold2513-5382-5899-n_120-240
TTTTTTGCACTGAGCCAGTTTTCCAACATGTCTTTTGTGGGCAGGAAGCTGTGAGTACTTACAACAAATTGCTGTAGCGCATTGCCACCCAACAGGTGGCATTTTTGCTCTTCCTTGGCA
>A_torda_05898-scaffold5048-13901-14577-p_0-120
TGTTAACATAACAGCAGTATATTACAAAAAAAAAAAATCGGTATGGTGTAATTCAAAATACTATCTTATTTCAACTTTAGGTAATGCACACGCAGTCTTATGTAAAAATGGGAAGAGTCA
>A_torda_12190-scaffold466-1364307-1364620-n_120-240
CCATCTAAAATTGTTGCCAGAGATGTACGCAGGACTCTGGAAAACACTTCCAGTTGCTGACAAGCTGTTGAAACACTGGTTATCTCCCCTTGATATCCAGCATCAGATATAAGCTATAAA
>A_torda_08470-scaffold6294-102954-103322-n_120-240
TCTCCAGCGAGCAGCCTCTCCAGCACCAATCCCACAGGCACAGCTTCTCGGTCTGGCTCTTCTCTTCTGACCTGGTAAGCCAGGCCAACGTAGGTATCCAGTGTCTGACCATCAATGTCG
>A_torda_15136-scaffold13351-29260-29549-n_169-289
ACCACTTCCGCTTTCTACGGGCTAGAGCAGGAAGGAAAAATTCAAACAGGCTCTATTTACATTTCCACAGCGTTCTCAGTATTAAATCAATTCAAGAAAAGCTCTTCATTGCAAAATACC
>A_torda_10569-scaffold14472-30721-30997-p_120-240
TGAAAAAGCCAGATCCATCGTCCCTCAGAGCTCCATCCTGCAAAGAAATGGGCAAAAAGAAAGCCTGCAAGAACTGGTCAGTGCTGGGATTAGCATATCAGTGAACCTTTTAACTCTAAC
>A_torda_10363-scaffold1597-852782-853366-p_120-240
CCAGAATAAATCTGATGAAGAAAAAGCGGATGATGTATCTCATCTTCCTGTTTGTACTGAGAAGCCACCGGTGCCCAAAGACCCACTGCGTAACCCCCAGCTTTCTGATTTTGGTCTTTC
>A_torda_13764-scaffold17003-17772-18019-n_127-247
AGCCAACCCATTCAGCCTCCTCTTCTGGGATCACAAATTCCTGCGATAAAAGAAGGAGCAGGTGGTACATTTCGAGATGACTAAGATGCAAATCCAACTCACACAAGGATGCGATCCAGT
>A_torda_03177-scaffold1576-2317-2615-n_120-240
AGCAATTCATTCGTCTTCGAGAAATGGCGACAGCCGAAAAACCCTCTGTTGACAGAGAGAGGCGAGGGATGAACCGTCTGCAGGACGTGATGGCGTTTCTGTAAAGCATTAGAGGAAACC
>A_torda_12498-scaffold16761-26913-27174-n_120-240
TTAATGAAAATCTCTGTGAACTGACTCCCCAGATCATCAGCTTGTTTTGGCAGGTTTTCTTCTGTAATAGTAAAGAAACCATGTATTACAACACGGGATGGGAAGAACTTCAGGTAGTTG
>A_torda_12506-scaffold4895-19591-20679-n_200-320
CTCCACGCCAGCCTGGGCTCCCAGACTGTCCAGCTGAGGCAGCCAGCCACTCTCCCCGCTCCTGGGACTCTGCGTGTTCTCTGCTGTCTCACTGGACAGACTCTCCTGAACCTCTAGGGC
>A_torda_09542-scaffold4937-35612-37086-n_560-680
CTTCAGCAGGCTGTCGACGGCCTCGGTGGGCTCAGCGAACTGCGACAGCCAGTGCAGCAGCCCCTGAAGGCGGGCGTGCTTGCCCCCCTTCCCCCCCGCGCAGCCCCCGGCCAGGCGCAC
>A_torda_14489-scaffold2584-24947-26595-p_1400-1520
GATAAACGAGACCTCAATTATATCCGGGAGCTGATCCGGACTGGTGGCTGGTTTGATGGTACAACGCAGGAGTATCCCCCCGCCGACCCCAAGGAGCAGATGTACGCTCCCAAGTACCTG
>A_torda_13802-scaffold3644-355455-355686-p_80-200
GTATAAGCAAATATATACCCACGTATGTCTCCCCTTTGGAAGAGGAAATAGTTAATACAAGCACGTATTTTGTTGAGGACTTTAGGTAACTGGTCAAGACTGAATGCATTAAATGGTTGC
>A_torda_15734-scaffold5470-54991-55297-p_0-120
AACAAAACGTTGCGCTTAGAGGTCACTTCTTTCACAAGTGTTAACGTGATCTGTTTGGTTGTTTGCTTTTCTTGAATTAGGTTCACCTTTTTGGAGCCTCTCTGGGAGGCTTCCTGGCTC
>A_torda_15969-C13439181-2495-2821-n_120-240
GCAGCTCATTCTCCTGGTTGATGCGCTTCTCCTCGATGCTGTTCCAGCGTTTCTTCTTGGCGATGCGCAGTGCGCTGGGGATGTCGTCCCCGAAATTCAGCCGCTGCTCCTTGGCAAGGT
>A_torda_03220-scaffold4724-49492-50523-n_120-240
TTCATTGTGGAGTTTCTGCTCACGCTGTGTCAAACATCTTTTAGACCTTGGCCTTGCATGGACTGGTGATGTATCTTTCTTGTCCACTGAACTTTTCCTTTTTTTCGATTTACTCTTGTA
>A_torda_02332-scaffold8038-69851-70076-p_80-200
GAGGTGAAGAGCAGCACTATTTCGTTCATGAATTTAAGAAATGCAGGAACTCTGAACGACACAAGGTAAATTGTATTTTGAGATATTCATATGAAAATATCATCTCTGCATTTCAAAATA
>A_torda_14809-scaffold8215-126421-126713-p_80-200
AGCATTACCCCTGCAGACTGTAATACCATTGAAACAGATGCAGGAGTGGCCCTGGATTTGGTCAACAGACATCGCAGAGATGGCTATGTTTTTGGCTTATTCCGTGTTGCTGATGCACAT
>A_torda_07946-scaffold3069-487673-487996-p_80-200
AGGCCACATAAGAAAATGACTGAAGAAATTTTTAGTACTGTCATTGAAGAATTGTATCCAAATAGAAATTACTGTGTGTCTGTTACGGTCACTGCATCTCTAAACAAAAATTCCATCCCA
>A_torda_08466-scaffold6294-34367-34627-n_140-260
TCTGCTCCCAGTCATATCTAGCCACAGGCTGTATTTTCACCTGCTCGGGAGAAAGAAAACAAAACATGAGAAATGGCTGGAATTAACTTTTTCCTGGAACAAACCTGCCAAATATACAAT
>A_torda_02916-scaffold7072-225766-226479-p_520-640
AGCAACAAACCACCTGAAGTCTAAGCCAGCTGGTGGCAGCAGTACCAGCAGTGAAAGCAGCTCTGAAGAAGAGACCGGAAAAGTCAACGGAGGTATTACCTACAGTCTGAGAAGTGGGTC
>A_torda_15734-scaffold5470-57205-57485-p_0-120
TTACTCAGAAAGAATGTTTCTGTTTTACCAAAACCTGATGCTTCTACAGCTGTTTTAGTGTTATTTTTTGTGTCCAACAGATCCATTTGCTGCAGTTCCACGGTACCCGCTACGCAGCCA
>A_torda_02210-scaffold4668-79397-79801-n_280-400
CTATAGTTGCACAGATGGTACCCTAGCAAAGAGAGGCCTTTTTCTACGGAGGGGAAAAAAACAAAACAAATGGGAAAGAAAGGGATGAGCACTAACTTGTCACCCCAGAGCATAAGTTCC
>A_torda_03937-scaffold8469-4742-5136-n_274-394
GGCAGATCCGTAATCTGGATGCGTTTAGCAATCGTCAAACCTATTGAGAGTTGAAGACAGAAGGGAAGTCTTACAAAATGCAACCAGCCTGTGCAGCTAGAAATTAATGTATCACAATTC
>A_torda_06012-scaffold2896-315482-315723-n_0-120
CCGCTTCACATCAGGGAGCAGCACCCCCCCAAACTGACGGCCGCCTCCAGGCCCCCTTCCTTCCCTGCGGCCCTCCGTACCTGCTGCGAGGGCAGCTCCACATGCAAGGCCCGGGTGGCG
>A_torda_12506-scaffold4895-19591-20679-n_0-120
TGTAACCCCTGTCCCCGCCGCCACCACCAGACAAGCAGCAGGGAGGGTACCTGCAGGTGTGGAAGAACTTTCCCACTTACCACATCTTCAATGGAGCTCCGGTCCTCTCGGAGGTGATCT
>A_torda_10593-scaffold7325-29417-29763-n_160-280
GCCACTGGATGAGTTTGGTGTCCCAGTTCACACTGGCCAGAGCTTGGCGGACCCTCCGAGCACATTTGTCCACCGCTATCCTCCTCAGGACCGGCTCGTTGCAAGCCTAAAAACCAGGAA
>A_torda_04966-scaffold12965-17191-17636-n_160-280
CCGGTATGCCCACCACGGCCGGCACAGTCTCCTGGAGGTCTGAGAGCACAGAGTGCATGGAGGCCTCCAACTGGTTTTCCCAGTCCCGAACCACTTCTGCTGGCTCGCTCGGCCAGTGGC
>A_torda_01952-scaffold603-349372-349717-p_225-345
ACCAAGGCTTTTGATGCGGTTGTTCTGGGAAAGACCAGAGGTAAGACAGTACTCTGTTGGTTTACTATTTATTCTTGAAGCTTACTTAGAAACACTACGGAAGTCACACTCTTTTCTACT
>A_torda_12037-C13420133-652-947-p_175-295
TGCCTCTCCTGCCTCTTCGCACAGGGGCTCCCCAGTTACGGTGAGCGAGTGAGAAACATTAAGGGCTTTTAGTGGGGTATAGGTCAAGGGGGTGCTTGATGGGGATTTACTGTTGAAGTA
>A_torda_00056-scaffold10390-14867-15127-n_140-260
AAGCCAATAGTTTTAACAATAGGGACAACTGTAACATTGCCTGAAATACAAAAAACAAAGTTAAAATCAGTTAAAAACTAGACTGTGATCTTGTATATTTTTGCTTTAGATTCTGTGACT
>A_torda_05489-scaffold339-165116-165449-n_80-200
CTAGAGGATGGTATCTGTCATGCAGGTTATCCCAGAGAAAGCGGCCATCTACCAAGCCTGTTAAAATCACGTGGCTGCCGTTTGGAAGACGGGTGTCCAGGTATCGCAGAGCTTGCATCA
>A_torda_10743-scaffold8967-160262-160643-p_261-381
GCTGCTTTGCCAATCAAATGGAAGCCAGGATCAGGTATGTGTTAAAGTGAGTTAGTGTCAGAGGCTGTGTTATTGGAGGAATAATGTAGCACAGCCAACTGAAACTTTCCTGTTGGGTAT
>A_torda_13321-scaffold1903-310837-311201-p_120-240
ACATTAAGTGGCTTAAGCAAGAATATATGAAAACTCAGAGGAACTGGAAAGAAGTGGATAACAGAATGAGTGTGACAATAGAAGTACGGAGGAAGATGATCGGCGAGAAGGCACCTTTAA
>A_torda_06281-scaffold3957-513955-514536-n_461-581
CAAGCTGTATAACTTTCAACCAAGCATCTCAAAGCAAGATCTGGGAAAAAACAGATATACACCCCTCAAAAAGTAGTGATGAACACCACACAGGCTGTATCACAGTTGAGAATGCACTTC
>A_torda_01275-scaffold3146-83001-83365-n_160-280
AACATATGAGTTTCTCTATGATGGTCTTCAAACACTAGTGGGCTTCATATAAGTCTCTCTCAAATTGTTGTCCCTCTCTTTGTAAAGCCACGTGACTACAGATGTTTCTAAACTCAATGC
>A_torda_11523-C13176858-915-1360-p_325-445
CCCGACCTGCGCCTCGACGACCTCGCGCAGGAGGCCGGAGGTAAGACCCCGAGGTGCCGGTGCAGAGGGACGTGCGGGGCCACAGGTCCTGCTGGGGCAAGGGCCAGATGTCCCAGCTCG
>A_torda_05346-scaffold773-26460-27690-n_40-160
CCCGCGTTCATTGGCTCCTGCATGTCCTCAGCCCTCAAGTCTTGACGGGGATAGTTTGTTTGCATCCAGCAGTGCCGCCGTCTGCTTCAGGTAAGCCCACGGAGTACTCTGTGGTGGCAA
>A_torda_14138-scaffold5072-54680-55374-n_200-320
TTTTCAGTTATGGTTTTGTCTTTAATAAAAACAACTGCAGAACTCCCTCCATCTTCGCTTAACTTCCGAAGCATAGTTTGCCCTTCAACTTCTTCTAAGGCTGAACTCAACTTTGACATA
>A_torda_02210-scaffold4668-43324-43804-n_120-240
AGCACCACGTGCGTGCTGTTGCTGATGCTCACATTGCAGCGAGGCTCCCCCAGGTACAAGGAGGTTTCAGGGATAGACTCCTGCTGCAAAAATCTCTTCTGGACAGCAAGGATGATCTTC
>A_torda_15523-scaffold2485-315815-316045-p_80-200
CTGTGCTGAGAGCTTGTGCTGACGGAGGTGCCAATCGTCTCTATCACGTCACAGAAGGAAGCCGGGACAGGTATGGTAACAATACACTTGAAGTCATTGAAATCATCTCTTCTTAATGAA
>A_torda_13776-scaffold6044-17400-17664-p_80-200
GTTACTGGAGAAAACAGCTGGATCACATCTGTGCTCACCTCAGAAGCTACGCTCAGAACAATCTTGAATTCAGAGCTCTGATTGGGGAACCTCGAATGGGAAAGGTAGGAAGGAGCTTGG
>A_torda_03451-scaffold5649-20214-20450-n_80-200
CTTCGCACTTCCTGCAGAGGGTGCAGCCGCCGAGCTCCGCCGCGATGGAGAAGGTGTCGAGCGGGCAGGGCCGGCAGCCGTCGCCGCGCCCGCAGCCGCCGCTCACCACGAAGGTACCTG
>A_torda_06515-scaffold9111-1650-2396-p_0-120
AGAAGAGCCGGAAAAAAAGGAAGGAGAAGCCGGAGGCCGGGGATGATGCCCAGGAGGGAGGGGATGAGGCGGCGGCGGAGATGGAGGGGCTGATGCGAGCCGGGGGCCGGGCGCTGGCAC
>A_torda_08133-scaffold10218-12615-12908-n_40-160
CCGGCGGGGGTCCCCTGCCCACATGCCCCGCTGCCCTCACCGCCTTGGCACAGCGCCGGTCGCAGTTGGCGCACTGCACATCCTCCTCGCCGTCGGCCGAGCTGTCCACCAGGAACTGCA
>A_torda_13281-scaffold3754-97487-97781-p_0-120
TAAATATTTAATATCCAGCTGGGGAAAGCCAACAGAGATTGTTCTTTGCTCCAGGGGATTGTTTCTTCTGTTTCCTTCAGGATCTGGATCTCTCCTACAATAACTTGTCCCCCCAGGACA
>A_torda_15372-scaffold1620-19341-19625-n_80-200
CTGGGGAATGGTAAAATACTCATTTTCTTCTGTCATAATTGGATCTCCTTGTCTGTAACCGGTGAAAAGTCTCCCAGGAGAAGTTTGTAAAGGCATCTTAAATGAAGGAACTCTAGGTGT
>A_torda_06138-scaffold6615-96055-96671-p_320-440
CCATCTGAAGCTGCACCACGGCCATCTAGACACGGATTAGAGCAGTACTTATCCAGATTTGATGAAGCTCTGAAACTGAGGAACCAGCTGATGAATGAGAAGCCAAGCCAAGAAAATGGG
>A_torda_06729-scaffold425-78814-79524-p_80-200
TGGCATGATGCAGACAACACCAGTCAAAGAACCAATAGGCTTGACACCACCCTCATCTTTTCCGATGAAAATGAAATGGATATGACAGCTAGTCACACTGCAGTGATTACCCGTAACCTG
>A_torda_14809-scaffold8215-129634-129906-p_80-200
GGAAATGCATCAGTCCTCTACTTAACTTTGGATGTGCTGGAAACCGAATGCTCTGTATTATCCAGAAGACACTGGGAGTCCTGTGAATACAGCGACACCTATTCCATGGCAAGTACTGGC
>A_torda_00011-scaffold4954-29295-29694-p_80-200
CGGTACAAACAACTCCACCGCGTGAGCTGGCAGCAAAGAAAGTCCCATCTTCGACACCTTCTCCTCCGATCCAGGGTCAAAGTGTGCTGAGTTACAGCCCATCCCGCTCCCCCAGTGCCA
>A_torda_15168-scaffold8402-35698-35979-n_80-200
CTTCCTGAAGAGTCTGGCCCATCCAATAGTAGAGCCTCAGGTAAACAGATTCGTCTTTGATGCAATTCATATAGTGAAGCAATAAAGGGTTTGTTAGCACTGAACCCATCTGGGAAGGAA
>A_torda_07841-C13491893-503-811-n_0-120
TGGCAATGCCACAGCTCGCTGAGAAACACCATCCAGGTACAGGACCCCGGGGCAACGCACCTCCAAGGCGTGATGGCCACCACCTGCAGGCTTCGACCTGTCTCCTGAGAAGGGCTGGCA
>A_torda_09208-scaffold1644-277390-277788-p_278-398
CATTGAGCTTGCAAACCTTGATGTGGCACCCCTTCGACAGTAGATTGGGGCAGAGTCTGCCTATATACAAAATGTACTTCCTGGTGGTATTTAACCAGTTAGATCCTGGGCATAAGCTAA
>A_torda_02165-scaffold485-178268-178484-p_40-160
TGCAATGAAAAAACCGAGGCTTCTGCTTTTTTTCCTACAGCTGAGCGGGTTAAAGAGGAGAACCTAACGATTGTCTGCATTCCTACATCTTTTCAGGTAAGCGCTTTCCTCCTTTGCTTT
>A_torda_11290-scaffold18327-220-632-n_120-240
AGCGCCTCAAAAAGCTCAGGGTGCTTGACCGGCAGCTCGATCACTTCCTTGATCTCCTTTATCTGCTTGTCCAAGCCCCCAATCATCTCATAAGTGGAATCCGGAACCTTCTCCACCATC
>A_torda_02822-scaffold1383-61153-61435-p_160-280
AGGAACTGGAACGTACCATGACTGTCAGCAGGGAAACTGAAAGTAAGTGGGATTTTATTTGGGTTTTTTGTTTGTCTTTTTTTTTTTTACTCTACTGTTATTTGTTTAAACAGGAAATAC
>A_torda_14001-scaffold1894-102317-102614-n_40-160
TAATTATTTTAAAAGTGTGCACATTAAAATGTCCAGTTCATCTTTTTGATTTCTTGCCTTTGTACTTGTTTTTCAGCCCTCTGTGCCTGAACTGTTTCTTCTTTTTGATGATGCTTTTCA
>A_torda_04680-scaffold5382-1342-1599-p_120-240
ACGTGCTTTCGTTGTGGAAAACCTGGCCACTATATAAAGAATTGCCCAACAAATGGGGTAAGATTACAGGGGACTTCTGGTGTTGATTGGTTTTTAATTTTTTTTTTCCGTGGCAGTTAC
>A_torda_14138-scaffold5072-54680-55374-n_80-200
CTGTCATGCGTGATGTTCTCGTTTAACGCTGACAAGTCAACCAGATCAGGGCATTTGTCTTCATTCTCCTTATCGCTACAGCACCCTTCTTGACCTGTCTGATTTTCGACTTCAGCAGCA
>A_torda_15168-scaffold8402-39770-39979-n_40-160
AGAAACAAAATGGTATTCCATCTCATACGATTTGACTCACCACTTTCTTTCCTGGTCAGCAGGTAGAGCAGGTGGCAGACATAGGGGCACTGCAAAGAAAAAGGCAGCAATGAATTATCC
>A_torda_07565-scaffold10695-256014-256314-p_180-300
TATGGAAGAAGATCCAGAAAAGTACAAAGAACTATTGGAGGTATTTAACTGTGACTTAAAAAGAAGTTTAACATACTCATTGAATTATCTAATGTGACTTTAGTCTTTTAAAATTATACG
>A_torda_08404-scaffold4531-5227-5660-n_160-280
CTTGATATGTCTTCAGGCTGAAATGTTCTGATGAGAAACTTCCCATCGCAGTGATGACTGGCATGAGAGATGGAGTTATCTCCATTTTTGATTCCAAGGATGAAACAAATTTAAGAGACA
>A_torda_00863-scaffold13587-15274-15630-n_200-320
TTTCTCCCCATACGCCACAGCCCTGGCGCCCAGCTGCAGCCGGTGGGCCACGTTCTGCTTGTCCCGGGGGTGGATGCTGTTGAGGAAGAGGAGGGAGGTGTGGGGTTGGTAGCCGATAGC
>A_torda_00863-scaffold13587-15006-15358-n_232-352
CGGGTGCCGGCAGCCACCCGCAGGGTGTGGAGCAGCAGACCTGGGTGAGGGAGAAACCTCCATCAAGGTGGGCTTCCCTCTTCCAGCCCTGGGGGGAAGCTTTCCCCCTGCCTCACCTCA
>A_torda_08137-scaffold1663-23929-24557-p_480-600
GAAAGGAGAAGGAGGGAAGAATGGAGTCCATTAAACAGCTGAAAAAAGAAAAGAAGCCTAGAGCAGAGGTATGTATTTTGGCAGAAAATCTCAGGTGTTTTCTCAACTAAGTTAAATTTA
>A_torda_00990-scaffold3454-161205-161480-p_40-160
TTTTATTCTTTTTTTTTTTTTTTCTTTCTGATTCTCATAGGAGAGTGAAGACCTGGATTGGAACTTACTGAAACCAGATATTTATGCAACTATAATGGATTTTTTTGCCTCTGGCTTACC
>A_torda_14528-scaffold327-44393-44667-n_40-160
AGACAGTCTCACACACACTTGCTCTTGGTGTCCATCTCACCTGTAGGAGGATGACAAAGACAAAGTAGACGTTGGCCATTCGGTGGAACTGCTCATAGAGGTTCAGCGGCAGGAAGGTAA
>A_torda_01483-scaffold99-314929-315218-p_0-120
AATTTATTTACATATTTCAAGTGTAGATTGTGTATCCTTTTGCTATTGGAAAAGTATTATTATTTTAAATTTAATTTTAGGTTGTCTGCCTGTACCTCTGTTCAATCAAAAAAAAAGAAA
>A_torda_01422-scaffold9363-60906-61168-p_142-262
AGACTCGGCGCACACGACCTGGGCGGACGTGGAGGCCATGGTGAGCACAGCCCAGCACAGCCCAGCCCGCTATGGGGCCGCAGCCGTGGGCAGCCGTTGTGGTGAGGCGCTGAGGGCGTA
>A_torda_15567-C13546307-5277-5573-n_40-160
CCTGCAACCATGGCCGCGCAGGAGGCTGTGTTGCAATTACCTGCTGGTGTTGACGAACACGGAGGTCTTCTTCATTCTGGCGAAGAAGTCCTTGTTGCACATTCCCTGGGTGGCCGGAGT
>A_torda_10743-scaffold8967-175751-176242-p_0-120
CACAGACTTGGGGAGCACTGCTCCTGTCCTTGATGGCCTGTTCTTTCCTTCATCTCTCGTCTACTTGATCTCACTTTTAGTTCTTTTGTGAATGGATTTGAAGCCTGTGCTTTTGCATCT
>A_torda_13277-scaffold3754-20994-21358-n_80-200
CACTTACTAATTGGTGCAGGCCTCGGAGGCTTCCCCATCAAACCTTTCTTCCTTGGTGTAATCTGGATGCTCTCCAGAGGGATTTTCAAGCTTTCAATGATGACTCTGGCGAGGTGGATT
>A_torda_12528-scaffold8346-153376-153906-n_280-400
CAGCTCGACACGTGCTTCCACTCAATGGTGGCGGCGCCTCTGCAAGAGTATTCAACGGAGAGCAAGATGTTTTGTGCCACTGTTGCATTGATGTTGGGTTGTGGGACAACCAACGATACT
>A_torda_02069-scaffold8117-35776-36721-n_800-920
GGGCGGACCCGTATTGCCCAGTTGGGGACTGAGGGCTTCCTCTTCGGTTAAGGTGGCCAGGGGTCCTCGTGGAGGCGGGCTGGGTGCCTGGGACATAGGTGAGGATGAAACCATCCTGTA
>A_torda_15977-C13545153-5331-5567-n_116-236
CTGCATGTACAGGCGCTTGTAGCTGCGGTTCACCTCAAAGCTGCGGAGGAAGCATTAGCATCACGCAGCTGCTCATGCTTGCGGCAGTTCCTCCCACCCAGAACTTGCTCACCTGCACAC
>A_torda_11741-scaffold9787-198171-198463-p_120-240
TTTCAATGACCACAGCATTAAATCATCCAGTGTGGCAGAGCTTCCCTCCATTTTCCATCTTTCCCAACCACTCAAACTTTCTACACTTCCAGGTAATATAATAGACCCACATTTTACTAG
>A_torda_13771-scaffold8555-113761-114281-n_280-400
ACAGCTCTTCTACCTCCTTACCCACGTGTGAGTGAGCATCTTTTCCTCTCTGCTCTGTCTGAGACCCTTCGCGGGGTCTCCCATAGGTCGAGTCTCCTCTGTGAGCGTGCACCGGTTTAG
>A_torda_12965-scaffold16064-11902-12267-n_0-120
CAGACCTCCTGCTTACCATCAGGATGTGACACAACCAGTCAGAAGCCAAGTTTTTGAGAAGAGTGAAAAGGAACACTTACCTTCTGCGGAAGCTGCTGCTGAGCACTTTGCTGCTGTTGC
>A_torda_05799-C13522779-1505-1801-p_0-120
GGCCCCCTGAGGAGGGGACAGGGGGGGGCGATGTCAGGCGTGGGGACGTGGCAGGGCTGAGCTCTGCCCTCCCTTTGCAGCTCGCTTTCTTCCATGTGCGTGGGGACGACAAACCGGCCG
>A_torda_11711-scaffold15276-67964-68224-n_80-200
CTGAGATGTCGCAGTAGACCGTTTCTTGATAGACTCTGGCTTCTCGGGGTTTAAAGATCACATTAATTTCAGCCGAAGAATTGGGCCAGACATCTCCCTCCTAAAACAGAAGGAGACAGC
>A_torda_11983-C13351855-464-1621-n_480-600
AGCCCCCCTGGGAGGAGATGGTGGAGCTGTTGGAGACGATAGTCTCCGTGGACTGTGAGTGGCTCCAGTTGTCGCTGGAGGACGAGGGCTCACGGCTGCGGGCGCTGTGCTCCGAGAAGC
>A_torda_15244-scaffold5210-80412-80823-p_240-360
GGCTACAGTACATGGCTTTCCACCTCCAGGCTACTGAGATTGAGAAGGCCAGAGCTGTGGCAGAGCGAGCGCTTAAAACAATATGCTTCAGGTAATTATGGGGCTCTGTCTTTCTTTGCC
>A_torda_07970-scaffold714-227137-227666-p_400-520
CTCCGCTTGCTCTTCCAAGTTGTCGTTCAGCACCCGCAGGTCGATGAGAGTAAGTACCTGCCTGCCCCTTCCATTGCTTTTGCTTACAGATGCCTGGTCTGAGCACCACAAGGAAGAGAA
>A_torda_15168-scaffold8402-35402-35654-n_80-200
CTGCAAGAAACACTCTGTCTTGTAGACGGTTTCCAGGAAGTCCTTGAATTCTTCTTCATATTGGTTATTATCAGCCACACACCAGGTGCATTCTAAACAGGAGATAATATTGTATTTGAA
>A_torda_09526-scaffold405-318818-319841-n_680-800
CGGAGTCCTTGTAACCCAATGTTTAATGGACATTTTGGAGGAAGGGATCAGTTTGGGAGAAGCGCATGGACTGGCTCCATGCCGCTTGGCTGGGGTGCAGGCTGTGGCCGACTGGGTTTT
>A_torda_03388-C13495779-1679-1998-n_199-319
CATGACCAGCATCATGAGGTAGAAGCAGATGGAGAAGTACCTGGGGAGGAGGAGGAAGAGGAAGGCAAGTCAAGGCGGGTCAGGCCCCATGGTCTCCCTGTTGCTCCTGCCCCGGTGTAG
>A_torda_13072-scaffold1825-138684-138952-n_120-240
TATCGCTTGAAAATATAAAAGCTACGGCTTTCATGTGATTTGGCATTCCTCTTCTCACACTCTGCAATCTGCAACGTAAAGACATTTTATTCACTTCTTGCTCAAACCACCTTGTTCACA
>A_torda_00978-scaffold2720-95125-95412-p_120-240
CGGCCCTTTCTCTACCTGCAGAGTCCGGTCTGTATCCGGTAACTCTTGTTGGTGTTCCTCAGACCACTGGACAGATCACTGTCAATGGTAAGGGATGTCTTCAGTCATTCTCTTCCTAGC
>A_torda_08466-scaffold6294-22698-23055-n_40-160
ACCCCTTGTACCACCAATAACGGCGCTGCTCGCTGGTTACCTGTTGAAGAGATGTACTCGGTGTCATGAACGCATCTGGAGTCATCAGCTTGGGCTTAGCATCATTTGAGAGAGAAAGGA
>A_torda_08137-scaffold1663-35174-35456-p_162-282
GGCCCTGGCAGAATGAGGAGATTCAGATGGAAAAACATAGGTGCCTTTCTGATGCCGAGTTAACAGATGGGGGTGGAGGATTGGAAAGAGCGTGTGTGTGCATGAAATAGCACTCGGTAG
>A_torda_02980-scaffold2153-152922-153667-n_40-160
GGTTTTCCCCCACAAATTTCTTTAGACGTCTCAGCTTCTAAGGTTCTAGCAATGGATACACAGATACAGAACTGCTCTGATCAGCAACTAATACTCTCTTGGAGCCTTTGATCTCTGTGC
>A_torda_10847-scaffold10119-32113-32364-p_40-160
TTGTTAATTTACACTTTTGTTGTGGGTTTTTGTGGATTAGGCTTTGTGGTGGAACAAGCTGCTTCCTGAACTTTGCAAGAGAGCCAGACTTACTGGAAATGACTCCCCTGTTCTTATTTC
>A_torda_02210-scaffold4668-41131-41528-n_240-360
GGGAGTTTCCAATAAACAACTGCATTTCTGTTCTGAAGTGTCCAGATCCATGCAAATCCTCAAAGATGGTGTAAAGTCTGAAACAACAATTAACCTCCTATAAAAACCACAAATTTGACT
>A_torda_12530-scaffold8346-176593-176971-n_120-240
ATGGAGCCGGCGGAAAGTAGAGCTGAGTCTGCAGAAGACATTGCGGCAGCAGCGATGGCTCCCAAACCAGCAACGGAGATGTATGCTGGGCAGAGATAGTGCAAAACCAGTGGCAGTATC
>A_torda_15372-scaffold1620-20497-20853-n_236-356
GCAGGTTTCTAGTCAAGCTTATAGTCACTTTGGAAGCGTTCTGAAAAAATGCAAAATAAAGTTTGTCAGTTTTGACAGCTTGTATTAAATTACTCTTATTTATACCACTCATCAGCTTCT
>A_torda_15131-scaffold6944-132509-132816-n_160-280
GGAGGCACTGACTGCAGAAGACATGGCCGCATTTGGTTGACACAATCAGTCGTCCACTTTGCACAATCTGGAAGAAAAGAAACCACAACTGGTATTTGGAGCAAAGAATTCAACGTTGCT
>A_torda_03983-scaffold3208-23716-24019-n_183-303
AGACGCCCAGGAAGTTGGAGGAGAAGAGGACGAAGACGATCTGTGCGCTGGCGTTAAGGGGACACACGTGGCAGGCTGCAGGTGCAGCCCCACAGCAGCTCCCCAGCCACACGCACAACT
>A_torda_08098-scaffold3198-238710-239325-p_280-400
CTAAGAGATGTTCAAGGGTTCAGCTGGATGGAGCAATGACAGTCATTGCTGTTACCAGCCTTGGACCATTATTGGCATTTCACCGTGTATGTTGCATAGTTCTTCTGCATACGAAGAAAA
>A_torda_05362-scaffold13359-50704-50951-n_120-240
GCCCTAACAATCCTCTGCCTGTGAGGCCAGTCCTTCCTGCTGGATTTCTGAAATAAGTGGCACAGTACATTAAACACATTTACTTCCCCACATTCAAAAGTATTTTCAAAAAGCAGCTTT
>A_torda_02916-scaffold7072-223937-224187-p_0-120
CACACATCTGGAAAGGGTTGGATCTTGGGACAAAGGTTTGGTGTGGATGTGGCCTATTCATTTTAAACTTGCTTTTGCAGGCAAAGCAGTAGTAGCTAAAAAAACCCCTGGTGCCCAAAA
>A_torda_13277-scaffold3754-11534-11875-n_221-341
CAAACACGTGCTCCATCAGGTCTTCCCCTTCTTGGTCTAACTGCTAATAAAGCAAAGGAAATCCACATGGAAAGGACGTATCTTTAGGAAACGGCATACAAGAGGGCTGGGAACATGAGA
>A_torda_02229-scaffold1929-43885-44102-n_97-217
ACCTCCGCTGAAGTGACACCTTTGGAGAAAGGATTTGGCCCTTCAAAACAAAGAAAGAGGCACATATTTAAGTGCAATAAATTGTAATAACTTGTTAAAAAACAAAACCCCAAACAGACA
>A_torda_06272-scaffold3957-285367-285636-p_80-200
GGCCACAACACACAGTGATTTAGTACTACGTGCAGTAAAATTGGGGATTCCATACACTGTCATTCATAATGCTTCGATAATGAATGCAGTGGGCTGCTGTGGTTTACAGGTAATATTTTT
>A_torda_09648-scaffold4465-133386-133786-n_120-240
TCAAGATTGGTGCTGGGCACATATGGAGCCTGGCAAACACCCACAGGTCTGCTTCCAAGTAGCCAGTCCGCAAGCGAGGCGCTCACTGTCCCACACAACGTTTTCTGCTAAGAAATAATG
>A_torda_15030-scaffold1449-396475-396795-n_40-160
GAGGAAACACTTTCTGCAGAGCGAGATGGCTCCTCCTTACTTTACATCTTCTCCATGCTCGTCAAACACTATGATCTCATCCACGCAGAAGATGGCACAGGCCCGAGCAATCTGTCCCGC
>A_torda_07926-scaffold694-740646-741925-n_320-440
AACAGAATCTTTATAGACCATGTTAAAACAAGTGCTAACGCTGAACTTGGGTGTCTTTCCATATACCCATTCCCAGGTTTGTAGTTCTTTAGTTTTATTATTAATTCCAGGAAGCACAGT
>A_torda_10304-scaffold336-172460-172702-n_40-160
AGTGGTAGAACTAACCCTCTCCAAAGCAGCAAGTTCTCACCTCATAAACCTGGCCAACTTCATAATCAGAAAACAAAACAGTAGGTGGATTGGCAAGAAACACAGGAACAAATGAGGTGT
>A_torda_10593-scaffold7325-21596-21834-n_0-120
AGAGAAGGAGGGAGACAGAGAGAGAGAGAGGGAGAGAGAGAGAACGAGCGAGAGAGAGCAAGAAGTGAGGAGATACTCACCAAAGAGACATGAAGAGGTGCCAGGAGGAAGAGCTTTCCT
>A_torda_13648-scaffold7013-230131-230459-n_40-160
TTCAATTGCAAAAGAACTCTGATAAGGGACGCTGGCTTACCTCAGATGGACTCAGGTATTCTCTAGCAAAGTCCTTCTCTAGTGACTCCATATAGAAGGTCAGAAACTCTGCAGCCTTTT
>A_torda_10743-scaffold8967-160262-160643-p_160-280
CTAAGGATGAAGATTTGCTGGTTGCTATGGCAATGTCACGCTCTCTGTTGGAGCAAGAAAAGCAGGAACAAGCAAAATCAGTTACAAATGTGAAACCGGTGGCTGCTTTGCCAATCAAAT
>A_torda_10304-scaffold336-162148-162483-n_120-240
CCAGGAATGATAATGGCGTATGGTTCCAGAAGAAGGTGAAATGGTTCCGTTGATCCTTTAACTTCTATTTCCAGTGCTATTACATCCTCTGCTTTGTATGCTGGGATGTTTTGAAGCATC
>A_torda_10510-scaffold9260-133219-133500-p_120-240
AAAATAGAGCTAAAAACAGGTGGTATGTCTGTCAGCCCACATATCACTCCAGATGATTCACACTTGGATGTGTATGAGCAGGTAAATTAATCATAAACTTCAAGATGTTACACTTGCAAT
>A_torda_05510-scaffold1527-132692-132981-p_160-280
ATGAGAGAGAGAAGGAAAAAAAGACCAAGTTTCATGACATCCTCATCAGGTCAGTGTTGTGTTCAGTACTTCCCTGCTTAACTGCTGAAAGCCAAAGCCCATTCCCGCTCAGTACGTGCT
>A_torda_08830-scaffold8500-7898-8151-p_0-120
CGGGGACCACGGGAGCAGGAGCGGCGGTGGTTCCCCTCAGGCAGCCGCTCCCCTGAGGCCGGCGCGCGGTGCCGTTGCAGATGAGCCGGGCGAGGGCGGACGAGGAGGAGTACTGGCACA
>A_torda_13548-scaffold6710-26633-27057-n_240-360
TATACTCTCTGCTTCACTTTCAGATGTACATTCAGTGACTGCATATGCAGAGCCAAGTTCTAGTTGTCCTGAGGCCACTCTTCTGGCCATTCGCTTTACTTCAACTACACAAAAAGAACA
>A_torda_05313-C13504949-3874-4152-p_40-160
GGCTCTTGCAGCATGATGCTCACCCTCACTTCTGTCCCAGGCACCCTGACTATAATGAGGAGGATGATTATGGAGCCATCCTGCCACAGGTGGTGACTGCGGGCACCATCACACGCCGGG
>A_torda_09203-scaffold1644-57437-57649-p_92-212
ACTGTGACTCTGGTCTGGCAGGCGGTTCATTTAAGAAAAGGTAAGGAAAATTTCGTGTTTCACGCCACCTTCCCGTGTTTCTCAGGTACATTTAGAGTATGCATTGCTTCATTACAAGCT
>A_torda_13776-scaffold6044-12980-13272-p_172-292
AGCGCCCCCATCACGGGTGGGTTCTCAGAACGGAAGTCTCGTGGATGCTGCGGACTTACTGGGCTTTTCTGAGCTAAGACACACAGTGTTACAAAGCCGGGCTTGAACACAGCTAAAAGG
>A_torda_14892-scaffold2458-89022-89395-p_120-240
CAAGAAAAAGAAGAAGAAACCCAGGAAGCAAGCTGAGAAGATAAATGCTTCTTCAGTCAAACAGGTGGTCTCTAACACCAATAAACCCACTCCAGGACAGAAAGCAGCCCCTCAAGCCGG
>A_torda_06105-scaffold12288-75152-75537-n_0-120
ACATTCCTGATGTTGATCTGTTATTTTCACATCTAACGATGATGAACTCCAAGAATAATTTGCCCTTGTCAAGCTGTTACTGGAACGAATCCTTTCTTCTGGTTTCTCATAGGAGGTCCT
>A_torda_02916-scaffold7072-227071-227344-p_80-200
GCACAATCGGGAAGAAACAGAAGAGGGAAGATGTTCAGGAGCCAGAGACACCACACAGTAAAAAGGCAAAGATCAAAGCCAAAACACCACACACAGTTCCCAAGGTGAAACAGGTGAGTG
>A_torda_04709-scaffold1319-167986-168315-p_120-240
CTGCCGCACCACGAGCAGCTGGACAAGCGCAGTCCCTCCCCACCATCCCTCTCCTCGGAGAAGATGAGCAGGTCCATCAGCATGAACACTTTTTCTGACAGCAGCACACCGGTGAGTACA
>A_torda_12712-scaffold4552-55147-55409-p_120-240
CTTGGAGGGTTTGCAGATCATGGTTTCCCAGTGCCTGCATAAGCTGCAGCTTCTGCGAGCAGGTGAGCCAGTACCTGGGTTTGTAGTCAGGTATGAATGTGGCCAGCTGTGCTTGAACAG
>A_torda_05605-scaffold10356-603-872-p_120-240
CCCTGCCCAGCTGGGAGCTGGAGGCCTGGTACCAGGACCTGCAGGAGGTGCTGGCAGCAGCAGAGCCCAGTGGGCCCTCTCCGCCCTGGGGGGCTGAACAGGTGAGCTGGGGGGGCCGGT
>A_torda_00978-scaffold2720-33663-33969-p_80-200
GCACTATAAGAAGCGTTGCCAAGGCCGGATGCGGAAACATGTTGGTGACCTGTGTTTACAAGCTGGCATGTTACAAGATTCCTTGGTGCATTATCACATGGCAGTGGAACTTCTGCGGTC
>A_torda_15623-scaffold1613-139751-140619-p_80-200
GTCTTCAGCTCTGTCACGTCTATCCTCAATATGTCTATTTTCAAAGATCAGTTTGTTTTAGAAGATCTGATACAAGAACTTAAAAAGAAGAGCACAGCTTTGAGCTTTGGTCCTTTGCAA
>A_torda_00978-scaffold2720-87065-87311-p_126-246
GTACAACCCTATGCCTTTTGAGCTCCGAGTGGAAAACATGGTATGTATCTTCCTAAATCTCCCCTTTTAATTATTTCTTTTTTCTGAAAAATTTCTCAGTTGAACTTTCAAATATGGTTT
>A_torda_13043-C13547667-2340-2724-n_264-384
CAGTAGCGGTCCAGACACTTGCCGATGAGCGGCAGGTTACCTGCAGGGAGGAGAATATCGCAAGCTATTTACCTCTAATTTTCACCCAAGGGGCGGAAACCTGTCCCTGCCTCTCCTGCT
>A_torda_01398-scaffold5610-311054-311345-n_160-280
CGTTTCCCCGATGCCGTAATTGAGCTTTGCTTCGGTCAGTTCCACAGTAAGGGGATGCTGATGCAGATCCAGGTGAATGCCAGACATAATCTGAGCGCGCTCTCTCTGAAGTCTCTCGAT
>A_torda_14528-scaffold327-33215-33451-n_116-236
GTGAGCAGCTTGCACGCATAGCCAATGTTCATTGCAGTCTCTGCAACACGCAGATGTCAACAGCTGACGGCCACATGGTGCTTCCCCCCCATCCCAGGGCAGCCCCCAGCCCTCGGGTCC
>A_torda_03937-scaffold8469-17774-18152-n_160-280
AGTAGTTTTTTTCTCTGCAAGTTTTTTCAGGAGGTCTGGATTTTGTGCTGGGTAGATAAAACTAATCAGGGTAGCCGCCGTCTTAAAAAGATCTGCCTCATGCACACCTAGATCTGAGTT
>A_torda_13342-scaffold1604-42982-43234-n_80-200
TGGTGTATGCACGTGCATACAGCACGTTGTCAAGTACTGCATCGTGGTCAACATTGAAGCGATCAGCAATGTCGCGAAGACGGTCTGGTCGGCTGATGTTAGTCAAAGTTAAGGATTTCT
>A_torda_10520-scaffold3035-167775-168187-n_40-160
TATAGCAACTGGTTTTGTTAGCATTAGTCCTATAGCATCAATTTTGAACAAACCAAGATGGACGCTTCCTGGCTCTTTCAATGATCCGCTTGCCTTCATCTTTTTCTGTGGGCTTTTCTC
>A_torda_15623-scaffold1613-139751-140619-p_600-720
GACTCCATAATGCTTTACGTAAAGAAAGGATTTACTTTGAGGAACACACCGGAGATGAAAAGCGGAGATATAAACGGGCGTGTGAAAGTCTAAAACCCCACTACCCTCATGTTTTGATCA
>A_torda_09542-scaffold4937-31994-32284-n_160-280
TTGATTTAAGCTCTTGATACAGTCTGTGCACAAGGGTCCCACTGTAAAGCCTGCTCAAAGGAAGGGGAGAATCCTCATTTAGAATCACACCTCAGTAGGACAGGTACAAAACCATGCTGC
>A_torda_09203-scaffold1644-57437-57649-p_80-200
AGAATTCTTTTCACTGTGACTCTGGTCTGGCAGGCGGTTCATTTAAGAAAAGGTAAGGAAAATTTCGTGTTTCACGCCACCTTCCCGTGTTTCTCAGGTACATTTAGAGTATGCATTGCT
>A_torda_07361-scaffold3439-499080-499380-p_40-160
ACTGCTTTGAAGTAACCTTTTTAAATGCTTTCTGTTCCAGATTTGTACTATGGTGGAGAAGCTTTCTCTGTAGAGCAGCCACAGTCTTTTACTTGTCCTTATTGTGGGAAAATGGGTTAT
>A_torda_03406-scaffold13503-18661-18940-p_159-279
ACCGCAGCTCATAATAGTGAACATGACCAATTTCCCAGAGGTAAGGACACATTACCGAAGGCATTGCGAGGGGAGATAATTGCCATGGGAACAAGCAGGTTGATGCTGAGGAAAGGAACG
>A_torda_04291-C13283699-557-826-p_80-200
GGCTGTGGGGCTGGACGCCTTCCCCCGGCTGGACCCCCCACCCCCTGTCACCAAGAAGCGGACGCCGCGCGCTCTGAAGACCCCGCAGGACATGCTCATTGCACCACAGCTGGCAGGGAC
>A_torda_15131-scaffold6944-135246-135572-n_120-240
GAGACACTTTATCTGTCACATACACATCATTATCTCTTGGTTCATCTTCATCATCGCTACTCAGTACACAGCTGTCTGATTGTCGCTGGCTTCTTAGTCTAAGATTTCTCCTTTGTCGCT
>A_torda_02332-scaffold8038-74768-75026-p_120-240
CATACGTAATCAATAAGCAAACGCCAAACCGTCAAATTTGGCTGTCCTCACCCACTAGGTAAGTGATGTGTAAGTTAGTTATGTAATGTCTGCGGGCTGGGTGGAAATGTACTTCGCCTG
>A_torda_11523-C13176858-550-1001-p_320-440
TCAACGCTGCCAACAGCGTGGGCGTCACCACGGCCTCCCTCCTGCCCCATGGTAGGTGCTGGGGTGGTGGGCGCGGAGCAGCGGCCCTGCGGAGGGGCGCTGAGGGGGCCGCGCTGCCCG
>A_torda_03180-scaffold6553-108702-109551-n_720-840
CCAGCTCCAAAGATGGCTGTCGGCATGAGCTCTTCTTACTGGATATCTGCAATAAGGGAAACAATTTCCTATGAATTACCAAAATCTTTCTTTTCTTATTAATTTCCCCTCGGTAAACGT
>A_torda_14001-scaffold1894-115245-115580-n_120-240
TGAGTTGTTTGTTTTAGCAGAATTTTCTGTTGTGCTCCTCTCTTCACCTTCTACTTCTTTGTCTGCATCCACAAATTTTTCCTCAGCCTCTTCAGCCTCTTCTTGATCCTTAAAGCATTC
>A_torda_06797-scaffold4318-206418-206837-n_240-360
AATAGTCTGGTTTTCTCTTCTTTGTTGCGCTGATCTTTTGCAAGAATTGTTAAAAGTACAAAGTGGAAAAGTGGTGTTATTAGACGAACAAGTATCCACGCATGACACAAGTACAGTGTT
>A_torda_13573-scaffold919-249268-249618-n_160-280
CTGCATAGATCTGCTTGATACCAGCCCCTTTGATTAAAGGGACACATTCATCACACGGACATTTCGTCACAAATATCATGCTTCTCTCATCTGGCTTTATTTCTCGACACCTACAAGCAG
>A_torda_08831-scaffold8500-28239-28596-p_40-160
CGTTTGTCCTGCAGGGAAACTAAGAGTCAATGCTGAATGGCTGGTGGCCGTTTTCTACGCAGCCCTGAACAGCAGCACGTGGCAGAGCCTGCCTCACCAGAAGGCACTGAAATTACTCAG
>A_torda_02916-scaffold7072-221046-221349-p_183-303
TAGTGAAGATTCAGATGAGGAAAAGGCTGCACCGAAGAAGGTAAATTAGACCATAAAAAACTTCCTGAACACTGTAGAAGTCTAGCAACTGGGTGTATCTCTGTCTTGCAGGGACTGTGA
>A_torda_02955-scaffold13006-2986-3350-n_120-240
TCCTTGACCTGCTCTGGAAGCTCTAGCTTCTCCTCTTTCAGCGGTGGCCAGAACTCACTCGACAGGATAACGGCAACAAGGCTGAACGGTGGCCTCTCCTCCTCTGGGAGCTTCTCTTCC
>A_torda_03716-scaffold17077-13127-13392-n_40-160
GCAGGGCAGGGGAAGAGTGCGACCGAGCCATTTCACCTACCTGGATGCAGGATGCCAGCACTGGAATGATGCCCTGAGGCAGAAGCTGCTTCCTCACAGCTTCACTTTCCACTACCAGGT
>A_torda_09526-scaffold405-317238-317464-n_0-120
ATCGTTTTCGGCGTTGCTAAATCTGGTCTTGATACCATAGTGTCAACATCCATCAGGTGCAACCGCCACATGTCACTTCAGTCGTTCTGTGGCTTTCTGTGGAAGTATGTGCAGATCTTC
>A_torda_06729-scaffold425-81086-81672-p_120-240
ACCCCATACTATGAGGGTAGTAAACAAAGTATTGCCAACTGGAGTAGATTCTGAGAGAGATTTTTCAATTGGTAAAACAATTTCTTCAGAAGAGGGTTTTAAAAATCCTCACTCAGTTGA
>A_torda_15168-scaffold8402-38107-38357-n_80-200
CTTCATTTTCCCTGGAAGGGTTATGGTCACCAACTCAGGACAGAAGAGTTTGTAAAGCGATAGTAGAGCCTGCAGATGAGACTGCATTCCCTGTCAAATAGCAGAAAAGGAAAAATACGT
>A_torda_04299-scaffold5775-10647-10900-n_133-253
AAACCGCACACTGTATAATAAGAAAGGCGCAAACAGTGAACTGTGGAAAGTCTCCACCTCTCTGGCTTGCCCACCGTGACGCAGATACACCCTGCCAGAGGAAGGGCAGCATCCTGCTGT
>A_torda_09807-scaffold4121-31410-31685-p_40-160
AAAACAACCTCAACTTCTCCATTTTCCTGTTTTTTTTCAGGCACCGCCTCAGCCTGCCACCATCATCCAGCAGTTACCTCACCCTTCCCCCCTGATCACACAGATCCCCCCTGCCCAGCC
>A_torda_09189-scaffold766-441724-441947-p_40-160
AAGAGCCTGATTTTTTGCCTCTTTCTTTTCTTTTTCAAAGACAGAGTATGAGCTTTTGCAAGAGTTGTACAATTTCAAGAAGCCTCATAGAAATGCAACAGAGGTATGGTGTTTCCTTGT
>A_torda_08821-C13536733-3814-4115-n_160-280
AGCACCAGGAGCAGCAGGACCAGGAGGGCTGCCAGCACCGCGGGCACGTGCCCTGCCACCTCTGCAAGGACAGGGAAGGGCACGGTGAGGGTGGCCAGTGGCTCCTGGCCCAGGTTTTCT
>A_torda_00011-scaffold4954-27081-27381-p_0-120
TCTTTCATCTCATGCTCACTGAGAATCTTACTGTATAAAATTTGATAGATTTTGTCTTCTCTCTGTATCTTTTATTACAGATAATGACACCAGAACAGAGTCCAGCGACTTCCCTCATCG
>A_torda_04955-scaffold4366-134159-134398-p_80-200
ACTGACATCTTTGCTGTTGAAGCTGTGCACCTTGGACATTTGTACAAGGTTGTTATAGGACACAATGGTCTTGGATCAGGTCAGAAATCTCTCTCTATAGTCACTGAATACTGCCTGCAA
>A_torda_03453-scaffold5649-43667-45023-n_480-600
TTGCTGCGTGACAAAGGTTCTCTTGGGGGCACTTTCGGAGGCCTGTCTTCATCACTGTATGCACTAGAAGCAACTTCTGCTGACCACCTTCTGTAATCTGGTTTGAGGGCCCTTGGAGGT
>A_torda_03220-scaffold4724-49492-50523-n_520-640
TTCTGATGCTTCTCTTTCCTTGCTTGAGAGTCTTCTCTGCTTTTACACTCACGTTGTTTAAGATCAGAATTGCTTAAATTGAACTGTGCAGTTTCAGAATCCATCCGCCTGAACACCAGC
>A_torda_04288-scaffold14668-5571-5828-p_137-257
CCCTACGTGCAGGACGGCGTCTTTCGCGTTTACATCAAAGGTAACCCCGCACAGCTCCCCGGGGCGGTCACAAGCCTCCGAAAACGGGGCAAGCGAGCCTCGGCCCTTCCCCTTGTCCTC
>A_torda_00978-scaffold2720-53980-54284-p_184-304
TTCCTTCTCCAGACCATGCTGGATTTTCTTTCTGATCAAGGTATGATTTTTAAAGGAAAGAGATATTTGCACTTTCTTCTGTCCTACAGTCAAATAACGTGACTTTTGTTTTGAAATATA
>A_torda_13776-scaffold6044-22570-22842-p_152-272
AAGAAGATAAACTCCCCGTACGTATCTTCTGCCAGTACAGGTAAAACTACCTATAGAGCAGCACTAAGGCGAAGGAGGGCATCCACAGCTAAAAACAGAAAGCTTTTGGTGCTGACTGGG
>A_torda_13776-scaffold6044-7509-7783-p_154-274
AGCTCCACAGCTGCAGCCCCAAACCAACAACTGCATAAAGGTACTGGAGAATAAATCTAACAAAATAGCAATTTAACCTCCTGGCATGCATTTTTCTAGCAGATGACATCATTACAAAGA
>A_torda_02229-scaffold1929-47336-47628-n_40-160
TCTCCAGGACTCTTTCTAAATTTTATTTATTTGTACTTACAGCAAACAGCTTCATTAAAAGTTCTTGCTGTTCTTTCACTGACTGACTTTTCGCATTTTCATCAAGCTCATAGCCATTTT
>A_torda_14528-scaffold327-29378-29669-n_0-120
AGCAGCGCCTTGGCCAGCCCCAGACACAGATGCTGGCAGGAGGCAGAGCCCTCCCCATGCCAGCCCCATGCAGCCCTCACCTGCTGGATGGTGGTTTTGCCCGCGATGGTGCGGTACAAG
>A_torda_15977-C13545153-7109-7422-n_80-200
CTTCAGGTTGAGGCTGGGGTCCTGCATCACCCACTCCGCCAGCGTGGGGATGTAGACCCCCCCATAGCTCTCCCCTGTGAGGAAGAGATCGTTCTTGGAGTACTCAGGGAAGAGCCGGAG
>A_torda_12528-scaffold8346-153136-153437-n_120-240
AGATTTGTTACAGAGCCACATGAAGCAGATCAGAATGGCAGATACTGCAGCGAGAAACGCAAAGACAACTGCTACAAAATGTAAATCTTCGTAGATAATCTCTGCAGGCAGGACAGAAAA
>A_torda_07028-scaffold13611-2591-3851-n_600-720
GCCTTGCCGGTGAGATGAACGATTTTATTAACTCTGCCCTGGGAACGAATCCCCTGCACGTGACAGTAATCGTGGTCCTTCAGGGCCCAGCCGCCGTCCTTGTGGTTCCCGCAGTAGTCG
>A_torda_01101-scaffold8837-38080-38271-n_40-160
CATAGTGCAAGAAGAATTATTTCTGGTACAGTTGTCATCTGCTTTGGTTTTGGATGTGCAGAAACCTAGGCCTGCGGGAAATAGAATGCCCAGAGCTTTAAGTCTTGCCAGGGAGAACAT
>A_torda_03841-scaffold1475-18869-19101-p_0-120
GCGGACCCTTTAGAGCCTCACTGCTTTTCTCCCTGTCGTACAGGATTACTAATTGCCCTGCTGTATTTTTGCTTTGCCAGGAACTGGAGGGAACGGATTTTGATGAGAAGAAAGAAATAA
>A_torda_03841-scaffold1475-14701-14976-p_120-240
TGGAGCAGGCGCGGCAGGTGGGGTTGAGCCGGCCCACGCCCGTGCAGGCCGCCTGCATCCCGCCCGTGCTGCAGGGTGAGCGCCCCCGTCCCGGTACTGGCATTACCATCGCCGTTACCG
>A_torda_05344-scaffold773-4698-4978-n_80-200
CTGCAGCTTCATGACGTCCCCGCAGGCCGGGGCACCCACCAGGCCGGTGCCCACGTTCTTGGCATTACGGTCGAGGGAGCCGACATTGCGCGGGTTCTCGTAGTGATCCACCACCTGCCG
>A_torda_15968-C13309025-1429-1681-p_40-160
CCCCCTGTCCCACCCCTGTCCTCTCTGCTCGCTCCCCCAGCGCCAGGAGAAGCCCAGCATCCATCGCCTGATAGAGCGCTTCCTCCTGGGACTGCAGGAGGATTTCCCCTCCACCATCAG
>A_torda_08404-scaffold4531-37612-38714-n_600-720
GCAAGGTTTACTCTCTTTATTCCTCTTGCTAGGCAGTCATCATTCTTCTCTTCCAGTTTGCTATTGCAATCATCAGAAAGTTCTGGAATGTTTTCTGCAGAGGCAAATCTGACCGATTCA
>A_torda_08919-scaffold1883-68511-68791-n_40-160
GTAGAGATGAAACTGCAACACGCGGGCAGCTGTGGGGTCATATTTCAGAGACTTGCTCGTGTCCTACAAACAGCGTTTCTTGACAGAAGGGGTTCACGAGGACCATCCCGCTGTCGCGGT
>A_torda_15969-C13439181-2495-2821-n_206-326
TCCCCGAAATTCAGCCGCTGCTCCTTGGCAAGGTTGTAGGCTGGGGAAGAGAAAGGGCAACTCAGAGCACCGCTTTCCTTCTCCCTGACCCTGATTCCCTTCCCGGTAGATGGGCAGGGG
>A_torda_13277-scaffold3754-27525-27885-n_80-200
CTGGGAGTTGTGGCTCTGCTGTTGTTAACGGACTCTTGCTCAGCAATAGTCACCCGTGTTTGCCTGGACTGCTGTGATGGGGCAAGAAACGTGGGCTTGCTGCTTCCCTGAGCACGAGCG
>A_torda_05504-scaffold901-7461-7684-n_80-200
CTGCCTGTTTTTCCTTTCAGCCAGCGCTTGCATGGAGGAGTTGGACATCTGATCCTTCATTTCCTGTTTGTTCAATGAAAGAAGTATGTCAGCATTGGATTTGAGGTGACGGGCAGTTTC
>A_torda_00056-scaffold10390-8371-8651-n_120-240
CCTAACCGCACAGTAGATCAAAAAGTAGATGGTACTTGTGAGAAATATTCCACTGAAGTGTGCAAAAACATAATCTAAATCTGAAAGAGAAATTACAAAGTTGTATTAGTCCAAAACTTC
>A_torda_14973-scaffold12353-20035-20405-n_40-160
TGAAGGTGTAAAAATATTACCAAAAAAAAAAATTAAATACCTGGTTGGGCTCATTCAATAACCAGCCAAAGGTTTTGACCCCAAAGGCTGCTTCGTGAGCAGACACATCGAGACATGTGA
>A_torda_05504-scaffold901-9967-10304-n_80-200
AGAAAGGATATTAATTGTTTCATCCAAGTCTTCCAGGTCCCACTCGATGCTCCGCAGGTTATTCCTGAGCTCATTAGTGGTCCAGTCGATTTCTTCTCTTGTGGCGATGGAGGGATCTTG
>A_torda_15313-scaffold4725-9141-10543-n_800-920
AAAGGGTAAGAAATCGGGCACTGGGGGTGCAGGGGGTGGCTCTTCAGCCCGGGGCTTCTTGGAGAAAGCCCCGATGAGCAGCAGATTGATCCAGTCAGGATCAGCCATCTTCTTGATGGC
>A_torda_13764-scaffold17003-18951-19264-n_160-280
CGTCCAGGATCTCGCTGTAGAACTGACGCTCGAAGAGCTGTGGCTTCCATGTCTTGGGCAGCCTGGTGGAGAGCTGGGCACAGACCAGCGGCGCTCAGGGCCCGGGGACGCCGCCGCCGC
>A_torda_15313-scaffold4725-9141-10543-n_1000-1120
GTGCTCGCAGCAGTGTCTCCACAGCAGCCCGGGTATAGCCCACCTCAGCTGCTGGGCTGCGGAGGGCAGGATGCGGCCCTGCCAACCGGCTGTACTCCTGCCACAGGGTCCGGCTGCCAC
>A_torda_00978-scaffold2720-272006-272333-p_0-120
ATTTTCTGCAGAAGTACTATCTGTAAAATTCTTCTAGTAAAAATCCTGTTTTTTTTCTCTTTCTTTTCCCTTTGCTACAGTATGGCTATCCAAGTTGACAAGTTCAGCTTTGAGAACTTC
>A_torda_07946-scaffold3069-488250-488532-p_162-282
TTATATTCTTCAAAAAAACTTACTTCCGCATAGTTTGGTATGTAATAATTCTCATATTTAACCTTCCTGGTTGGGAGGACAAAGTTTACCATCTGAAACTTCTAATCACGTGTACTAGGC
>A_torda_07926-scaffold694-740646-741925-n_440-560
CTCATCAGCTGGATTTATTAACGTGATGTGATGATCTGTTTGGTGTTGTGTAGCATATTCTTCAGCAATGGCATCCAGGAGCATCTCACAAGTTAAACTAGGATCCTCTTCAAAGAGATT
>A_torda_09853-scaffold6557-37212-38460-n_400-520
CCAGTTTGTTGCAGTGTGTCTCCCTCCTCCCGGGGGAGAGGGCGGAAGCTTCGGTGTTGCTCCAGCCGGCACGTTTGAGCTCACCAGTGCTCTCGCTCCTTCCTGGGCATGGGGTCCGGG
>A_torda_02210-scaffold4668-79397-79801-n_240-360
CTTTTGGTAGGCAACCATTTTAAACACATTTTTGGTCAGGCTATAGTTGCACAGATGGTACCCTAGCAAAGAGAGGCCTTTTTCTACGGAGGGGAAAAAAACAAAACAAATGGGAAAGAA
>A_torda_03841-scaffold1475-17699-17934-p_40-160
CTTGTCAAGATTCATATATCACTGTGTTTTCATCATCCAGGTCGGAAGGGGATAGCTATTACACTGGTGACGCAGTACGACATCCATCTCGTACATGCTATTGAGGACGAAATCAGTAAG
>A_torda_05094-scaffold16093-4368-4708-n_220-340
TGGGTTTCCGATCAGCCGCGAACATGGGGAGGCCGATGTGCTGCGGGAGAGGGAGGTGGGGACCCTGTGGTACCCGCCCCCCCCCAGCCCCTTCCCGGCAGAGCAGAGCATGGCTCTGGC
>A_torda_10089-scaffold1253-240366-240653-n_167-287
TACACACTTCTGTTCATCGTAGCCAACTGGTGTCACAAAGCTGTCAGTGGAAAAAGAAAGACAAAGAGGTGATGAGATCAAGAGGTAAACGGCTTCCATTTGAGATGGTATCTACACTTT
>A_torda_13548-scaffold6710-27455-27695-n_80-200
TCTTCCATTCCGATTGCATCATCCTTCTCTCCTCACTTATTTTTGTACTGTAAATTTCAGATTTTGATTTTGGATAGCACCTATATTAAATAGTTACGAAATGCATCAAACTCTGTTAAC
>A_torda_00990-scaffold3454-161205-161480-p_155-275
TTACCTGTAGTTACTGACGAGGCACCTAGGACAGATACAGGTAAATCAAACTTCAGGAAGAGGCCAGTATCTGCCTTTGGGTTTGGCTTTTGTGGCATCCAGAAGAGCCTCCACTTCTCT
>A_torda_14860-scaffold7501-162327-162895-n_0-120
AGGAGGAGGAGATTTCAGACTATCACTTTATTACATTGTCCAGACTTCTGTCCAAACAACCCTGCTGCCACCAACCCTACCTGAGGCATGAGCAAACTCTCGGCCACAGATGTCGCACGC
>A_torda_12063-scaffold6556-14016-14372-p_40-160
GTTGTTGCTCTCTGGTTGCTTCACCTCTCTTTGTTGCCAGGCGTCCCAGTGGGATCCCGGAGGAGGACGTCCGCAGCGCTATGGTGCCGTACCTCCTCAAGCACCGGTCGTACCTGCAGA
>A_torda_14707-scaffold4006-253713-253937-n_0-120
AAAAAAAAAAAAAATTGCTAGATTCAATAAATTCCTATGAGAGAAAGAAAACATAAATATGTTAAAATTGGTTTAAAAACCTGATATTCGGTGCAAAATTGTTCTATTCTCTCTTTGTCC
>A_torda_07028-scaffold13611-2591-3851-n_520-640
GCCACAGAATTCGCCTGGCTTTCCTGACGATTCGCCCGACGCGGGATTTTCGGGCTGCCAGCCTGCGAAGCACGGCCCGAGCCTTGCCGGTGAGATGAACGATTTTATTAACTCTGCCCT
>A_torda_05317-scaffold9047-158393-158669-n_120-240
TCCCTTTTCGCCATTCCAACATACTTTGTAATGATCCCATGCTGGTTTAGTCCAGGAAACAGCAACAAGAAACTTACTAGAGATTAAAAAAAAAAAAAAGGGGGGGGGGAAATTACTTAA
>A_torda_07496-C13479993-391-608-p_97-217
GCTGCAGGATGAGCTGGAGATGCTGGTGGAGCGCCTGGGGGTGAGTCTGTGCCATGGCCCCCAGCGACGGCGGGGGGGTGGAGGGGGGGTTGCAGAGCTGGGAGCCCCGGCTGGGACTCG
>A_torda_14271-C13528851-1862-2123-n_120-240
TCTTCTTATCATCCAAAGGCTTGGCCAGCGCCCGGATAACTCGAGCCTTGTACGGGAGCAGCTGTAGGACAGAAAGGGCTCTTAGTGAGAGAGCTGGGTGCTGGCTGCCCCACAGGAGGA
>A_torda_11741-scaffold9787-198926-199161-p_40-160
ACCAACTCAGACTGTTTCATGCCTTACCTATGCTTAACAGGGTATATACCATCAGAGAACAAGGATGCCGTATCAGCAAGCTCCGCACCCTTCCTTTGGATGCTATTTAAGACAGGTGCG
>A_torda_05595-scaffold4730-391874-392517-n_320-440
GTAAGAGCGCGAAAAAGACATCCCTTGCTCAGCGAGTCTGCTATTATCTTGTAGATTAAGAGCAACCGTTTCTTTGTCTATCCCAAGTTCTCGGCGTCTTGCTTCTTCACTTTCAATGTA
>A_torda_01398-scaffold5610-305116-305482-n_80-200
CCAGCTGAATATGGCTGGTCACCTTCTTGTGTATTCGTGCCGTGTTGATCGTTCTGTCGTACAGGTGCCTTTTGCCAGGATCTCTCACTAGTCCCCACACACAGGGAAGAGGTCTCTCTA
>A_torda_01358-scaffold5215-168258-169387-p_520-640
GAGCATGGTATGGGCCATTTTTACCATCTGGATTTTCAGTTTGCTGATCTGCATTTTGCCTCTCTGTGGTTGGGGCAAGTACATCCCTACCTCCTGGGGTTGCTTCACTGACTGTGCCAG
>A_torda_05200-scaffold5728-5315-6033-n_80-200
CACTGTACCTCGGATAGCATCTCGAAGCTCCTCTGTGATGATGGGTAGGTCATCAACATCCACAAAGTGCAGGTGCTTCTCAGGAGGCTGGCTGGCGGCAGCAGAGAGTTCCAGGTAATT
>A_torda_13281-scaffold3754-106260-106526-p_146-266
GCCATGAGAAACACCTCGACCATCACTGAAGTACCCTTGGGTATGTTCCTCCATTCCCAGTCTCTCCTGTTGACGGCACCGCAGAGGCAGGGGCAGGATCTGAATGTAAAGGTGTCCTTG
>A_torda_04602-scaffold1376-885592-885883-p_171-291
AAAGAAGTCTAAAAAATGGGACTTCATTCACATGATCCAGGTAAAAGTCTCTGCAAAGTAAATGTTGTCAAAGACTTGGCTGTTAAAAGTACGCATGAGGTGTGTGACCTCATTATCCAC
>A_torda_02916-scaffold7072-220421-220723-p_40-160
TGTCTACAAGGGCTAATCAGTTTTCCCTCCCATTCTTTAGAAAGGTGCAAAACCCGTGGTGAAGCCAGCTGGAAGCAAAATGGAGCCTCAGAAGAAAGCGGAGAGTTCCAGCTCTGACTC
>A_torda_01526-scaffold8270-94318-94850-n_280-400
TGCCCTGGAAGTAACCGGAGAGATCCCTGCCATGTTCTGGAAGGGACTGGAGTCTGATCGAAACTTTTTGCTGGTAAAGTGCCGTGGTTCTGGGCTGAGGTTGATACATAGGAGTAAGGA
>A_torda_02229-scaffold1929-52499-52901-n_280-400
TTGTTTGCATCCCAGGAGCTAAAATGAATGCAGTGGAGCTTGCTAAAGCAGAGACAAAGAACAATAGTCAAATATCTCAACATGAAGAAAAATACAATATCTGAAAATACACCAATCTAT
>A_torda_04028-scaffold511-392955-393292-p_160-280
ACAGATGTGGGACCTTTCCTATGAATCGATCAACTATATCTTTGCTTCCAGTGCCGTAAAATCAAAGCTAAGGGAACGGTGGTGCCAACTGAAGCCAGCCCTGTTTGATTAATCAAGCTC
>A_torda_12498-scaffold16761-13747-14026-n_40-160
TCCTTTCCCTCCAGCCCTCTTACTTCTCCCGCATACTTACTTTCTGTAATTTTCAAGGGAATTGTCATTGTAGTAGATGGAAATGCCAAGCAGAAGCGCACACAGGCCTTGGACGAGCTG
>A_torda_02627-scaffold1628-70136-70578-n_320-440
CTCCCACCACACACAGGCCGCTGTTCTGTAACATGCCCAGGCCTTGGGAGCAAAATTGAGAATTATGTCAGGACGTCATCTGGCTTTAACAAATAAAGTACGATGTTACAAGGCAGTTTC
>A_torda_09819-scaffold8968-116298-116534-p_80-200
ATCCCTTCCTCAACAGGCGGAGGGCCAATGGCTTCATACAAGCTGACAGGAGCCAAGGAGTCATCCCTTGGACCAGGTATGTTATGGCCTCAGGACACTGAGGATTGGAGTGGGGAGAGG
>A_torda_09203-scaffold1644-60944-61214-p_80-200
AATTTAAATCAGAAAAGGAGGAAATTACCAGACTACATTCCAATGGGCTAAGATTACAGCAGACCGTGTGTGCAGTCGCTTGCCTGCTCACTGTACTCCTGGAGCTCTGCTGGTGGGAGT
>A_torda_06403-scaffold2151-53084-53302-n_98-218
GCAGGCACCGCAGGGCGTGATGAAGTGGTCCCCCATGTCACTGCCAAAGGAGAAGGGCACAGAGCTCAGTCTCGGGGGCAGGGGGGGGAAACACCTGTAGAAGACCTTCATCCGCCAATA
>A_torda_02627-scaffold1628-62832-63872-n_0-120
CCTAACACTTGAAACCAGCGTGGCTGGCACGTGCTTCCTCCCTCCCAGCAGCAGCACGGCCGTGCCCGAGGACGGATCTACTCCACGTTGAGCTTTGTTTTTATGTTCATGGCTGCCAGC
>A_torda_03177-scaffold1576-2981-3320-n_40-160
AATTAGCGAGGGGGAAGAGATGAGGAGGAGTAACCTGTACCCTGTCAATGGAGCTGCCTTTCCTCTGGGCGTAGGCGCCCCACAGCATGAAGACAACCCCGTGCAAGTTCTTGTTGAGCC
>A_torda_15883-scaffold3600-78779-79104-n_0-120
CAGGGGCAGGATGGAGAACACGCTACCAAGGGAAAGCGGCCCTCCCTCCGGGCCAGCCGGCAGCCCCGGGGCCCGCTCACCTTGGCGTGGCCGTGCTTGCCGGTCTTGGAGGTGGACATC
>A_torda_08133-scaffold10218-12615-12908-n_160-280
GGAGCCGGTCCACGGGGGGCAGCCCTGTGCCCCCCCTCACCACCGAGGGGTGCCTGCGGGGATGGGATGGGCATGTGGATGTGGATGTGGAAGGGATAGGGATGGGGCAGGGACGGGTTG
>A_torda_11860-scaffold3109-18420-18727-p_0-120
TGCACATATATTCTTCTTATCACACTTAAAATTAATCTGCATTCCTTATTTTGAATCTGTGTTTCATTTGTTCTTTTTAGCTGGATATGCAACGAGGTGTTCATGGACGGTTAATGGATA
>A_torda_13776-scaffold6044-22570-22842-p_120-240
AAAGAGAACAAAGTCAAGAACACTTACAGATAAAGAAGATAAACTCCCCGTACGTATCTTCTGCCAGTACAGGTAAAACTACCTATAGAGCAGCACTAAGGCGAAGGAGGGCATCCACAG
>A_torda_06237-scaffold2723-142954-143292-n_0-120
ATTACAGAATCAACCAAAGGGCTGCAGCAGAATGAAAACACATTCTACACCAGACACCGAACTTAAAAATACTACTATACCATGGCATTTCTGCTCCTTCATGTGTTGAGACTTTGGATA
>A_torda_05013-scaffold5970-12824-13088-p_120-240
AGGTTCAACAGGATAAGATCTGGAGAGAGGCTGTGGAGGCTGAACAAAGAGGAAGAAAAATCTGGTAAGCCACTTTTTCCATTTCATGCCTCGTCTTGACAATGGTACTGATGCCCCCTG
>A_torda_09964-scaffold4935-589393-589618-n_80-200
ACTTATGGGAACTGGTGATCAAATGTGGTTCTTGTTCAGGAGCTATGTAATCCAGAGCCTCAGGCCTAAAGAAACATCCAAACAAATCAGTTAGTGTCGTGGTTTAACCCCAGCCAGCAA
>A_torda_13277-scaffold3754-22564-22885-n_201-321
CATCATCACTGAGGAAATCACTTAAACTGGAATCAGATTTCTGAAACGGAAATAATGCACATAAAATAAGAAGTTAACTATCGTTGTCAAGAAAGATATGTAATGGTCATGACAAAGGAA
>A_torda_12087-scaffold496-91230-91474-n_0-120
ATGTGAGAAAAAGTGAAAAATGTCTCATGTCCTGGAAAACAAAATTTTGCAGTTCATAATAGCTGATTTACATGTCTTACCCAGTCTCTGTGGAACCAGCTTAACTGGCCCTGGCCTGTG
>A_torda_15244-scaffold5210-81311-81640-p_120-240
AACTTGGAGAACATGTATGGTACTGAGGAGTCACTGATGAAGGTCTTTGAGAGAGCTGTTCAATACAACGAACCCCTGAAAGTCTTCCGGCATCTGTGTGACATCTATGCCAATTCTGAG
>A_torda_08500-scaffold422-401936-402849-p_80-200
TGTGAAAAGACATGGAACTTGATGGAACAGGTGGAAGATCTTCAAATAATTCCTCACGTTAAACATCTGCAGGAAGATATTCATGCAATGAAAACAAGGTCTAGCAGCATAATTAAAAAA
>A_torda_03056-scaffold3218-148823-149054-n_111-231
TGGTTATTTTTGAATTCTTCATTTATCTTTTGTCTTGCAGCTAAATAAAGCAAACAAATATACTAAAGTGTGAACAAAAAAATGTATCTTGTCTTTGTCACTGCCTCAAAGCTCAGAATC
>A_torda_13347-scaffold4257-25940-26307-p_120-240
CCCTTCAATCCCCAGAAGAGCCCCGGGGGCTCCTCGGGAGGGGAGGGAGCTCTGATCGCAGGGGGAGGCTCCATCCTGGGCATCGGCTCGGACATCGGCGGCAGCATCCGCCTGCCGTCC
>A_torda_00740-scaffold6780-146855-147124-p_40-160
GAGAACTAATGATAATTCTCCTTGTTTCCAATCTTTTCAGAAGCCCTGGTGGCACTCCACTAAATAGTAAAGAAAACATGGAGTGTGGGTCTGGGTTGACACCAATAATGACACAGGCAC
>A_torda_15044-scaffold4304-289121-289363-p_120-240
GCGGAAGTTCTGAAAGATTTGGAGCAGATCAAGACATCCAAAGTAAGTTCATAAAAAAGTCAGCATTTCGTATAATCATACGAGCAGACATAATTAAATATTTAGCATTGTACTCAGCTA
>A_torda_10569-scaffold14472-31375-31605-p_110-230
GGAGAAGAAGAGCTCACAGCCCAAATCTGCCTGTGGAAATGTAAATAGTCTTTTGTTTCTATACTGTGGTTTGCAGTAGATGATTTGTGTCTAAGAACTGTGTTCTTTAGTGACTGCTGC
>A_torda_07034-scaffold14441-8694-9229-n_200-320
CGTCTGTGAGGGTGAGGTGCCCTCCGCTCGAGAGGCGAGCTACGGGCCGGGAGCTTGAGTCAGAGCCTTGAGGTCCGCGCCCAACTCCCATGCACCACCGCTCGTCACAAGGCGCCGAGG
>A_torda_01907-scaffold1134-250157-250952-p_40-160
AGGCCAGCTGCTTATGGTTGCTTACCTTTTCTCTTGACAGCTTCAGAAGATGAAGAAATTATGGTCCAGTTCTGGAATGACAAGAAAGTGAAACTCCCGCGGGATGTAGCTCTGTGGATC
>A_torda_01877-scaffold2166-82460-82710-p_80-200
ACCAAGAGTATCATCAAAAACATCCAGTGGATCACAGGCAACAACTTCACAGTGGAGAGAGGACGACGGCAGATTGAAGAATACATTTCTGTGAGTGATAATTCCATCCACTCAGGAAGG
>A_torda_00314-scaffold17670-6156-6457-n_181-301
CCATCATTCGCTGTTCCTCTCGGATTCGTTGCTCCACAGCCTGAAAAAGATAACAGTCAGGAGAAAAAAAAAGAAGTGGAATATCTGCCTTCCTCCTATCTTTTTCTCACCTCTAAGTCT
>A_torda_02090-scaffold2751-143591-143841-p_80-200
CAATGGGGGCAATGAGTGAAGAGTCAGCTATTCCCGTTTCATCCCTCAGCACAGACTTGTGGAATAATTGGACAAAAAACAACGCTGAAGGTATTTCTTTTTTTTGTTCTGTTTGTGTCT
>A_torda_12087-scaffold496-91230-91474-n_80-200
CCAGTCTCTGTGGAACCAGCTTAACTGGCCCTGGCCTGTGTTCTTCCTTCCACCGCTCCAGGTCGTTTAGCTCTTTCTGAGCAACTGAGCAGGTACAAAAAGAAACAAATACGTGGAAGT
>A_torda_00003-C13486213-559-802-n_120-240
CATCAGAGAGAATGGGCACCTCCATCACCTCCAGCTTGTAGCCCTGGGGAGAGATGACAGCAGAGGGTGGGAGCAGAGAGGGGACTGCTGAGGAGCCGGCTGTGCCTACAGCCCTGCTCC
>A_torda_07565-scaffold10695-257591-257820-p_40-160
TCTGCCAAGTAGACTTGCTAATTAACTGCTACTTTTAAAGGTAATAAAGCAATTTCGGGATGATGAGCGGGAGCACCATGACATTGGGCTTGAGCATGATGCAGAAGCAGTAAGTGCAAT
>A_torda_14034-scaffold2494-25234-25496-p_40-160
TTTATTTGCTCTGCCTCTCACCTCTCTCTATGCACACCCAGGTTTACGCATCCATGAATACTTGTATTTCCAAGTGCTGAGCCCTGGAGACATCCGCTACATCTTCACTGCCACTCCAGC
>A_torda_03297-scaffold14242-11197-11514-p_40-160
CGGTGGGAAGCCGAGCAGCAGGAGGAAGAGGAGGAGGAGGATGTCAGCACTCAGCACGTTGCCTTTCCTGAAGCCCGTTCACCTGAGGTCCCCCCGGAGCTCGCCCGGGGGCCAGCGCCG
>A_torda_11943-C13421677-883-3407-n_2404-2524
TGAAGTCGGAGACCTGCCGCAGCGTCCCGGCTGGCTTCATCTTGGGGCGCCCGCCCTGGACACCGAGACCGTGCTCCAGGGCGAGCAGGGGCACGGAGTTCCTGCTGCCACGGAGTGCCC
>A_torda_05982-scaffold1237-112338-113512-n_480-600
ACTTCCTTCCGACACGCCACAAGAGCCATGCCTATGAGCAGCACCATGGCACAGGAGACCGAGTAGCTCTGCGCGCTGGCATAGAGAGGACACTGATAAGGAGAAAAACGGTTCTGAATT
>A_torda_13069-scaffold1825-45487-45902-n_240-360
AATATATGTAGCTTCTTTGTTGTTAGATTGCCAGTGCACACTTATTACAGAAAGAGTCTCCTTTGAGATATTTCTAATTTCAGGACTGCAGGGAGCTGAAATATTGCATATTAACGGTAT
>A_torda_08500-scaffold422-397292-397570-p_120-240
GAGAAGTACAGTTTCTTACAGCAAGAAGCTGAAAAATTCCTGGATGTGGAAAATAAAGTTAACTTAATTTCTGAAAAGGTAATCATTAACATCTTAATTGGATAAACTCTGCTGAACATT
>A_torda_08137-scaffold1663-34916-35241-p_200-320
CCCTAATGAAGTGGAATTAGAAAATCAAATACATAAATTTCACATGTCAGTGATGGTATTAGTGTATATTTGTGTGTGTGAAGTCATGGCTCGGATATAATCTGGTCTAACCTGCTCCCT
>A_torda_15841-scaffold5307-32662-33229-n_160-280
GTAAAGGTACGCATTGTTTAAGAACATACACAATCTGTAAGACTGTTTTCTTCTGCTGTTCCGTAAGGTCCGCAACTTGTTTCTGTATCCAGTTTCGCATTAAGGTCCTGCTGCATAAGC
>A_torda_15871-scaffold3366-122504-122911-p_280-400
AGACTTCAAAGCCAGCGAAGGAATCAAGATCCCAGAAACATACAAGGGTAAAAGTCTGTGTTGGTTGCTTAGTGAAAAAGCATCTGCTTAACGTCTTCTCATGTGACTTGATTTTTTAAA
>A_torda_04049-scaffold7691-17028-17216-n_40-160
ACACAGACAGCACTTGCGGTACCAGAGAGTCATTACTCACCATCTCCTTCAATGCCATCTTCGCTTTCCTGCGGAGAGAGGGAGAAAAAGGTGCATTAGCGGAGGGGAAGGTGAGCAGCC
>A_torda_14871-C13544929-1270-1513-p_40-160
CTGTCTGGTCACGAGCTCTGGCCATAACGCGGCTCTTCAGGTTTCAGAATAAGAAGCTGGAAAAAGCACGGAAGAAGAAGGAGGAGAAGAAAGAAGCCATGCTGGAGAAGAGCCTGTTCC
>A_torda_14798-scaffold13-139975-140294-n_120-240
AGGCCAGTAGAGAGAGCAGCCTTCAGCAAGCTGGGCGAAAGGCCCTTAAAGAATCCACCCGGGCCCTCCTCTCGCAGGATCTGCCTCATGCAGTCCAGGAGACCCCTATACATCCGTACC
>A_torda_14315-scaffold5041-318755-318979-n_104-224
TAGAAAATACACAATATTGTTGGTGATCTTCTTGGAGAGCCTGAAAATTTCAAATGTAGAAGCCAGTAAAGGAAAAAACAAGAATGGGGAAAGAGAAGTTGCTTTATATTCATTCATTTT
>A_torda_15715-scaffold1923-582506-582821-p_40-160
TTGTATTTAACACTAGTAACATGATTTTTCCTTTCTTCAGGTGTAATAAAAAATGGTGGCGTGAAACCTAATATCATTCCTTCTTACACTGAACTAGAGTTTTACTTGCGTGCCCCTTCG
>A_torda_09081-C13539491-1838-2081-p_80-200
ATGAGACCTGGACTGAGGTGATCGATACCCTCACAGTGGCTGCCATCAGGTTTGAGATGCTGAGCACTGCCCACCGCAATCAGGTAGGACAGTGGTTTGTGCAGAGTGAGGCAGGCCAGC
>A_torda_10743-scaffold8967-171012-173631-p_2040-2160
AAAGCAAATATCAGTGTGGTTGAGGTAGAGGACAGTGAAAAGGAAATAAGTCTGCCTTCTGTGAGTAGTAGCGTCTTGCTTTGTGATGAGCCCCCAATCCCCTTTGATGACTGCTGGCAG
>A_torda_09203-scaffold1644-57600-57937-p_120-240
CAATGCCACTGCACAAAAGCAGCAGCCCAAGAACGAAGGGACTATTATAAATGCTCTCAGTGACATGAATCAAAGTTACGAAAGCAGAAAGCAACAGAATTCCAGGGCATTGGTACCTTT
>A_torda_01194-scaffold7493-59078-59429-p_231-351
GAGTGCCGCCTGCTGCAGGCACTGGGAGCGGATGCTGTAGGTAAGCTGCACGGGCTGGGCTGGCAGGGTTGGTTGGACACATGGATTAAACAGTTAATTCTGCTCAAGGCTGGCTTTCTT
>A_torda_13537-C13126030-17-1503-p_1080-1200
TCGCGCCCTACCAGCTCTGCTTCATCCCCCCCAAGAGAGGCAGCAAGGAGGAGGAGGGAGCCGCACTGCTGGAGCAGGCGTACGACGACCTCGCCGAAGCTCTGCCCCACCTCGCCAGCG
>A_torda_08137-scaffold1663-35540-35825-p_165-285
GAAAGAGCGATTAGAACGAGAACAGTGGCTTCGTGAGCAGGTATTAATTAGCTTCAAGAAAGGCACCTTGCTCAGTCTTTATACTGTAGCTAGATGTGAAATTGTTAATTCCTCAAGTTA
>A_torda_01784-scaffold3845-43077-43416-n_219-339
CTGAAATATATGACCTTGGATGTGAAGTCCCAAAATAAACCTGCCAAAACAAGATAAGGCTTCTAAAACTCTACATGTATTTATGCAAGTACTACTCACTGGCAACTTTTTCTCCAACAA
>A_torda_13802-scaffold3644-355455-355686-p_0-120
TGTGCTGTCTTATCTCCTGCGGCACTACAGCAAAAACTAGCTTCACTACTGCATTTAAGTCTAAAAGCAGACAAATGCAGGTATAAGCAAATATATACCCACGTATGTCTCCCCTTTGGA
>A_torda_08137-scaffold1663-34916-35241-p_80-200
AAAACTGCAAGATTTCATGGAAGACGAAGCAGAGCTGTCAGGGAGTGATGTGGGAAGCGAGGATGAATATGATGGTGAAGACCTGAATGAATATGAAGAAGAGATTATCGATGAGGAACT
>A_torda_14528-scaffold327-41009-41328-n_120-240
AAGCTTGCAGCCTCGCAGCAAGATCCTTTCACTGTCAAGCGCGTAGGTCTCGCCTCTCCACTCCAGTGTGCCGGTGAAGCTGTGCATGCGGCTGTTGGGCTCCTCGCAGGTCACTCTCCC
>A_torda_12965-scaffold16064-7976-8247-n_120-240
TGTGGGAGGAAGCGGTGGTGGCATTGGGGTTTCTGGAGGAGGAGGAACCTTCTGACCTTCATCTTCATCATCTGAGCCCTTATTAAAAAAAATATTAAATAACACAATAATCATAGCCAA
>A_torda_08466-scaffold6294-18417-19041-n_440-560
GAAATGACGTCTGGCGAGCGCTCGCGGGTGGGAGAAGCCTGGGGCACGACCAAGGGCTCCACCTCCTGCAGTTCCAGTGCTAGAGAGGGGTTTCCTGGCGCGACCTGAATACAAAAATTC
>A_torda_07407-scaffold1464-49985-50344-n_239-359
CGTCCGGAACGCCCTCCTCCCTGGCCGCTTTGGCTTCTTCCTGTAAAGACCAGAGGGTGAGGCACCTCAGTGCAGATGAGCTGCCAGCTCACCCAGTGCATGGCTCCCCCGCAGCTCCCC
>A_torda_12712-scaffold4552-58454-58758-p_0-120
TGTTATGCAGCTGCTTCACTTCATGGAATCTATAAAGTGCATGCTGGCTCTGGTGACATGTCTTCTTTGCTCCTGCCCAGGTCACGATGGCAGAACTCTTGCCTGTCCTGGAGTCCAGGC
>A_torda_15559-C13133828-86-388-p_80-200
CCAGTGAACCGCTTCTGCGCAGCCTCCAATAACTGGACAGGCTTCTTGTGCGATGACAAAGTGACCTGTGTCCCTGCCAGCCAGGTCTGCAACACAGTCAGCAACTGCAGGAGCGGAGAG
>A_torda_03015-scaffold8264-43710-43960-n_40-160
CAAGGAAGAAAACTGACTTGCGTTTCTGATAAAGACTTACCATCATCTGGTTTCTTCACAAATTTCACTCCTAGTTCTTCAAACCTCTTACAAGCTTTATTGACATCAGGGACAGCAATC
>A_torda_05346-scaffold773-26460-27690-n_1000-1120
CAGAAAAAATACCAAATTCGTTCAGGGCATCCACGTAATCAGGGTCCATTTTGAGGGCGTACACAAAGAGTTTGTGGGCCTTCTCCCGCTTTCCTTGGCGCTTCATTTCGAGGGCTTGAT
>A_torda_12190-scaffold466-1366614-1366884-n_0-120
GATCAAATTTGTCACCAATTCAGATATTTCTGACAAAAGAAAGACTACAGACCCAAATTATACTGTGTCATTTATCATACCTGTCTGAATGAGCCACTCTGCCAGCAAATTTACAGTCTG
>A_torda_08859-scaffold3346-93344-93870-p_200-320
ACATTCAGGGAAAACTCTGATGAGATCGGATCACCTGTGGGTGAAGAGCCAGGTTTCAAAGTCAAGATGTCCGTGTCTGACTCCACACAGGCTGGCAGCAAAACACCTGGGGCTCAGTCA
>A_torda_00721-scaffold8741-108694-109158-n_240-360
GGAAGACGGCGATGCCGGTGGCGAGGCCGACGGCGAGAAGCAGAAGCGTGCGGCAGCCGGGGGGGAGAGCGGCCGCTCCACAGTGATGACCCCGCCGAGCTGTGGCTCCTGGAAAAGCTT
>A_torda_03983-scaffold3208-24392-24758-n_40-160
CCAACGGGGACCAGAACCCACGGGCAGCCCCGTGTCTCACCTGTGCCACCGGTGCAGTGCAAAGAGCCCCAGGCCAGCCAGGTGAGTCAGGAGCAGCGCAGCATGGAAAGCCCGATTCTG
>A_torda_14315-scaffold5041-328668-329681-n_880-1000
TTTTTATTTTTCAGAATCTTCATGTTACTTCTCTTTCTATAATTTTCTGTTGCCTGAATATAATGGAAAAGTAGACTTAGAATTCCACAGTGTATATGCAGTCTTTTCTTGCCCTCTCTC
>A_torda_07890-scaffold5937-12308-12654-n_0-120
CTCTCAGGCTGTTCTGTCCCTCATGTGGGTGGGAAGGGGCCGCAGGGTGCCTTTGTCCCCATCCTGCCCTGCCCCGTTACCCGAGCTGGGTCTCTGTACGATGAGGTACTCCGGGGCCCC
>A_torda_15695-scaffold5122-153659-154178-n_80-200
CTGATGTTTTTGCGCATCAGCAGCGCTGTGGGAAAGCGCAGCGCCTGGAACGTGCCCATCGCCAGTGGGTTTCCCTGCTCCAGTGCCAGGGGAAACATGAGACGTGGCCAGCAGCTGAGC
>A_torda_11564-scaffold5531-103084-103439-n_120-240
ATTTCCCCCAGCGCTTGTTCCAGTTGCTGAATTAGGTGGAGGAGAGTAGATGGGTCGGTTTGCAACACTTGGGCAGTTTGATCTTCATGCTGATTAAGATGTAGCTTTATAGTCACAGCA
>A_torda_03983-scaffold3208-24036-24302-n_146-266
GGCAGGATGCTTCAGCAGAGCCAGGATGCTCTCTTTGGACCTGAGTAGGGAGCACAAACATCGATCTCAGCTGATGAAAGTCCTTCCCGCCCCGACCTTCCCCAGTCAACCATGATGCCT
>A_torda_02822-scaffold1383-65273-65523-p_130-250
CTTCAGCGACAATTAAAAGATGTGAAGCCTACACCAGAATGTAAGTTGTGATAACAGATTTAAAAACATTTTCCTCTATAGACAGGTTTCCTGCACAGTTGGGCTTGTGATTCTTCTGCA
>A_torda_02955-scaffold13006-8870-9163-n_120-240
CTGCACCGCTGCTCCATCCGCTCCTCGATCATCCTGTGGAGGATGGTGGTGACGGCATCGGCGCTCACTCTCTCCAGCAAATTCAGCCGGCGGCTGCAGACACAGACAGCGACCCGATTC
>A_torda_07049-scaffold3043-20530-20860-p_200-320
AGGAGAACCCTGCCCTCACCTTCACGCTGGGGGACTGCGATGTCTTGCAGGTCAGGGTTGGGAGAAAGAAAAGCTTACCCGGCTTTATCGCTGCCTTGTTTTCGGCCTGCGGAGCAGGAT
>A_torda_12528-scaffold8346-153376-153906-n_200-320
AAGTAGTCACTCTGCCCTTGTACACCGTGGATATGTTGACATAATTCCCACTTTTCCACTCAGCAATTTTGGTGGTGCCCCAGCTCGACACGTGCTTCCACTCAATGGTGGCGGCGCCTC
>A_torda_06366-scaffold6303-143139-143400-n_0-120
GAGAGTTAAAAATATGTTTAAAAAAAGGGAGAAGTTTGCCTTCAGTTATGTTTTGATATTTTAATTAAGAACACTCTTACCTGCAGAGCTGCTGTCGATTCTTCACTAGGCAGGGAATCT
>A_torda_15584-scaffold3161-204238-204576-p_0-120
GCTAATTGGTGGTGGGGAAGAGGCTGCGTTGTCATGGTTTCCCGGAGCGACTTCCGCTCGAGGGTGTGTGGCGTGTCGTCACTTCCGTAGTGATGGCGGCTGCGTGCGGGAGGGGGTTGC
>A_torda_12657-scaffold477-119543-119762-n_0-120
CGCCGAGCACCAGACGGCGGCTCTTCCCCGTCTGACCGAGAAAACACGAACACCGGCCTAGAGAACAAGCGGGTACTCACAAACGGCAGCTGGCACCTCTGTACCGACCCGAACTGGGAG
>A_torda_05220-scaffold4300-31767-32053-n_160-280
CAAATTCTTCATCAAGTGAGAATGGTTGAACATCATCCCCTAGTAGCTGTAATAAGGAAAAACAGATACATAAATAATATTGCCGCAAGTGATTATAAGGAAGCTCAAAATATAAACTTC
>A_torda_11661-scaffold6515-140370-140684-p_120-240
AAAGGGAAATGAAAGAGTTTTGGACCAAATTGAAAAGCATTTATGGCACTGAGCAGATCAATCAGACTTTAGCACTGAGGGATTCATGCAAGGAGTCCATAAAAGCGCTTTCAGGTAAAA
>A_torda_13648-scaffold7013-227225-227584-n_200-320
TTTCTGACAGGGATAGGTTTTGGTAAGCTTCATCTATTAGTCCATTACAAAGGAGATGAAAGGTGTGCTCTAAACAAACCTGCAATTCAAACAGTTCATTCACATCACAAACAGAGAGGA
>A_torda_06110-C13250227-124-2018-p_1440-1560
TGGCCTTAGCCTCCTCCAGCCCCGAGAAGAAGATCCTGAAGAAGGAGCGGGACATGGAGACATTGATCCTGACACCGCCGCCTGGCACGGCAGACATTGACAAGGAGGGGGAGGAGGGCC
>A_torda_10870-scaffold16886-15415-16985-p_1000-1120
AAGCCGAAAGCCTTCCCTATCCCACGACCCCAACGCTTCCTCCACGGACGGCTCAGGGGACCGGGAGGTGTTGGGCGAGCAGATGTTGGGGGAGGAACGAGCCACCCCGGGACCCAACAG
>A_torda_04475-scaffold1733-61023-61235-p_80-200
GAGGCTGAACTGCCATCTGCTGGAACATCTGCAACCCCAAGACCTGGACAAGGTAATAGCCCTGTAAAATGGCTGCTCTTTAGCATAGATACTCGTCTTTCATAGCAATTTCCACTCTAG
>A_torda_14271-C13528851-3108-3369-n_0-120
CTGTGTAGGTAGAGCAGAGTCAGCGCCAGGTCAGCGCTCCCCCAGCACTGGCCCCATCCCGCACCCGGGGTGGGCCTTACCCAGAGCAGCAGGGTGAGCGCCTGCATTCTGCGGGGTCCC
>A_torda_13573-scaffold919-255610-255932-n_80-200
TGCAGGAGCTATTAGCATCTGTTCAGAAAGACCAATTAACGGTAAACATAGACATTTTACCTGTGATTTTTTCTGTTGCTCAGATGAGGGAAAGAGCTCCATCCAGAGACTGAACAAAGT
>A_torda_07762-scaffold15955-1310-1661-p_80-200
ATGCAGGCATCGGCGGCGGCGGAGCGCAACAAGGGCCCAATCCTGACGGTGTTGCGGGAGTACGCGGGGCCCGGCGCGCTGCGGGTGCTGGAGGTGGGGGCGGGCGCGGGGTTGCACGCC
>A_torda_13464-scaffold891-21293-21570-p_0-120
TCATTGTGGAGGTGTGCTGAGAACAAAACTCGTACTTATAATTTTGACTGCCTTTTCTCCCTTGCTAATCTGCTGTTCAGGTGCAAGGATGGACAGACTTTGATGCCCCCCGAAGAAACT
>A_torda_14001-scaffold1894-117276-118980-n_720-840
GCTCAAAGTACCACAGTATCAATCGTCTGTCTCTGGAATCCCTATTGCCACTCGACATCATCTCTATGTTGTTAAATGGTCGCTGTGAGAAAGACCATAATTTCCGGTTGTCTGGTAAGA
>A_torda_10743-scaffold8967-175751-176242-p_40-160
TTCTTTCCTTCATCTCTCGTCTACTTGATCTCACTTTTAGTTCTTTTGTGAATGGATTTGAAGCCTGTGCTTTTGCATCTGAGGAGGAGGAAGAGGAGTTTCCAGCATCTCAGGCAGCAG
>A_torda_02980-scaffold2153-152922-153667-n_360-480
CCATCATTTCCTCCAGTCAACAACCAGGACGCATCTGGCATAAAAAGGACCTGCGATACTCCCAAGCTGTGACCTTGAAATTCCAGCTCACGTTCGAACTTGGCACCGGTGACCCTGAAT
>A_torda_13464-scaffold891-23844-24209-p_245-365
GGCCGGGCAGCAGGATGGGACCGTCTGCCTCTACCAGTACCAGCAACCCCAGCCAGGAGTGGCCTGATGGAGGACTGGGGGGGTGACAGCCCCCATCACCGGCACCACCGGCGGAGCCTG
>A_torda_02229-scaffold1929-65472-65744-n_120-240
GACTTTGGATCATCATCATCCAGGTTTTCCCAAATCCTAACATCTCCATCACTGCCACAAGTTACGATGCAGCTGTGGAAAGACACAGGATTTGTTAACATGCAGGAACAGAAAGGACGC
>A_torda_02210-scaffold4668-58172-58470-n_40-160
TTCATGGCAAAGGGAAATTACACGCCAGTCTTTTGCTCACCCTCACAGTTTCTCCCAGGTCGGGATGGATTGGTATCCATGGTTGTCTTGCATCTGCACAGGTACGAGCCCATCAAATTG
>A_torda_03450-scaffold5649-3363-3626-n_120-240
GAGAGTCGAGAGAGGACAGGAGAAGCTGATGATAATGAGACAGCAGAATACCAGCTTGTGCATCGTTGCTGTGTTGAATCTATTTCGTCTTTGTCTACCTCTGTAACTCGGAACTCCGGT
>A_torda_04966-scaffold12965-1343-3909-n_1440-1560
GTGGAGGAATCCGTTGTGGACGGCGTGGCTGGCTTCAGAGTAGAGACTCTGGGTTTCTTGGTGGTAGTTGTGGGTGGTGTGATCACCGCCGTGGGCTCTACATACCCAGGCATCGTGGGA
>A_torda_07890-scaffold5937-12308-12654-n_80-200
CCGAGCTGGGTCTCTGTACGATGAGGTACTCCGGGGCCCCGTGGCAGCCCCTCCGCTCCAGCACACATGTGGCCGTTCGTGCCACCCGCGCCTGCTTCTTCGCTGCTTTCCGAGGGAAGT
>A_torda_08736-scaffold8545-10164-10532-p_120-240
GCTGGATTCCTGGTTACTAAATTCATGGTGGCTGTGCTGATCTTTATCATTGGCATCAGCAGGAAGAACAGAGAAACAGAGCAGAAGAACCCAAATGAGCATCAGGTCCTCCCTTTCACT
>A_torda_11711-scaffold15276-45509-45822-n_120-240
GCAAGGTGAAGAGTTTGGGAAGCATCTTGTAGTACTTGGATACTGCCGAAATTTATCCTACTGGGATGCACGTAGACAACTGGTCCTTCTCCAGTGCTTACTAAATGGATTTTCTGCTCC
>A_torda_13648-scaffold7013-222539-222820-n_120-240
CTTTTACATTTTCCTTCCAGCCAGCATAATCCAAGACTGCAAAAATAACTTCTAGCCCCAGGCGACGTCTTTTTCTTTTCTCTGGAAAAAGATTAGGCCAATTAATGAATTAAATAGATC
>A_torda_12498-scaffold16761-32133-32373-n_0-120
GTATTACAGTTCATAATTTGAACTAAACCCCAAGGAAAGCACCCCCCCAATTAGCACAACTAGTACTACCAAGCGCTTACCTTGCTCCTCCTCTTCTAGGTCATTCGATATGACATTGTA
>A_torda_06436-scaffold2534-45596-46119-p_400-520
GGAAGATACACACAGAACAAGATAGAGCTGGTGGTGATGAAAGGTGAGAGAAAGAGAAGTGGGTGAAGAGATGAAGATCTGCAGAAATCTAGAAGCCACAAGAGTATGAATGGACCCACC
>A_torda_08716-scaffold252-833521-833735-p_94-214
AGCACTGAGTGATCTGGAAGCAGCTGACTTTGCAGAGCTGGTAAACATTTTATTTCTGTTGTTTGCATTGCACAGTATCTCTTTACCTTGGTGTCACATTCAGTAGTTTAAAAAAGCACC
>A_torda_06797-scaffold4318-204688-205109-n_160-280
TTTAGGTATTCTTCGGCTGTATTTCTTCCTCCGACTATAGAATTGTTGATGTGGATTTCCAGCAGGTAGTAAGTATTATGCTCTACTTCTTCTTTCTCAGAAACCGTAGTGAAATTAAAA
>A_torda_10593-scaffold7325-13045-13425-n_260-380
TCAGGTTCTGGATAGGCGCGGGTGTCTTCGCAGCTGAGGTCTGGAAGGAGAAGCAGAAGCACTGAGCACCTGGAAGGAAAGAGGATGCCGGGATGGCACGGCCTCTCCCTCCCACAGAAA
>A_torda_04288-scaffold14668-5571-5828-p_0-120
TGCCCGGCGGGTGGGGTGACCTCGCCGCCCCCTCCGGTGACATCCGACCGGGCGGCTGACCCTGTGCTTTACCTTCTCTAGATGAAGACGGGGACCTGATCGCGTTTTCCACCGACGAGG
>A_torda_03507-scaffold3344-327375-327584-n_89-209
CTTCCAGACTTTGCCTCACATTGTTCACAGTAGGATAAACCTTCATGGAGGTTAGGAAAAAAAAGCCAAAACATAACTTTAATAACACAGCTCTAAATACACAAGCCATCAAATTTCAAA
>A_torda_11247-scaffold6019-12690-12979-n_40-160
CCCTCCGGGCGCTGCCGTGGGGAACGGGACGGCCGCTCACCTCCCTGTCGGGAATGACGGTGCTCTGCCGGCTGACGACGGCCCCGATCTGGCTGCTCTTGGGGCGGGAGTGGAAGTACC
>A_torda_07492-scaffold6240-50980-51236-p_0-120
CGGCCGGTCCCGTGTGTCCTCGTTCCCCCCGCCCCCGCACGCCGTCCCGCACCTCTGTAACGCGGCTCCTCCTCCTCCAGGTCCGAGGCGAAGTCGGGACGGACGGACCTGATCTTCCTC
>A_torda_03986-scaffold365-241210-241423-n_93-213
TTCTAGCAAGGTGAACCTCCTGAGCCAAATAGGATGACATTTCCGTTTGCTTGCCCCAGTTTTATCACTGTATTAAAGGAAAACCAAGTGAAATTAACATCTTTGAAAGACATACATGAA
>A_torda_13973-scaffold4285-133405-134249-p_600-720
CGGTTCTTGTCTCAAACAGAGGCCGTAGCACTGCGACCAGCTCATCTCAGGCCAGAGTCCCCCCAGGGGACAGCAGTGGGCCGTCCCTGCCATACATCGTTCCAGCTGTGGGTATCGCTG
>A_torda_08466-scaffold6294-26308-26649-n_221-341
CCTCCTCTTGGTTCTGCATCAGCTCCATCACATACAAGACCTAGAAGAATCAGAAACAGAAAGTCACTGGGCTTTCAGAGCAGACCACGCATGTGTGTGTGGACTACAAAGCATAGCACC
>A_torda_13072-scaffold1825-141474-141783-n_160-280
CCATTCATCATCTTGAACTTTACCGCTGCCTACTAGCGCAACTGCACACAACACCAAAGGGAACAGCATCCTGTATCGCTAAATACAACAGGAAATTCAGATATTTAGTTCAGGATGTAA
>A_torda_05189-scaffold11871-22330-22603-n_0-120
AAGCAAAAGAAGGTAAGAAGATGTCCAAGTTTTCAACCACAGTGATAAACCAGAATGGTTCTTTCCAGATAACACTTTACCTTTTAGTCTGGTACATGCGCTCCCCAATACCCAGTTTGG
>A_torda_09976-scaffold4935-776296-776549-p_133-253
GCTCATTCCCCTGAAAACTATGACATCTGATATCTTAAAGGTGAGCAGAGCATTCTGGCCCCAGAGGTGGATGACAGTTCATGTAGTTCTGCGGTTTCTGTAGGGCAAGTTTTAATATTG
>A_torda_09081-C13539491-2408-2682-p_120-240
CTGAAGTCCTGCAGCAGGCGGCACAGCTGCCCCCACCCAGCAAAGGGATCCGGATCACAGCCAACACAGAGATGGTAAGTGCCATGTGCCAGAGCACCCATGGGTGCTGCTCCAACAGTC
>A_torda_12528-scaffold8346-153376-153906-n_410-530
CTGAAAGACAAAGGAGGGTGATGAGTGTGGAGGTGATGCTGCTCCAGCTGCCCTGGGCAGGATGGGACCTCGGGGGGTGATTCATCCTACCCATCACGTAGCCTGCTTTTAGAGAGGATG
>A_torda_07970-scaffold714-235495-236124-p_0-120
ACAGAAGCTGCCATTATTGAGTTCAAATGCACCAGCCATGTGTTGTTTCTGACCTTTTAACAATTTCAACTCCGTAACAGGAAGAAGAAAAGCCAGAATACCATGGTGGGAGTGTACAAT
>A_torda_07028-scaffold13611-2591-3851-n_1140-1260
AGCCTCCTAGACCGGAGACGCCACTGCGTGCTCCGTCCTCCTGCTGGGAGAAGGTTGGAAAGAGTTTGCTTTCTTCCTGGCTGGGGCATCAGGATGGGACGGGGAGAGAGAGAGACTGGG
>A_torda_12087-scaffold496-87404-87638-n_80-200
CTTTTGTTGGTATTTAGATTGCATGAGCATCATTTGCTGTTTTTGTCTTGCTTGAGCTTCTGATTCCTTTCCACCTTAAAAAAAAAAAAAAAAAAGTATAAATTGCATTTTGCATGAGCA
>A_torda_14951-scaffold2906-177166-177499-p_120-240
CTCAGAGGAAACAGCAGCACAGGAAGAGGATGAGGAAGAAGAGGAGGAGGAGGAGGAAGAAGAAAGCATTCCTGGGTGTACCTTGTTCATCAAAAACCTAAACTTTGCCACCACGGAAGA
>A_torda_07039-C13361231-405-751-p_40-160
TCTCTGTCTGACTTACCATTATTTTTGGATTGTTCTCCAGGAGGAGATACCCTGCCTCTCCAGTGCTACTCCGCATCCTGCAAAGAGCCAGCGCCTGCAGCGCCTGTTTTCTCCCCAGCA
>A_torda_09048-C13339205-1433-1682-n_120-240
CAACGTACAGGATGTGCACTTTGGCAAAGCGGGAATTAATGCTGCAAACCTGCCCGGGGGAAAAGGGGAATCGGTGCCAGTACAGCCCGGCTCACACCCCAGCACTTCCCGCTCCGGGCA
>A_torda_14973-scaffold12353-22118-22475-n_0-120
TAAGATGCCTCTTAACTGTACCAAAAATAATTAGTGGATCGGGAGCTCCTGGAATGAAGCTGAGTAGCCTGGAGACTCACCAATTTCTGGATTTCAAATGTTTGTGTAGTTTGCCAGAAT
>A_torda_09161-C13203658-28-332-n_120-240
GCCTGCGCCCCGGGGGGCTCCTCGGGCCCCTCCTCCCGCGGCTTAGACTGCTTCTTGGCCTTCTGGTAGAGCTCATTCAGGTTGAACTCACGGATCACATTCTCCTGCGGACCAGAGGCA
>A_torda_14306-scaffold11627-4238-4751-n_40-160
CCGGAGGGAAAGCTGTGCCGCTGGAGTCCGCCTGCTCCCTGTGCAGCATCCCTTCGGGCAGGGGCTGCAAGCAGCTGCTGGGTGTGATGGAAAAAGCCGGAGAAGGAGATGGCAGGGGGG
>A_torda_04680-scaffold5382-12212-13852-p_360-480
GAAAAAGAGACAGAGCCTTTGGAGAAAACACAGAAAACTACAAAAGAGGCCAGTTATGAAAGCTCCCAGCATGATGCAAAAAGTTCAAAAAGTTCAGTGTTGAATGAAAAAGGAAAAACC
>A_torda_15420-scaffold2479-118794-119124-p_210-330
TGAACAACCCCAAACCTGTTGTGGTGGACTTCCATGCGCAGTAAGTCCCCCCCCGATGGCTCTTGTGCCCTCACTGCTGTCACACATGCAGGTGCATCCCTGCTGCTTCCCTGACATAGT
>A_torda_13635-scaffold1178-41983-42249-p_146-266
AAATCGAAAGGAGACTCTGATGAAGAAGTAGTTCAAGATGGTGAGTTTCTGATGCAACAGAACAAACTTCTGTGGTGGTGGGGAAGAATAACCTATTGCAGGTTTGCCAAGGTATAGGTT
>A_torda_05448-scaffold8330-37175-38489-p_200-320
TTGCTTTGATAACGTCCTACCCGCTCCAGGAGGAAACACCCAAACTCAGGCTACTAAGAGTTTATCCCAGAAAGAAAGAAATGAAAATACTTTATTTGCTGTTGACTCTGCGTCGTCCTC
>A_torda_03937-scaffold8469-19154-19544-n_160-280
ATTTGGAAGCTTCTCCAGCACCAGATTCCACCACAACATTGAAGCCTTGTTTAACCAAGGCTTGAACTCCAGCCGGTGATAGAGCCACTCTCTTCTCATTCTCAAATATCTCCTTGGGGA
>A_torda_02975-scaffold2153-67084-67302-p_40-160
GCCCACAACTTGCCTTGAGAGTCCCTTGCTTTCATTGCAGGCTGTAGCAAGCTGATGTTGAAGCCGCAGACGACAGCAGAGGTGTCTCAGGTTCTCAGGTAACGTGCGCCTTTTCTGCTG
>A_torda_06436-scaffold2534-45596-46119-p_80-200
GTTTTCAGAATCCAGTCTTGGAAAGAAAGTATGCAACTGTTGATAGCACTGTCATCTTGTCATGGCACCTGAACTTCCAGAAGATAATATGGAAAAGAGGTTTCACAGGACAACTGAATT
>A_torda_06832-scaffold5871-20113-20456-n_40-160
TCAGAAAGAGTGCATGTGCGTTGCATTGGCAGTGCTTTTAAAGGCCTATCAGCTCTCCTTGACAGTGATTGCAACAATTGAAAGTTACATCTTCATATCTTGTATATGGGTGAAACCTTC
>A_torda_03297-scaffold14242-12686-13149-p_80-200
GAGGCGCTGACCCTGCACAAGCCGCGGGGCACGGTGGTGCACATCCACGTGCTGGCCGTGCACCGCACCTTCCGGCAGCAGGGCAAGGGCTCCATCCTGATGTGGCGGTACCTGCAGTAC
>A_torda_02210-scaffold4668-54654-55056-n_80-200
GTGACCAGTCTACTTTCTGATGTACCAGCTTGCTTTCCTCCCTACACATATTTGTCCTGATTTCAACAGTATATAAGGCACCAGGTTCCAGCTCTGAGACCGTCAGACTCCTATATTGAG
>A_torda_04680-scaffold5382-12212-13852-p_920-1040
CGATTCCAAGCGTACATTGGAGGAACACAAACCTCCAGATAAAAATTTAGGAAAAGAGAAAGAGAAGCATGTAGCAGAAGTAAAGAGCAATAAAGAGAAAGAGCCAGGTGTTGCTAAACC
>A_torda_14998-scaffold2075-633793-634092-n_160-280
AAAGTAGAAAAAAGAGGTGATATTCATTTAGGCACATCTGAGGAACAGCATCACCTAGGCTAAAATAGAAAACTTAGAATTAATTCTGAGTTTAAAAAAATAATAAAGTCATTCTAGCCT
>A_torda_10797-scaffold2836-183640-184033-p_0-120
TCCTTTTTCGGGACGAGGCAAAAGGAGCGGGGCAGCAGTAATTCTCGAAGGCTGAGTGTGTGACTCTGCTCTCCCCGCAGCCCCCTGCTCGCCGTCTGTTTCGCTGCCTCCTGCGGAGTC
>A_torda_09483-scaffold2496-111744-111986-n_120-240
AATGTGATTCTACCGATCTTGAAGTCATAGTTGGGTATTCCTCTGGAAAAGAAGCATAAAAGTATTATGAAAGATTTTATACCCACCATCCCTTCGGACACCATGAGACCTGTTCCATGT
>A_torda_09810-scaffold4121-115225-115454-p_0-120
TCTGCTGTCCTTGGGAAGTGTCCAGCACTGAATCTGTGTGCAGGAGCCAGGCTCCATCTCACGTCTCTCTTCTCCTCTAGGTTTAGAAGAAAAAACAGTTCTTTCCAAAAAAGAAAAAAT
>A_torda_02916-scaffold7072-225766-226479-p_480-600
AGACAACTGCCTCCGCAGGGAAAGCAAAAACATCCACACCAGCAACAAACCACCTGAAGTCTAAGCCAGCTGGTGGCAGCAGTACCAGCAGTGAAAGCAGCTCTGAAGAAGAGACCGGAA
>A_torda_13269-scaffold6689-32528-32800-n_0-120
CAGAGCTATTATGGCATGTTTTTGATTAATGTTCTACCTTGAAGATAAAAAGCATTCTATGCTTAAAAATAAAATCTAACCTGTGGTCCATCTGTAAGTTCATCCAGTACAGACAGAACA
>A_torda_09082-C13539491-5993-7334-n_200-320
TCCCCAGTACACAGCAGCCGGTAGCACTCGATCTGCGCCCGGCCACCCGCAGAGAAGAGCAGGGCAGACAAACCCTTGTCACCGAAGCTGTTGTCACCAGGTCCTGTGGGGCCATCCAGC
>A_torda_06110-C13250227-124-2018-p_600-720
TTACCGACCTTGTCATCGATTACAAGCCAGCACCGGGCCATCACGCTGGAGACAGGGACAGTCTCGCTGAGCAGCTCAAGCAGCTCCTGAGCAGCAGCGCCCCGGGGCCCCCCCGGCGGG
>A_torda_14528-scaffold327-30493-30737-n_0-120
ACGACTGCCGGGCTGATTCACCCCCACCGAGGAGGCAGCCTCCAGGCGCAGGGGCGGGATGCAGCCCGGTGAACCTGTACCTGCTCCAGAAGACCCATGGACAGCACGGGGTAGGTGGTG
>A_torda_13043-C13547667-8753-8964-n_91-211
TGAGGATGCGGGCTTCCCTCAGGACGTCGGAGCTCACCACCTGGGATGGCAGAGCAGGGGAGAGTCAGCGGGGAGGGGACAGCCGCCCCCCCGGGGCCCACCACAAGCTGCCACTCTGCT
>A_torda_01358-scaffold5215-168258-169387-p_240-360
CACTAGTTTCCCTGCTGAAAATGCAAAACAAAACCACAGTTTCGATGATTGTGACCTCTTTGTCAATAGATGATTTGATCAGCATTGTGCCAGTGATTATTTTCATGCTAATCCAGTGGT
>A_torda_04299-scaffold5775-8618-8956-n_200-320
CTCGCCGGCGCTGGAATTCCTCCTGGATGCTCTCCTCTGTCTGCAGGCTCACCGAGAACTGCAGGGCAATCGGCAGGGTGCTCGCTCTCACACACTCACACAGCCCTGGCTCAAAGCCCT
>A_torda_07565-scaffold10695-257591-257820-p_0-120
GTCAATATCATGTAGTTTTGTATACAGCTGCCTTGATTTCTCTGCCAAGTAGACTTGCTAATTAACTGCTACTTTTAAAGGTAATAAAGCAATTTCGGGATGATGAGCGGGAGCACCATG
>A_torda_13269-scaffold6689-30055-30551-n_280-400
TTATAGGAATAGGAGTATTTAGCACACAGTGATTTTCTGCTTCTCTGATAAAGTCGTATGTCACAGAGTAATATCCTTCCTCATTATGCTTTGTTGGAAACTTCCATTCACCTTTTTCTT
>A_torda_10567-scaffold14472-16656-16871-n_80-200
CTATGATGGGCACTTCTGCGATGAACACTCTACGAATGGAATTTGCCACCCTGAGGGAGAGAAACACCCGCGGTGAGGCATGAGGGAGCTTCGCACCGCCACGGCCTGCCCGCACTGTCC
>A_torda_01138-scaffold6207-34483-35034-p_360-480
ACGTACCCACACCTGCACTCGGGTCTCGGACGTACGGCGAAGTCCATCGTCTCCTGCCTGCTTTGAAAGTCTTGTCAGTTGAAAGGAATAATCTTAACAGAGTTCCAAGAGGTAAGCATT
>A_torda_13973-scaffold4285-130771-131164-p_160-280
ATGCCATCCCCAGGGCCAAAACCTGCTCCAGGAGCCCCGCTGGCTGAGCAGCCACACCAAGACCTGCCTGCCGGCAGCCGTCCACCTCTCCTGCCCGGTGATGCCACCACTGCGAGCACA
>A_torda_13973-scaffold4285-133405-134249-p_480-600
CTCTCAGCTCAGACAGCACCTCCCTGGGCACTCACGAGGTCCACGTGGACCATGACCACAGCATCCAGCTTGGGGCAGGCAGAGACCTCCAAGACGGAGCCGGTCCCCTTGGAAACCATC
>A_torda_13195-scaffold3540-311059-311407-p_160-280
TTGATAGCTGGGGAAGAATCAGCTGGCAAATATAACTTTGCTATTTCAAGAGATGAAGAAAATACGGAGTGTCACTTCTCCTATGAAAGAAATCTGAAAGATGGCTCTGTAAGTATAGTT
>A_torda_15136-scaffold13351-19513-19750-n_117-237
CAGGACAGGTCATCTTCACTGCGCGAAGAGAGGTCCTTACCTGAAAGGGGTAAGGGGAGGAAAGAAAAACCCACAACCTTTACATCTGGTGATGACAGGTACATTTGGGTAACACAAACT
>A_torda_10068-scaffold2173-7415-7730-p_80-200
GGCTGCAGCCGCAGGTGGTGCCACGGGCCGGGTACCTGCGCTCGCCCTCCTGGACCCGAGCGCGGGAGCAGGGCCGGGAGAAAAAGCACCTCAGCGACCCAGAGCTGCCGCCGGGCCCCC
>A_torda_15969-C13439181-1606-1823-n_0-120
GAAGAGCATGGATTAAACCAGGTTTACAGGGAGAAGCTCAGGATGGAGAGAGACGGGAGCGCACGGCAGGTCACACTCACCTTCCTCTTCTCATCCACTTGAGAGAAGAGCTCGTCCATG
>A_torda_15871-scaffold3366-109360-109638-p_40-160
TCGTAACATTGTATGTATTGTATTTGCTCTTGTTATTTAGGTGGGAGCTTTATTTACGTTGCAATGTAATGTAAGCAGTGGAGTGATCCCATCGCCCACCCAGCTGAGTTCCAAGAAATG
>A_torda_10847-scaffold10119-26127-26518-p_200-320
AAAGTAGAAAAGATGATGCCGTCAGTGGTCCTGACACTTACTAAGGCTTTCATGGCTCTGAAAATGGGAGACCTGATGATGTATGAACATGAGATGGACTCCTATAAGGAGGTAAAGTAT
>A_torda_13342-scaffold1604-50666-50895-n_80-200
CTCATCATCCTGGTATCCTGGTTCTTCTTGGACTACTTGATCCTCCATGGCCTTCATCATGAAATAACAGGCAATAAAGTATTGATTACTACTGGGAAATGCAAGCAAAGATATTATTTG
>A_torda_06995-scaffold7966-173257-173534-p_80-200
AAGCTGCAGCATCTCCAGGAGGAGAAAAACAAGGAAATTGAAATTCTCCGAAATACCATAAGAGACTTGGAGCAACGTAGTAAAGGCCAAGATCTGCACTTGAAACGGAGGCGATTTTGA
>A_torda_12658-scaffold477-132789-133143-p_40-160
GGTTTGTTTTTGTTTTGTTTTTCTGCTCTCCTTCCTCCAGAAGTACTCAGCAAATCACCACACTCCTTTCCCCTCAGACCTTGCATTCCTGTCAGAACAAGTGGCTGCAGCCTGTGGGTT
>A_torda_01526-scaffold8270-86186-86441-n_80-200
CTGGAAGAAGCTGCAGTAGGTGTACGTGGAAGCTGTAGGACTAGCACAGCCAGTCAGAGGATCTGTGTGGGCAGGTGAACAACACTGCAGTGCAGCTGCAAGAATTCAAACATAGTTGTC
>A_torda_05189-scaffold11871-13815-14208-n_40-160
TTGTTTCTCCCCCTAACGCTCTCCAGGGCGGGGAGCTAACCTGTAACAGTGCCCTGGTTCCGTCCGGCCAGCCCGACCTGCCCGCTGGTTAGCTGAAGCTTGAGATATCCAGGTGACTCT
>A_torda_08736-scaffold8545-10164-10532-p_0-120
TATACTAGAAGAGTTTTTTTAAAGGTTGAACCATCCCCTTCATGGCTAAGCTTTATTGTTGTATTTATGGTTCCCCATAGCATCCCTCCTGAAGCTGATTTCACTGTCTTCTATATCATT
>A_torda_09291-scaffold295-209037-209242-n_0-120
TCTTAATGCCTTTCTCTCTGTATATCCATCAAAGAATATTATTTGCCAGTTTTTCCCTCTAAAACAGATCTGAAACTTACCACACATACCAGCTGCTGTAGTTTTCATTGCTCTCCCCGA
>A_torda_15871-scaffold3366-121132-121559-p_0-120
TGTTCTGTGGTGGTTTTTTTTCTGATTGTATAAAAACAAGAGACTTTCTCTTACAGATTTCTCACCAATTTCAATTTTAGATATTGTCTAGATAACAGAAGAGCCTTAGAGAGAGATGTG
>A_torda_04680-scaffold5382-2861-3194-p_200-320
AATGACTGACGCGGTTGTTATTCCCTGCTGTGGAAACAGTTATTGTGATGAATGTAAGTGTTAGTCCCATGTTTGTTAATTCGAAACGTCAAATTTGATCTTCTGAGAGCAGAAATAGGA
>A_torda_13770-scaffold8555-101879-102111-p_112-232
CCGCCGGGAGGAGCCGGGCACGGCGCTGCTGCCCTGCCAGGTGGGTGAAGGGCGCCCGGGCAGCGGCGGCGGCCTCCCCCGGTGTCCTGCCGGCCGAGCTGCCGACCTTCGCCGATGCCC
>A_torda_01422-scaffold9363-76967-77206-p_119-239
GACTTCTCACTAGTAAACAGAGGTGCTCAGAATATCCAAGGTAATGAAGCTGTGACCTCACAAATACTACTTTAAACTAAGAACTGCTAAATTAGTCACCTAGCAAAAAGCACTGGCTTA
>A_torda_14973-scaffold12353-51019-51284-n_80-200
CTGAGCACACCTTCCCAATTCAGTCTTGCCCAGGTACTGAAATATCTTCAGGGCCAGTTCATAAGGCAGCTGGATATCAAAGAAAGGAACCTCATTTATTTCATTCTGAAAAGAAAAAAA
>A_torda_14001-scaffold1894-117276-118980-n_480-600
TCATATTTGGATGCTTGTGAAGTAACGTCTCTAAAAGATAAGAGGCTTTGGTGGCAATTTTGTTCTGAGGGTCTCCCAGTTTGTTTACCAGCTGAACAAGCAGAACTTTTTCCTGCTCAG
>A_torda_14951-scaffold2906-220030-220310-p_160-280
GGTGGAGGCCCTGAGACGGAAAACGGCAGATCATTTCCACGGTAATGTAGCAGCATCCTTCCAGCCTGTTGCATCCAGCCCCAGCTGGCACCGTCCTATCTGGCACACGCTGCCGGTCCA
>A_torda_02627-scaffold1628-65910-66324-n_0-120
TGCAACTCATCAGCGGGCCAAGTACTCTCAGACTGCTCACCAGCGGGTATGTGGAGCCCGGCAGGACACGCTGTACTTACGGATAGCGCTCAGTGAAGGTCTCTCCTGTGTTGAGGTTAA
>A_torda_10369-scaffold1597-1072671-1073112-p_280-400
CCTATCTGTCTGAGGAGTGTCTTCAAAAAACTGCGGAGACCATCAAATACTTAACAAAAGGAAAGATTCTGCTTTGCACAGGTATAACTAATGAAAATATTAGGTCACCACTAAGCATCG
>A_torda_14973-scaffold12353-29661-29979-n_160-280
CCGTGCATTGGTTCCAGGATGGGGGCTGTGTAGTCCCAGGTGCGAGTGTCCCACAACCTCACTTCTCCTGATGTATATCTGGAAAAGAAGGCTATTATTCATCCCAAAACATCTGAAAAG
>A_torda_07970-scaffold714-227137-227666-p_120-240
AATCACCTTGATGTCCCCAAACTACCCGCTGGGCTTTCCAGAAGACGAGCTCATGACGTGGCAGTTTGTGATTCCTTCCAGCATGAGAGCAAGCGTGTTTTTCCACAACTACAGCCTCTC
>A_torda_05605-scaffold10356-862-1438-p_400-520
CACAACGAGCAGCTGCGGGAGGAGATCCAGCGGCTCAGCGCTGAGGTGGAGCGCACGAGGGCGGCCCTCATCGACCGCATCGTCAACCTCCGCCGCAATTAGCCCCTGCGGACCTGGGGG
>A_torda_07496-C13479993-3880-4168-p_168-288
TCCACAACAGCAACACCATGAGGATCGGAGCCATTTTTGGGTAAGGGCCTGGCTCTAGCCCCCCTGTGCTGGGCAGGGTGGTGGGGCTCCCCCTTTGTGCTCCCCCCTCACGCTCCCGGG
>A_torda_08470-scaffold6294-105319-105603-n_80-200
AGTCGGCCTCTTGCCTGAACTGCTGGCTGGTCAGGGATCCGCTGTTCGAGCTGTCGCAGGCAGCCAGCTCCTTTTGCAGGTTGGAAATGAGCTGATTCTGGCCATGGTAGTGGTCTTCAT
>A_torda_09189-scaffold766-434908-435167-p_139-259
CCCGGCGCTGCCGGTGTGGGTGGTGGAGGACCACCAGGACGTGAGTGCCCGGCGCTGGGCGGCGGGGCCGGGCCGGGTGGTGGAATAGGGAGTCCCCCGGGTCGTGCATGGGGAGTAGAT
>A_torda_05448-scaffold8330-30367-32222-p_440-560
ATGGTGCTCAAAGTACCCCTAATTTAGAATATGTTCATTCTGGTAGTCCTCAGATTTCTTTGATTTCACTGGCAGAAGGTACTACAGCCAGTGAAAACAAAACACATTCTGGGAGTAAAT
>A_torda_06440-scaffold2534-88488-88820-n_212-332
AAGGAAACACATCAGTTTGTCACGACAAGAGTAGAGGGTCCTGGATTTTAAAGGCATCCTGGCCTTCATGATCTAGCTTGCTTGCCTTGCACAGCAAAGATTGTTACCCAAGGACTTCCA
>A_torda_02916-scaffold7072-225766-226479-p_0-120
AGGAATGGGGCTTAGCCTTGATTATTCTTTTCCTTTCCATTCTAGATTCTGATAGCTCTGACAAGAAGGCCCCCGTGAAGCCCACAACTAAAGCAGCAACCCCTGCAGCAAAGAAAACGC
>A_torda_11227-scaffold12602-6421-6922-n_320-440
GGGACGAGGTTCCAGACGGCCATGATGATGCCGAGGACCAGCATCCCCAGCCCTATGGCCGTCAGGGCGTAGTGCGAGCCGTTGGCCCGGGACTGGGCCATCGCTCCTGCTGCTGGCCGG
>A_torda_13277-scaffold3754-12285-12689-n_284-404
GTACTGAGCTTGAAGAAGCAGGTGGGAAATCTTCGGATCTCTACATAGATTAAAACAAAAGAAAACCAAACAAAAAAAAGCCCCAGCATGAGAATGAGCCACCTGAATACGAACATGATC
>A_torda_07565-scaffold10695-255219-255556-p_217-337
GGCCGTCCTGGGGAGGTCGAGCGTGGGACCCGTTATCCAGGTGAGCGGGCCGGAAAGCGATCCCCATGTGTCTGGTTCATTTGCATTTGGTTAACGATGGTCGAATGAAGTTGATAGCTG
>A_torda_15623-scaffold1613-139751-140619-p_320-440
CAGAGACCAAGGAGGAGGCTACAGCAACACAGACTTACCACAGAGACAAGTAATTTCGTTTATGATGCAGATGGGGAAAAGCAAGTGGTTGTTCTTGACACAGATATATATCACTACATG
>A_torda_09542-scaffold4937-35612-37086-n_400-520
CATCGAGCACCCACCAGGGTAAGTCTGCTTTCCTGGCAGCCTCACATTCATACTTCCCATTCTGAAAAAAGTCCTCAAGATTCATGTCAGACGGAGTATAATCCTCCATTGAAGCGTACA
>A_torda_07926-scaffold694-740646-741925-n_840-960
GATGTAAAGAAAGTCAAATTGATATTGCCTAAGTCATGGTAAACTGTACCTCCTCCACTTCTCCTCCTGGCTAGTTTTATATTTTTTTGCCGCAATAGCCTGAGGTTGCATTCCTGCCAG
>A_torda_15244-scaffold5210-83306-83632-p_80-200
GGACGTCTTTGAGAGGGTCATACACCTGAGCTTGGCACCAAAGAAGATGAAATTCTTCTTTAAACGCTACCTGGATTACGAGAAGAAATTTGGTACAGCAGAAAGTGTCCTGGGTGTTAA
>A_torda_02955-scaffold13006-6455-6790-n_40-160
GATTCTGTGAGTGAATGAATAATGAATGGGTCACACCTACCTCGAATGATGCTGAAGAGCTCTTCAATGCGCATGCTGGCATAGATGCGGTAGAAGAACCTTTGGACGTGGCACCGCCAG
>A_torda_00123-scaffold11006-41284-43304-n_1040-1160
GGACGCAGACTTTAGCGACTCCACCTCCATAGAACAGGTGTCAGAGTTCAGGTCAGACACACTTCTGTTCTCAGCCTGCCACTTCTGCTTGCTTCTTGAGCTGCGCGCTTCAGCTACAGA
>A_torda_08637-scaffold1861-8737-9103-p_160-280
CGGTCCCCGGCCCCTCCAGGTGCCCCGTGTGCTGCTCTGGCTCATGATCGAGATTGCCATCATCGGCTCCGACATGCAGGAGGTGATAGGAACAGCCATTGCCTTCAGCCTGCTCTCGGC
>A_torda_06403-scaffold2151-53843-54136-n_0-120
CTGCACCCCCATGCATGGCCAAAGGGTTGCGTGGGGGACCCCAAAACTTAAAGCGGGGGGGTCGGACAGCTCTGGCTTACCCGAGAAGATCTCCCCGCTGGCGGTGAGCAGCGCGGCGCC
>A_torda_01483-scaffold99-318651-318909-p_40-160
CTGATGTTACATCATGATTTATTCTTGCTAAATGGTATAGGCACACTTGATTCTGCAGTCACATCTGGACCATATGGGGCAAAGAATTTTCTTCTGAGGGATGGAAAGGAGATTCTGCCT
>A_torda_15695-scaffold5122-116984-117306-n_120-240
TCGGTATCTTGATCACTGATTTCTTCAAGGTACTTTTTAAAAGGATTGGGTTGATAGGGCTCCTCCTTTTGCTGTGCACTCTTTCCTTTCACCAGCACGGGACGAATGACACCAGGTTTT
>A_torda_00069-scaffold5158-58451-58735-p_40-160
GTCTGATGAATGTAATATGTGCTTGCACATATCTTTCCAGTTACACAGGACATCCGGAAAAAGAGAAAACATCAGCAACGTCAGATTCTTTCTAATGATGAACTGCTATATGATCCAGAA
>A_torda_04049-scaffold7691-10132-10393-n_141-261
GGGTTCTCGCTGTGGGTGTAGATTGGTCCCTGGAATTGTACTGCAACACACAACAGTTGGTAAGGAAAAGCTCCAGCGAATTTTATTCTACTGCAGCAAGTCACACGCGCAACCCCCCCG
>A_torda_15372-scaffold1620-21428-21662-n_114-234
GCTCTTTTACTTCTGCTGCAATTTGCAAGTTGCAATTTTCCTATATCAAAGTAAAAATTAAAAAAGTATTCCACTGTCACTGAGAAAAGGCTAGAAAGTTAGAAGTACATTTAAACTCCT
>A_torda_08517-scaffold2617-36127-36619-p_360-480
GGGCACCGAGGACCAGATGCGGATGGCCCTGCGGGCGCTGCACGAGCATCCCAGCGACGGCTGAGCTGAGGCCGTGGGTGTCCCACGTTGTCATCCCCATGTTGTCGTCCACGTTGTCCC
>A_torda_05020-scaffold8658-31981-32287-p_0-120
TGACTTCTGTTTAAGAACTTTCCAAGCTAACAGGAGCACGCACACTCTCTAAACTCAGTCTATGTTTTTTTCTCTGGCAGGAACTAGAGAACTTCCAGCCATACCCTGTAGAAATACTGC
>A_torda_03042-scaffold5086-39593-39882-n_40-160
CTCCAAATGTTGCCTGCCTGGGCAAGGTTTCCACACATACCTATGCAGCAGGTTTTCTGACGCCGAGAGCAAGTTCCAAACGCGGCAAATGGTTCTGGGCAGGATTTTGAATGGAAGCAG
>A_torda_08919-scaffold1883-79366-80337-n_280-400
GAGCTGGACAACCTCGTGGCGGGCGCTGCGGAGAGAGCGCTGCCCAGCAAGGTTGCGTTAGTCACCGCGCCGCGCTGCGTTGGAGCGGGTCCCTCGGGGTCTCCCGCTGCCAGGGAGGAG
>A_torda_12662-scaffold1331-16817-17041-n_104-224
CAGCCCGCCAGTAGGAGAGGTTGTGGGTGCTGAGGGCACCCTGGGGGAGAACAGGGTGTGGGGTGAGGGGGGACTGAGCCTGCTGGGGGGGTGGCGTTGCATAGGGGAGGGGTGACACCC
>A_torda_04543-scaffold16876-639-839-n_80-200
CCAGCTTGGCATCCGAGGTCAGCTTCAGGATTTTCTCGTACTGCAGGAGAGGAGTGAACACCAGGTACCACAGTGAAGTAACGCACTACCTATGCTAACACTAATAATTCTTACTTTAGC
>A_torda_14315-scaffold5041-323285-323770-n_0-120
GCAGCATTAAGTCCACTGCCAATTAATTTCCAGTTTGTGGGAAACTGATGTACCTTTACTGACATCCTCTGTCTCTGCACGGAGATAATCAGGAATATCCAAGGGGACTAGCTGCCGCCC
>A_torda_09853-scaffold6557-37212-38460-n_1120-1240
CTGCATCAAGATTTTCCAGGGCACCCACTATGTTTTCATCTTTGTTGCCTACGCTTGTTCTTTTACGGGCATCGGTGTAGCCACGTTTCTCGGTCAGGTGTGGAGGAGAGAGTTTTTGAT
>A_torda_13195-scaffold3540-405761-406034-p_120-240
CATTGATACCGCTCCAAGAAGAAAGCGAAGACAAAGAACAGCAATGCCTGCTGGGACAGGGGCTAAGATGGCTACTTACGAGACAGAACTGCCAGCCAAGGAAAAGTAAGCAGTTTTCAA
>A_torda_07762-scaffold15955-3227-3550-p_160-280
CGTGGGGGGGCACCCAGCCTGCCACCCTCGACCTCCTCGTCAGCATCAACATGATGCACATCGCAGAGCTGCGGTGCACGGAGGTGAGTGGGGCAGGGCTGGAGCCACGCCAGCCCCCGC
>A_torda_00990-scaffold3454-161205-161480-p_0-120
GAAGCAGCTCTGCATAATTATTAGGAGGCAAATACTCTGTTTTTATTCTTTTTTTTTTTTTTTCTTTCTGATTCTCATAGGAGAGTGAAGACCTGGATTGGAACTTACTGAAACCAGATA
>A_torda_14914-scaffold5901-35656-35959-p_120-240
ATGCAGAAGATGAGTTGAGAAAGGTAGAGGAGAAACTTCGCCTAGCTGCTCAGGAAGCAGATTTAAACAGACAGAAGGCGGATGAACTTAACAGTACAATCAGGTAGGTTTAGAATAACA
>A_torda_08137-scaffold1663-35540-35825-p_40-160
TTTAAAATTGATAGCTAATTATTTTTTTTCCTTTGTCTAGATTATGCTTCACAGATTGACTTGTTTCAGAGAGATTCAGATAATGATGATGAAAATGAGCAGTTTGAGACGGAAGCAAAA
>A_torda_08190-scaffold215-38274-38569-n_175-295
TGATCCACCAAAAATTGAAATTCACCTCTGTGTTTGTTTCCTGCAACGCAAGAGTGCATTACTGATCTCTGCCACCAGCCTCTTAAGCCATGCCATAGAAAGTGAAAAGGATGTGAACAG
>A_torda_07235-scaffold492-381946-383987-n_1840-1960
CTGGGTCTTTCTGAAGCAGCTGATGCTGCTGGAAGGAAGCTGCATCAACCCAACAGATCAGGACAAAGAAAAAGGTGAGAGCGCAGGCTGCTCCAAGCTGGAAGGTTTTAGTTTCTGCCA
>A_torda_11181-scaffold198-44542-46180-p_680-800
ATAAGAAAGGAGGCAGAGAAGTTTCAGGCTATTTCTTCTGCTGTACCAGAAATAGATGATGAACTTGACCAGTTCTATAAAGAAATTCACCAGCTGGAAAGTGAAAATTTAGATACTACT
>A_torda_13548-scaffold6710-15413-15649-n_116-236
GAGCATTCTTTCTAAGATATCATCAAGAGTAGAGTGAGCCCTGTCGAATAAAAGATTTAAAATGGATGCTGGCAAGTTTAATACTACACATTTTAAAAGAAAACAGTCATAATAATCTGT
>A_torda_14860-scaffold7501-161626-161993-n_160-280
GGCCGGTCCCCAGTGTGCAGCCGTAGGTGGTTCTTCAGCGTGGAGTTTGCTGCAAACTTGGCCCCACACTCCTCGCAAGAGAAGGGCTTCTCGTCGAAGTGCTCCGTCAGCTTGTGGTAC
>A_torda_07922-scaffold694-729013-729247-n_114-234
TCACAGAAGGGATATTTTTGTGCAGTCTTGGCTGATGTGCCTATATAAAGGATAGAACAGGTTTTACAAATGCATTGCCAAACCCCAAATCTCTCTTCACTGAACTTTTCACACTACCAG
>A_torda_02210-scaffold4668-47068-47442-n_0-120
CCTCAAAAAGTACAGAATAATAATAGGCTTTGTCATCTTTCTAGTTCCGGAGAACTATTGGGATACAAGCTGCTCCTTACCGTTTATGGAGAGACTCCTCTTGTCAACTGTGAAATAGGA
>A_torda_13776-scaffold6044-3631-3935-p_0-120
AGCCATGCTCGTCAGTGATTTACTTGTTGCTGCACATGGGTTTGTGGCATCTATATAACTTTGTGAACGCTGATTTTCAGGGACTGCAGGGAGAGTACAGTTGTAACAAAGGTGTTTCTG
>A_torda_04049-scaffold7691-14744-15063-n_40-160
AACCCCACCGTGGCCCAGACAGCGCATGTTTAACACCTACCTGCCCATCCCCGCTTTGCCTCTCACCAGTTACAGCACCTTTGGAGTCAGGTTTCTCATCCCCTTTCTCTGCTTTTGCCG
>A_torda_09189-scaffold766-447107-447394-p_0-120
CCTAGACACAGAGCATTACAAGAATTAAAATTGCAGTGATATCTGTACTCTCTCATGCTTTTTTAAATTCCTTGTTACAGATCAAGTTTGGATGACTATTGCCCTTCAGAGCAGGTTGAC
>A_torda_08271-scaffold6065-9548-9770-n_0-120
TACATAGAAAGCTTTAGACAAAGCGAAAATGCTGTTTATAAAAGATAGCTTTCAGAGGCCAGCGAGGGACCAATACATACCAACTGGGCAAAAGTAGTCACTTTCAGTCTTTTAAACAGC
>A_torda_01022-C13279353-1920-2292-n_80-200
TTGGGGCTGCAGGCGTGGGCCCTGGACGGTGAGGGCAGAGGGTTTGTTGGTGAGAGGGTGCCACTGGCCCTGGACACTGGGGTTGTCGGTGTGGAAGGGCTTGCGGATGCGGATGATGTC
>A_torda_11345-scaffold13529-0-1879-p_1080-1200
TTGGAACGCAAGCGGTTCCTTTGGCAGCACCAGCTTTTGGGCCTTTTGGCCGTTTATTCGGCCCCTCACTGCGCCACCGACGCCCTCTTCTTCCTCCTGACGCTGGCCCGCACCCAGGAG
>A_torda_08470-scaffold6294-102954-103322-n_240-360
GGATCGATGGAGCAGAAGGCGGCCTTCAGATCATCTGCCTTCACCTCTCTGTTCGAAAACAACTGGGTCACTTCTGTGTTGTGGTTCATGAAAGGAACGTTTACTTATTTGTGCCCCAGT
>A_torda_09081-C13539491-116-400-p_160-280
TGTGCCGCTGCCTGCCTTTCGCTTCCGAGACCTCATTTCCTTCTGTCACGCGATGGTGTGTGACCTCCCTGCTGTGCTCCGCTGCAGGCTGAAGGCCAGGGGAGCTGCTGCAGCATTGTG
>A_torda_07608-scaffold5752-45543-45865-n_200-320
CTTCTGCACCTCGATCTGCTCCTGCTTCTCTTGCTCGCTCTGAGAAAGAGAAATCCGTCAATGGGATGGGGGATTCGCTGTGAAGTCAAGCCCCAGAGAATCCCAGACTGGCCGGGGTTG
>A_torda_12190-scaffold466-1360653-1360928-n_155-275
ATCCACCCACTTTAATACACCCATTGCCACCACTGGGAACCTACAGAAAGAGAGATCACTTTAGCACAGGAGCATAAAAAACAAACCCTAAAACAACAACAAAAAACAACCCCAAGTAAA
>A_torda_08190-scaffold215-48772-49117-n_160-280
GTCCCGTGGGTAGATAGTCCATGTTCCTTTAGTTTCTTCCTCAAATCACGATCAGAGAGCAAGTTGTAAACAACTTTAGACATAGGCTTCCTTTTGTGAGCAGAACTGCCAAAGGAAAAT
>A_torda_13548-scaffold6710-29472-30618-n_240-360
AAACTGTCTCCACCTAATGCTCCTTGTGCCTGAGATGTTATTAGTGGCGGAATATAGACACTTGCTGGTGGACCTACAGCCTTCCATGAAAAAATATTAACTCCAGAAAAAAGGCTACTG
>A_torda_14528-scaffold327-28556-28866-n_120-240
TCCTGGTGGGAGAAGGCATAGCTGGAGCGGCGGCGAAAGGAGCCACGAGGGATGTGGGCACGTAGCTCCACCGGGGGCTCCGGCTCCCGCCTGGCCTTCAGGCAGATCTTCTGCAAGGAG
>A_torda_14951-scaffold2906-163223-163566-p_120-240
GCACGCTGACTGATTGTTGCTTGAAGTTCACCAAGGAGGGCAAGTTCCGGAAATTTGGCTTCGTTGGCTATAAGTCTGAAGATGAAGCTCAAGCGGCACTGAACCATTTCAACAGAAGTT
>A_torda_14315-scaffold5041-319518-319931-n_160-280
GGCATAGTCAGGGCCCCCCCAGGGTGGGCTGAGGAACACAACATCTGCTTGCAGGTCAGCAGCCAGCACCATGAAGTCTCCGCACACGAATTCTATCTGATCCGCCACACCGTAGACCTC
>A_torda_01483-scaffold99-319081-319430-p_120-240
GGTGCATGGGAAACTATGAGGCAAAAAGGAACATTTTCAAGTGCGTCTCTGTAAGACCAGCAACTATTCAAGAACAAAACACTTTCCAAGATTTTGTTAAAATTGCAGATATTGAGATGA
>A_torda_08466-scaffold6294-30906-31171-n_120-240
CTAGGCACTTCCACTGGCCAGGAGCTGTTGTTCGTTCGTATAATGTCCAAATCCCACACCTCTGCCTGGAAAACAAACATGTGGGCACACACGTTTATGTCTGCAACTACTGGTCTTATC
>A_torda_14138-scaffold5072-64106-64383-n_157-277
TAATCATATCCTGCATTAGTTAACCGATAACCCTGGACAGCTAGGCAAGAATAAAATATAAAACATTTCATTTTTCATTACGTAATACATTACAGTAAGTCTCAATTTAGTCTTGCTTCT
>A_torda_00123-scaffold11006-41284-43304-n_1900-2020
CTGGATTTTGAAACCCATCAGAAGCTGGTAATGAGGGCATTTCCAGTGAGGTAGTTTCTTTGTCACTATTCTCTAACAGAAGACAGAAAGAAAGCAGTAGTTAGGACACAGGAGAACCAC
>A_torda_02229-scaffold1929-48716-48991-n_155-275
TAGCGTAGGAGGGAATCGGGCTCCTTTACAAGGAATACACCTGTGCAAGGGAAACAAAAAAACCACAGACAATCCTCATCACCTACAGTCACCAGTTGTTCTACATCTAAATCATGTCTC
>A_torda_13281-scaffold3754-95866-96124-p_138-258
AAATCTGAAAATCACCGCTGGAGACTTCCTGCATTTGGAAGTAAGATGAGGGGGATATGAGACCTTATTCATCTCCTCCCAACCATCACGCTGAAGCCTACACGTAGCGTTGATGCATGT
>A_torda_11943-C13421677-883-3407-n_2120-2240
GGTCCGGCCGTGTTCCCACACAAGGGCCAGTGCCGAGGAGCCCAATGTCCCAGGGCTCTGCAGGAAGAGCAGTCCCACAAGGGCTGGCTGGGGCTGCTGCCAGTTCCTCTCTAGGTCGGC
>A_torda_05200-scaffold5728-5315-6033-n_160-280
CAGGAGGCTGGCTGGCGGCAGCAGAGAGTTCCAGGTAATTCCCCCGTCCAGTGCTGACAATGAAGACCGTTACTCCCATGTCCTTCAGGAGCTGCATGGGCTCGGAGATGTCATCGGTGG
>A_torda_08517-scaffold2617-36127-36619-p_160-280
TCGGCAGGCAGGATGGCCGTGCTGGCCCTGCTGCTGCTGCTGCTGCAGGCGGCGGCTGCGCTGGGCGCGCTGGCGGGGCTGGCGGACGGGCAGCCCTTCCCCAAGCTCTCCTTCTGCCTG
>A_torda_12754-scaffold5566-213037-213816-n_560-680
TGTAAGTGGGCTCCACATGAGTTTATCATTAGAAACAAGCACATGCTTTTTTTCAGGACTTTTTTTTTCTTCAATGCTGACAGCAATACATTTTTCTTTGTGTCCCAAAGGTCCAACAAA
>A_torda_10510-scaffold9260-116727-116988-p_141-261
AAAGGAGTTGTTTTTAATGAAATGAAAGGCGCATTTGTAAGTTTTGTGAATTTTTGTTTTAAAATCGTATATGTGGTGAAGTGGGTTAAGCGGTGGGTTTTTAATGGCATTATTGCACCA
>A_torda_06995-scaffold7966-171110-171373-p_143-263
TTAGAAATAATACAGATGAATTGCGATATAAGAAAAAAATGTAAGTCCTCCGAAGACTGAATGCTATAGCATTGGGTAAAACATATTGTAACCTATAGGAGCTATACTTCATCTAGGATA
>A_torda_14030-C13553919-12470-13602-p_80-200
AAGTCATTCATAAAGCAGAGCTCGCTCTGGGTGGAGCAGGAGTCCTCGTCCTCGGGCAGCCAGGACGCAGACCCCGTCCAGCAGCTCTTCCTGTGCCAGAAGGAGCCCCAGCAGGACAGT
>A_torda_08998-scaffold2790-11120-12597-n_1240-1360
TAGCAAATAGTGCCATCTGCAGCCTTAAAAGCCAACGCCGCGTCCTGAGCTCGAGTTGTTCTGCCAGATAACTCCGCGACAGCATCATGGAGAAGAAAACCAATCCTGCAGCCACTGCAG
>A_torda_09189-scaffold766-439910-440527-p_120-240
TATGTCCCTGCTGATCAGCTAGAAAACCAGAAGCCTTTAAATTTACACGTCATTCTCATTAATCCTACTGAAGCATCAAACAGCCAGGAAGAAAATGATGAAGTAGCATCTGCTAAGAGA
>A_torda_09291-scaffold295-209520-209718-n_40-160
GGGAGCAGCCGCGGGTGAGAAAACAGAACGCCACACTCACCTCTCGCCAAGCTCACAGTCCGACTCAGAGTCTGCTAACTGAAAACACACATGAAAATCAGAGAGGGCAGATATGTGTTG
>A_torda_15719-scaffold721-4778-5029-n_0-120
CTTCAGTGTTAAGAGTGAAAGCTCCTGCGTTACAGTGCCCCAGCGGTGCCTGCAGCGGGCCGGTGAGCCGGTACACTCACTGTAACCCATCAGCTCCCCGCCGGGCGCCTCGGCCACGAT
>A_torda_02210-scaffold4668-61855-62235-n_80-200
CTTCTACTGCAGTGTTCTGCTGATCCACCAAAAGCACAGAGCCATTGTGCAGGTAAGAGAGCACTGGGGCAAATGTGGAGGCATCAACTGGAAACTCGGGATCCTCCACAGTGATTCTGA
>A_torda_03507-scaffold3344-315668-315931-n_40-160
TCAGCACATCACAGGAGTTGTACTTGAACTACAAACTTACAAATGCCGAAGGCAAGAAAAGGACTCCAAGTTCATAAGAACGAATCATCAGTTGGGTGCCATTTTTCTCCAGAGCTCCCC
>A_torda_03422-scaffold417-755624-755916-p_172-292
CGCTGCCGGCATCCAGAAAGCTCTTCGCCCGCGGAACTGCTGTCTAGCTAAGTAAGAGCACGGCCTGCCTTTGAAGGCAAATTCGGTGCTGCAGAAGGTTTTTCCGTTTTGCAGAGCTGT
>A_torda_08133-scaffold10218-9310-9656-n_40-160
CACGGAGGGACCCTGCTCTGCTGGGACGCGCCGGCCGTACCTCCTCGAAGACGCTGCGCATCATCTCCACGGCGGAGTAGTGAGCCGCGATCTGCACGTCCATCTGCAGGGACTTCTGCA
>A_torda_15523-scaffold2485-378230-378486-p_0-120
AGACAGAATTAGTTCTCAAAATTGAAAGATGACTGCCTTTTTTTTTTTTTTGTCTCTCTGTTTTGCTGCTTCTTCACTAGGGATGTGAGTTAATTGAGACCATGGATCAGGACCTCACAG
>A_torda_11983-C13351855-2127-2390-n_40-160
GGCTCGTGTCCCTTGTCCCCGCAGACCCCCAGCCAAGTACCTTTCCGCTGGATCATCTCGGAGCGGATGGAGAGGGCGTCCTCGGAGGTGCTGTCCGTGGCACAGGAGGCTGCCCGGCTC
>A_torda_05313-C13504949-0-297-p_120-240
CAGCCTCTGGATGGCTGCCAAGCATGGCAAGAGGAAAGGACTGCAGCAGGTCAAGGAGCACATGAAGAAAACACACAGCAAAATGGAGGGGCCAGCTGTGAGTAAGGGAGCTGTGGCCTG
>A_torda_13043-C13547667-6513-6775-n_142-262
AGTTGGTGACTGAAGAGCCATCCTCAAGGAGACAGGGCTGCTGCCAAGGGCACAGAGGCACATGGGACCGGAGTCCAGCCACATAGCCCGGAGCAAGCCCCAAAAAATGTGTGTGAGCAA
>A_torda_14315-scaffold5041-328668-329681-n_80-200
CTGACTGGTTAATGCTTTTATTTTCACAAGATGCACTCCTTTTCCTGTTTGCTCCATCACAGGGCTCCTGATGGCTTTCACTGTCAGATGAACTACACTCTTGAGGACCTCGGTGGGCTA
>A_torda_15871-scaffold3366-106205-106515-p_0-120
AAAATAGTAATACATGTAACTGGCTGAAAAGAAATAATTTTTTCTCTCTCTTTTGGCACATTAATTGTCTCTTTTTCCAGTTTGGATCAGAAGTTAGGTTTCCAGAATTTTGTATAAAGA
>A_torda_12459-scaffold4841-4985-5271-n_160-280
GGGGGCCAGAGCCTCCATCATGTCCAGGCTGTAGGTCTGTGCCCACCTGTGGTGGGCAGAAATGGTGTGAGGCTGCTCGTGGGGAACAGATGACAACTAGCAAGCTGTCTTTGCTGCACC
>A_torda_00978-scaffold2720-87065-87311-p_0-120
TGACAGCTCAGCTGATGCTTCTTTTGTATAACACTGTGATTAGGTCATTCTTGCATTAATTCTATAATCGCTTCCTGTAGATTTCCAGTGGGTCCAGGGAGATGTATGTGAAGTTCAGTT
>A_torda_11983-C13351855-464-1621-n_320-440
CCCCCCACGGCCAGCAGCCCGGGGGCCGCAGGCGTGGGGCCGGCGGGGGGCTTGGAGCAGGAGCTGGCGAAGCTGACAGAGCTGTAGACGCTGACTTGGTCGGTGTCGGAGCGAGCCGCC
>A_torda_02090-scaffold2751-149808-150121-p_193-313
GTGGGATACTTGCTATCATCTACTGCTACGTAAGAAAGAGGTATGGGAGATACGTAACCTTCTGATTACATTGGTCTGAATTACAGTGGGCAGGAAGAAACTACGCAGAGTTTCGAGGGT
>A_torda_14034-scaffold2494-26062-26332-p_80-200
AACACAAGGTACGACCAGATCCACCTGGTCCCGGCAGATCCACCCGAAGCCTGCGGAGAGCTGAATAATGGTGTCTTCATCCAGGACCAGATTGCCTTGGTGGAGAGGGGGTATGTGTGG
>A_torda_07034-scaffold14441-13620-13867-n_40-160
GGACAGAGAGACCTGGTGCCATCCTGGCTGCAACACCCACCTGGGTCTCCTTCACCTGTAGCGATGGCGGCGGGAGCAGCTGCAGGATCTCGTTCCCACCGGACTGTCCATACCCAGCTA
>A_torda_13573-scaffold919-253956-254294-n_160-280
TTAATGAGTGCAATCTGGCCAGCATGCAAGTCTGTACTGGAACAATGAAGACCAATAATCTTCATGTTTTTCACCACAACTAGACCACTCTTCTTTACCTACAGAAAAATGCATTATTAT
>A_torda_04024-scaffold9712-7908-8165-p_80-200
GAACCTGTCTTGTTTTGTGTTTCAGAGGAAGTGCAGAATGGAGATGGAAATTGTGAACTGGATCCAGAAATATGACTCAGACATGGAAGAAAAACAGGTATCCTCTTTAAAGCGCTTTGT
>A_torda_13347-scaffold4257-25940-26307-p_0-120
GTCTTGCTGCAAGGGAGAGCCAAAAAACTCAAGGCATTAGGCCGTTCCTGACAGCCTGCTTGCTGGTTTCTTCTCCCCAGCTACGACTGCAGCAATCCCATCTTCGGCCAGACCTTGCAC
>A_torda_07890-scaffold5937-12007-12313-n_40-160
CACAGGGGGCTCACACTGCGTACCTCTGCTCCAGGCTCACCTCTCCAACGAACCGCAGGCCTCCTGCCACCACTGGCCACCCCGTCCAGGCCCGGAGGTGATCTGCCAGCGCCTCCCTCT
>A_torda_10622-scaffold1431-207424-207708-n_164-284
GACTGCAATAATTACACTTGCTTCAGTTATTGGAACCACACTAGGGAGAGAAGAGGAACAACAGCAGCTTTAGCTAATGCTTAACATCAAGAGCACCCAAAATTTGTGGCCATGTCACGT
>A_torda_07890-scaffold5937-11633-11949-n_196-316
CCACGTATGTCTGGTGGATGTGAGAGAAGATGTGGACGACCTGCGAGGGGATGGGAAGACACAGAAATGGGCAGGCAGCAGGGGATGCACTGCTTGCTCAGCTGCCTCACAAGTGCACCG
>A_torda_05510-scaffold1527-131292-131697-p_285-405
CTCTGTCTGTAGAGAATCTCAGAAAAATTCAAGTTGACAGGTGAGTGAAGCACAAATACGATGACTGTGGGGGATGCTCAGAGCTGTACAGTTCTCAGTCTATCTCTTGGCAGCAGAAAT
>A_torda_08716-scaffold252-803965-804711-p_560-680
AAAGGCAGGAAGGATAAAGTCATCAGAGGAATTGGTGAAGAGAGGCTTGTAGTACATGGCTTGGTGCCAGGTAGTTCAGCAATGAAGACGGGTCAAATCTTGATTGGTAAGTAATTGAAT
>A_torda_09853-scaffold6557-38387-39502-n_360-480
TGTAGGCAGGGAGTCAGCGGGAGCCTGCAGGCTGGGGCTTGCAGCCTCTACCAACTGAAGGTCACTAGTGTGGTCCAGATGGACTGGTGAGCTGCGCGGGAGTGAGCTGCCATGGTGAGC
>A_torda_14030-C13553919-10723-11004-p_160-280
AACCCCCCCAGCGATGTCCGCTACGAAGTGGAGCACAGAGTGTGAGTACAGCCATGGGGAGACAGGGGGGTTTGGTCCCTGCCCAAGGTCACCGACAGCGGTGATGAGAGAGTCCCTGGC
>A_torda_14951-scaffold2906-163967-164259-p_80-200
GTTGAGTTATGCAAGTCTTTCGGTGACCCTTCAAAACCCAAAGCATGGAGTAAGCACTCTCAGAAGGCCCCTGCCTCAGAAAAACAGCCCAAGAAACCTGTGACAAGTGCAGCTCCTGCA
>A_torda_07976-scaffold714-405344-405664-p_40-160
ATGTGATGATCAGAATTGCTTTTACTTCTCTCCTGCCTAGAGAGAGCAGCTTCCGCTTGCAGATGACGATAGTGAGAACGGCAGTGACAAGGAAGATGAGCAGCCTCAAGTGGTAACACT
>A_torda_08470-scaffold6294-114950-115307-n_40-160
TGAAGCTGGGAAACATTTGACTCATCATAGTCTAATTTACCTGAGTCTGAAGAGAACTCTTTTCTTCAATCATGTTGTCAATGAACTTTAACAAATGTTGTTTCTCCTGTTTTAATGTAT
>A_torda_04462-C13401587-1068-1612-n_0-120
AGGAGCTCAGCTGCCCTGTGCAGCCAGCAGACCCCTCCCAGTGCTCAGCTCTCAAAGACCGCCGTCACCCCGCAGCACAGGCACGGCCGGCAGCAGCTGCCTCGGGGGAACGGCGCCGGA
>A_torda_07034-scaffold14441-7903-8296-n_273-393
CAGCTCCGCGCGTCATACACATGCACGGTCCCATCAAAACCTTGAATAAAAGGGAATTAAGAGAGACGGCAGAACTAAATTGCTTTGCTCTAGTCCTACTGGGCTCGCGCTCACCTCTCA
>A_torda_12616-scaffold6716-5422-6042-n_160-280
GCATAGCAGCAGTAATTCCCGCTGTCCTGCAGCGTCAGGTTCATCACCACGATGTGAAAGGCGCCGTGGTGGTCGTGGACAAACTCCACTCCGTGATGGCTGCTGGCCTGCCCCCTGAGG
>A_torda_04111-scaffold377-10109-11730-n_440-560
CTTGTTCCTGTTGACTTCCAGGCTGCCTTTGCCCATGGCCCGAAGCCTCGTCTTCTGCTTGCAGCAGAAAAAGACAAGGGCTACGTACTGCAGGCACCAGAGGACTCGTCTCCGAAGTCC
>A_torda_00514-scaffold8722-17010-17341-p_200-320
GGAGATGGAAAAGAACCGGAGGGGATATTTTCACGTATCGTACACCACTATTGATATTAGAAGAGTCTGCAGATACGTGTTATAAAGAGGAACTTGTATTGTGAAGTAACCTCGCTCGCT
>A_torda_01138-scaffold6207-34483-35034-p_40-160
AACCAAGTCACAGCGGATTCTTCTTGATACACATCACCGTTCAGGCTGCCGGTGGGATGTGGAGTTCTCAGTGAATTGTTCTTTTACCGGAATATCTACTATTCCAGAAGATATATCCCA
>A_torda_12190-scaffold466-1360221-1360477-n_120-240
AGCTTGACAAGAAGCTGTAGAACTTGGGGATGAAGCAGCTGATGGCACGTACTGATCTGCAAACAAGAGAGGAAAGCTAGATCCTCAGAACTTCTATTTAAAAACCAAAGCACCAGATTT
>A_torda_01888-scaffold9004-51068-51319-p_120-240
GAGCACATGCAAGCTGCTTACTTCAGTTTTAAGGGAAGAAACAATAACAACAACAATAAGAAACTCAGGAATAAATCCGTATTTGATGATGTGACTAACATGGCGTATGATAACCAAGGC
>A_torda_10622-scaffold1431-209002-209316-n_194-314
TGAATCACTTTTTTCCCTTCAAAATTATTTCTTGTAGTACCTAAACACAAATGATTTATCAATCAAAAGCACTGAGTAAAAGAATAAATGTATTATATAACATTTGTATTATATATTTAT
>A_torda_00978-scaffold2720-114348-114661-p_0-120
AATACTCTCTACAAGTTATAAACTTAACCTTCCCTAACACAGGGGTTATGCTTATGAAATTTTTCCTTCTTTTAATACAGAGAAGCTGTATGGGGACTTCCTGAGTTGGAAGCTGGAAGA
>A_torda_00011-scaffold4954-28170-28462-p_160-280
AGCTTGGTCATGAGTCCTGGCCAGCAGACCCTCCTGGGGTTGCAGAATGCAGGTGGGTGTAATAAATATATCCGGCAATCGTTTTTTATTTCTTTTTTTTGTTTTGTTTTGAGATGGTAT
>A_torda_12498-scaffold16761-6683-6918-n_115-235
CCCCTTGATCTCCAGATTCAATATCGTCTTCATCTTCAACCTGAAATTAAGAAAGATCCGTTGTGAGCAGTAACATCCCTTACTCTGATCCAAGCTTTTGAAGGCAAGACAAATGCTGAG
>A_torda_15841-scaffold5307-33734-33988-n_0-120
TGCCCAGGGCAGGGGCTGGTACTCCCAAACCCTTCTGTGATTCTATGAAATGCTAAATAGGCAGTTTCTCGGCACGGTACCTGACAAAGTGGTAAGGACGAAGTAGGCCACATCGGAAAG
>A_torda_03674-scaffold9589-29348-29692-n_200-320
AAGCCAAGCATGCTGCCATCATCCACTTTCTTCAAGGCATCCAAAGGGCTTTTAAAACTACTTCCTGGATTGGGAACACCAAGGGAAACAGCACAGCCCTGTAGGAGCAGACACCATGGA
>A_torda_14001-scaffold1894-117276-118980-n_1520-1640
AAGGCCTCCAGTTCCCCTGCCTTCAGGTCGTCGATGGCGTCCTTCTTGCCGCCGTCCACCATCTCCTCCGCCTCGTCCACGGCGCACAGCATCAGGTAGTCTTGCTGCGGGCGGCAGCGC
>A_torda_04024-scaffold9712-4198-4907-p_0-120
CATCTCAGGATGTGAAGCAAAGAGACGAGCCCCTGGTAAAGGGCATGGAAACTCCAGAGAAGGCAATGATCACACGTTGGTTAAAACCTGATAGTATTGAGACGGAAAGAATCATAACTG
>A_torda_02210-scaffold4668-64572-64845-n_0-120
GCATAAAATCCTCTATTAATTACATTAATAAATTCTAAATTGAAAAAAATATATATTATCCACATATGTTTTAGCATTACCTCTGTAAGCAACAGTCTTGAAAATTCTTCGTATGCTGAG
>A_torda_12459-scaffold4841-4985-5271-n_40-160
GGGTGACAGGGGACAGCGGGGGCTGGCAGGGCTCCCTTACCGTGTGCAGTACCACTCGTTCCGGCAGCGAGAGCACCGCTTGGCTGCCTCCGTGCCGCACGCCCCGCAGCGGGGCTTGTT
>A_torda_08500-scaffold422-397292-397570-p_0-120
GTGGTGAATCAGGTCCAGGAACACTTAATTTATGCTAATCATGTAGTTATGTTTACTATTTATTTATTTGCAATTTGCAGGTTCTTATTTCAGCAGTCAAATAAATTTGCTAATATGGAA
>A_torda_13069-scaffold1825-48081-48387-n_160-280
ACCATGATACCAACAAGTGGCCAGGTTCATCCTCTTCAATTGATACATTTACTGGTGCACAAGGAACTGAAAAAAAAAATTAAAAAAAAAGAAAGAAGAAAATAATTGTAATCAGAATAT
>A_torda_06515-scaffold9111-1650-2396-p_440-560
GGCTGCTGCTACCTGGGGATGCGGGAGCCGGTGCGAGCGGCGCGATGCTTCCTGGAGGCCGCGCGGGGCTACGCGGTGGCGGCCAGCCCCGAGGCCACCGCCGTGGCCCTCAGCAGGGCC
>A_torda_10363-scaffold1597-857168-857489-p_200-320
CAGCTCCAGAAATAACAAGGATACCAGATGACGTTCTACAGGTTAGCTAATATACTTTTACTATTTTGACATTAAAACTATTTAAGGAAAAAAAAATTAAAAGGGCTTAGTTCTATCAAA
>A_torda_03507-scaffold3344-303151-303426-n_40-160
TATATAATACACCTACTTTTCTTCTGAAGTCACACCTTACCTTTGCTTCCGTACTGTTCTGGGGGCAGGTCATAAGGTACAGGAAAACATGTTGCTGAATCTTTACTTTCTGAAAACATT
>A_torda_14315-scaffold5041-322152-322480-n_40-160
TCTTATACCACCAAGTCAGTGCACTTTGTACTAAACACACCTCTGTCTAGTTTAATTCCCTCATCAAACCGCGAGAACAGCCGGTAGCGTTGTGCCCAGTACTTGACCAGCTCCGGATCA
>A_torda_08466-scaffold6294-15377-15690-n_193-313
TGACGTAGAAGCCAAGCTTGCAACTTCATCATCATGGTCACTACGAAGGAACAGCAGGGGAGAGGACATCACTTGCAATACCGGACAGCATTAGCCTTCACTAAGGGGAGGGGACCCATA
>A_torda_15871-scaffold3366-106205-106515-p_120-240
GCACTTCAGCAAAGACATTCAGCACTTCACATTTAAGTTCTTGCTTTGCTATTAAAAATGAGCGCCAATCAAGGAATGCTGACACTTTGCCAGAGGCAAGTATTATTCTTGTTCTTTCTT
>A_torda_01422-scaffold9363-71439-71759-p_0-120
GCAGCTGAAGGACTTCCTCAGTCTTGCTGGTTTTTTTGCTGTATTTTTTTGTTTGTTTGTTTCCTCCCCTCCAATCCCAGGAGTCCTAGTCAACCCATCCGGGCAATTGTCCCAACACTA
>A_torda_08470-scaffold6294-110069-110389-n_120-240
CTGCACTCGCTGGAGCTGGGTGCAGAAGTTGTCTCGCTCTTGCGCAGTCTCTCTGTGGATTTCCAGCAGTGTTTTGTATTCCTTATGGAGCTGATCAAAATCCTCCTGCAGAGCCTTCAT
>A_torda_10304-scaffold336-149592-149856-n_0-120
AAAGTGGAAACATATCTGACTGCACTGGCAGCCAGTTAAGAGTAGCCATCAGGTAAAGCATGGCCTATAGTGTGAAGTACCTGATTATGGGTTGCTCTGTTTGTGGTCCTGTCATCTGCA
>A_torda_12712-scaffold4552-52330-52573-p_80-200
TCAGGTTTGATGGTTCTCTTGTTTTGTAGATGCCAGCTGAAGCTACCCCTTCCCTACAGAAAAGCCTATTCCAGGAACTCCAGGTAAGCCCAGCCTGATCAGTGCAGTCCAGAGCTGCCC
>A_torda_05020-scaffold8658-28996-29302-p_80-200
AGTCCTACGGGGGAGTATCTGGTACCGGATTCAGAGGAGTTGGGATGTGTCAGATACTGTGTGGTGTATGACTGTGAGACCAGCTCTTTGGATTGCTGTGACTATGAGGAAGAGGAGAAA
>A_torda_03937-scaffold8469-25674-25985-n_191-311
TTGAGCACCCACTAACAGCAATGCGCAGAAGGCTCGCCATTTTGCCCAGACCTCACAGCAGACTCCTTGCCACGTATGGAATCCCTGCTGCAGATGTAAAAACAAAGGAAGAAGTATTAA
>A_torda_14843-scaffold6361-104394-104662-p_0-120
AATTAGTAGTAGTCTTTGGGGGTGAGTGTAAACTCTGCAAATAAACAGATAATATTTTGAGGTTTCTTTTTCTCTTTCAGAAGGAGCGCAAGAATCAAAATGAGGACACCCTGTCGCCCA
>A_torda_12657-scaffold477-115546-115763-n_80-200
CTGACTTTGATTCTTCCTTGGACTGCGTCTTCTACGGGTCTGCTGTTTGAGAGCGAGCTGAGAACAATGGAAATTATTCAAATTAGTTAGGCAAGAAGGTTTGATATTTTTCATTTCTGA
>A_torda_08175-scaffold16330-4750-5272-p_320-440
ACCCCATGCCTGGCGCTGCTGACCTGCAAGCTGAGGATGACGACGGCTTCATCGAGGACAACTACATACAGCCAAGTGAGCATCTGCCAGAGGAAGAGGAGCGGGAGGTACACCTCTCCT
>A_torda_08133-scaffold10218-11058-11287-n_40-160
GCGGGCAGGGGCTCGGCCCCGGGGGGCGGCAGGGCTCTACCTTGCTGGTCTGGGCCGGCCGCAGGCGGTGCGGCAGCTTGACGATCCTCTGCAGCCTCTCCATCAGTTGCTGAAAGGCAG
>A_torda_03642-C13128766-496-803-n_0-120
GAGCCCTCCGGTCACCATCACCCGCCTCCCCCTCCGCCACCCGAGCCGGACGCCGGTGCTGCAGCCAGCCCAGGGCTCACCTGCTTGCGGGTGACGTCCGGCTCCCAGAGCGTGCACAGC
>A_torda_05718-C13500731-4178-4423-p_125-245
CTTCGATGAGCTCTTCATCACCCACAACGGCAACTTCCAGGTAAGGTGGCTGTGAGCAGCCCTGCCCCGGGCTGCCCCACTGCCCCATGGGGCTGGGGCTGGGTGGTGACTCTGCTCACC
>A_torda_02210-scaffold4668-47068-47442-n_240-360
AATCAGACCGGCATCCATCTGCTGAAGAACCTTAAGGGGCAGAGATTTATGTACCTGGAATAAAAACAAAATGCATGTGGAGATGGACAGATAGAAGCCATTACATTTTAGGCTTTGTAC
>A_torda_15559-C13133828-86-388-p_160-280
CCAGGTCTGCAACACAGTCAGCAACTGCAGGAGCGGAGAGGACGAGCAGGAGGAACTCTGTGGTGAGTGGTTTTGTTTGTGACCATCCTCCCCGCACCGGTCTTCCTATTGTGAGACGGA
>A_torda_13321-scaffold1903-311432-311764-p_80-200
CTTTTTAGGGAGTTCCAGCTTCTCACACACATGGACATTTATAAGAAAACAGTTGAGATTTTGGAGGTTTATTCAGAAAACATATTATCTTTGTATGTGGTGAGGAATAATCCAATTAAC
>A_torda_13349-scaffold4257-40371-40705-n_80-200
ACTTACACAGTGGTCCCTGGCATGCAGGAAGTCAAAAAGCTCCTCTGTGCACTGCTCTTCTGTCTGGGACCTGGAGGAGACCCGGGCGTCGCACAGCTCCAGCCGCTCCCGCGCCTTCAC
>A_torda_12528-scaffold8346-153376-153906-n_240-360
ATAATTCCCACTTTTCCACTCAGCAATTTTGGTGGTGCCCCAGCTCGACACGTGCTTCCACTCAATGGTGGCGGCGCCTCTGCAAGAGTATTCAACGGAGAGCAAGATGTTTTGTGCCAC
>A_torda_08470-scaffold6294-102954-103322-n_0-120
CTCCTACAGGTATCAAAACCTGTAGATCAGTCTGTTTATTTTTAATACTGGAAGTCTGCTTACTCTCCTTCAAAGCCTGCCGTGCTCCCCTCCACGGGTGAAGGCCCTACTCGTCTCACG
>A_torda_12214-scaffold3133-33226-33861-p_480-600
CATGGGCTGGTGGACTTCGAGGGAGAAATGCTGTGGCAAGGAAGGGATGATAATGTCATAATTACCTTATTAAAATAAGCATGCTACAAGAAGATAAACTTCTTTTGGAAAAATCTTTCT
>A_torda_10847-scaffold10119-29416-29765-p_120-240
TGGTGGATTTCTGGGAAGCTCTTCTTGTAGTGTGCTCTCAGGAAGAAATACTTCAGGAGCTTTTATTGAGGGTTACTTCTCAGTATGTTTGGAGAATATCAAAGCAGCAACTTCCTGAGA
>A_torda_11983-C13351855-275-501-n_40-160
GTAGCCGCTGGAGGGGGACATGGTGCGGTCAGACCCATCCGGGCAGCTCCACTTGGGCTGAGCCTGGGGCTCCCTCAGCACCACCGTCACCCCGGGGCTGCCCCGCGAGGCCTCGGGGGA
>A_torda_09988-scaffold14510-6922-7281-p_40-160
GCTCAGCCCTGTCTGAAGGTCTCTACCTCATCACCCACAGGTGGGGATCCTGGATGTGGACCTGTGTGGCCCCAGCATTCCCCGCATGTTCAGGGTCCAAGACAACGACGTGCACCAGTG
>A_torda_06237-scaffold2723-140308-140677-n_200-320
CAGGTTAGCTACTAGGTTCATATCCACATCAACCGGCGTCAACTCGGTCTCTTCAGCTCCAGAATCAGGGCCAGCACTTTGAGACGTGGCTGCATTAACAGAACTTGCCTAGAGTAAGTA
>A_torda_06440-scaffold2534-90496-90770-n_154-274
GGACGGCGGGGGTAGCCGGGGCGCTGCCGGAGACCCCCATAGCGGCAGCGGCGGACGCCCGGCCGCGCTACTTGCCCCGCCCCACCCGCCGACCGCGATTCAAATCTCCCGCGCAACGGG
>A_torda_07926-scaffold694-740646-741925-n_1080-1200
TCATCAGAAGTAGACTGGATAATGAGGCTTCCACTAGTTGTGCTCCTGAAGCCAACTTTTGGAGTCCTGAGGATGCAGGATAGCTGAAAGCAGTTCTTTAATGATGCCTGGAGTACCATG
>A_torda_12459-scaffold4841-11687-12000-n_193-313
TTAAATCCAGAATGCTGTCTTCTGCTGACTCGCAGATTTCCTTCACAACAACAAGAGTTTCACAGAGGGCCAGCCCCCACAGCCGTGGCTTTCCACCCCCAGGGGCTTTACACTGAAAAA
>A_torda_01101-scaffold8837-38080-38271-n_71-191
TTGTCATCTGCTTTGGTTTTGGATGTGCAGAAACCTAGGCCTGCGGGAAATAGAATGCCCAGAGCTTTAAGTCTTGCCAGGGAGAACATGCCTCTATTTCCATCCTATAAAAGCAGCAAT
>A_torda_04582-scaffold1813-99475-100824-n_200-320
TGATGACAATGCTGACGCCGGCACCCACATTTGCTTCTAATGTCACCTGATGGCTGGAGCAGCCCTGCACGCTTGCGGCATCATCTTTAAACACCGACTGACTGAAATCCATTACAGTCT
>A_torda_08137-scaffold1663-33824-34066-p_0-120
ATTTTGCCTTGAATTATTGCAAAGCCGTCATTGGAGGTGAAGTGAAAAATGTGTGTTTCTTTCACTTACTTTTCCCCTAGGGAAGAGGAAGATGAGGAGGAGCAAGAAGAATTTGGTGAT
>A_torda_09952-scaffold4935-314815-315220-n_240-360
GTGTAGACACTGTTCATCACTCCAGCTTCTTCCTCGCGCCATTTTTTCATCAGATGCTCAAGAAGGCCGTAGTTGGTGGGTGGTTCTGTGACGGGAAACGGTTAAATGTTAGAATTAAAT
>A_torda_13776-scaffold6044-20271-20506-p_40-160
CTTTTTCTAAGAGGTACTAATGGTTGCTCTTTCCCTCTAGATTAATTCTGCTACCGTCCATGAGGATGACCATGGAGTCACTATTACGCTGAATTACGCTCTTGCTATTAACAAGGTCAG
>A_torda_07049-scaffold3043-20884-21133-p_80-200
GCTCTGGACCTGTGCGTGCAGCTCCTGGAAATGGGGGAGACGGCTTTGATCGTGTCAGATGCAAAGTACTGCTACGGCGCTCAGGGCAGGTGAGCGGGGAGGGCACAGGGATGGCCCCAA
>A_torda_15779-scaffold612-78682-78976-n_0-120
TAATTCTAGTACTGCTAATAAAGTCCTTGAATGACAACCACCAACAGCTTCTGAAAATAATAACCCTCAGAATTCTTTACCTGCAAATCTTTATCTGTGTATTCCTAGTCTCAGTTTCCG
>A_torda_07970-scaffold714-225449-225966-p_120-240
TTACCCACCGGGGCTACCTCGCCTTAACAGGACTTTCATCTGGGATGTGAAGGCGAGTACAAAGGCTGGACTTGAACTGAAATTTTCTACCCCGTGGCTAAGACAGATTGAACCAGGAGA
>A_torda_08133-scaffold10218-12196-12438-n_40-160
GGACGAGGCATGGGGCAGGGACGGGGACGGGGCTGCTCACCCCTGCATGTCCCTGAAGCAGTTGATGCAGAGCATGGACTTCTTCTCGGTGGAGAACATGATGTAGGGCTCCTCGTGCAG
>A_torda_03091-scaffold3315-483138-483382-p_124-244
AGATATGTCCTACAGTTCTAGACGTAGCACCTTGGTCAGAACCAACACTTACTCCATGGAGAAGTAAGCTTCTGCCAGCTGAGACCGTGTGTGGATCGACCGTTCCTTTATGGGTCTCTC
>A_torda_02229-scaffold1929-58397-58650-n_120-240
CAGGTTTCTCGTTTGTATAGTTTAACGACTTTATCTGCAGGAATTGCCAGCAACTGTTCAAAGGAAACAAGAACCAGGCAATTTAGAACAAGTTATCTTTCAAACAGAATGTTCAAAGAG
>A_torda_11359-scaffold5825-60373-60757-p_80-200
GGGACACCATCGTGCACCAGGCGGGAGAGGCCACGTCGGTGCAGTGGAGCGCAGGCACCTGGATGGTGGAGTACGGCCGGGGCTTCATCCCCTCCACGCTCGCCTTCGCCCTGGCTGACA
>A_torda_03297-scaffold14242-12686-13149-p_40-160
CCCCCCAGTCACACTAACCCCCCCGTTCCCCCCTCGGCAGGAGGCGCTGACCCTGCACAAGCCGCGGGGCACGGTGGTGCACATCCACGTGCTGGCCGTGCACCGCACCTTCCGGCAGCA
>A_torda_14138-scaffold5072-56630-56982-n_40-160
GTCAGATTTGCTTTGAAAACATGATTAAATTTGAACCTACCACTCAGCATTTGCATGTGATGTTGATACCATCTGAGGGAAATCAATCATAGTGACATGGTCATCATTATCCAATATGAG
>A_torda_05510-scaffold1527-142715-142950-p_80-200
GAGCTGAGGAGCAAAACTGACAAGGAGATTCGAGTCCACACGGAGATCGAAAATTTCCTCAGGCAGCACCTTAAGGTATGTCTGACTTTCTGCTAACGCTTAAAATAGCAGCTGAGAAAC
>A_torda_15030-scaffold1449-392505-392813-n_160-280
CCAGCTTTGGGTCCACATCAAGTCCAGCTTCCAAGCCCTCAAGACCTCCAAACACGACAAGAGCATGCCTAGGGGAGCGCACAGGGATGGGGTGAGAGGGGAGACCGGGTCTTGCAAGCT
>A_torda_05489-scaffold339-190322-190577-n_135-255
GCCGAGTCTCCCAACAGCACGACCCCTTGCGAGTCAGCACCTAATTAAGGCATTTTATTAGTCAGAGGAGCAGAAAGAGCAAACAGAGGCAGAGGATGGAGAGCAACCCTGACAGAGCAA
>A_torda_12712-scaffold4552-52330-52573-p_123-243
TACCCCTTCCCTACAGAAAAGCCTATTCCAGGAACTCCAGGTAAGCCCAGCCTGATCAGTGCAGTCCAGAGCTGCCCTCTGCTTAAGGGCTGTGAGGAGGGGTCAGATAGAGACCTGGCT
>A_torda_09189-scaffold766-439910-440527-p_497-617
TTTTTCAGTTAAAAATCCGTTCAAAGAAATGTACACACAGGTAAGCATGACAATGGAGAGACCTCATACCATTCTGTCGTGATTTCAGCTCAGTGGTGTATGGCTCACTTCTGCTTGTGC
>A_torda_13277-scaffold3754-17335-17618-n_40-160
CAGGTCGTTTAACTCAAACTCTACATGGTAAAACACATACCTTTAGTGGGCCAACTTGTGTCTGGCCTTCCTCTTTTTCCACAGGTATTTCACAGCTGACAGCGAGCAACTCCGACTGAA
>A_torda_13043-C13547667-4753-5124-n_200-320
CCCCCTTCCCCTCGTGCCATGCAGCCCAGGACCTCAGCGATGCAGGCGAGTGCCCGGGCTGCGATGCCAGCGTCGCCAGCCGTGGAGGCAACTAGAAAATAAAAGGAGGCTGCAAAGCCA
>A_torda_02916-scaffold7072-217887-218169-p_40-160
CGCCTCGTAAAAGTCCCCAGCTCGGCCTTTCTCCCGCTAGGTCTCCGGCGGCCAAGAAGAGAAAGCTGGTTCCCAACGGCCCCCAGGCGAAGAGGAGGCCGCCCTCCAGCAGCGATGACA
>A_torda_14271-C13528851-3545-3780-n_80-200
ATTGCGGGGCAAGGAACAGACGAAGGCCATGAGGAGGGCAACCAGGCGTCTCTGTGCCTCCAAGCACTCCCCATCCTGTAGGGAAAGAACAAATGCCCATGTCATCACAGTCCTTGTGCT
>A_torda_03166-scaffold2522-114590-115089-p_40-160
TCCCCAACTGAATTGATTTGGGGGTTTGCTTTGTTCCTAGGTTTGAAGGAAGCCGTGAAATCTGACCGCGTTATTGCAGCAGCCCTTGGTGGAGAGGCAACCTTCTATTGCAACTTCTCA
>A_torda_14892-scaffold2458-90426-91252-p_560-680
CGTAAAGCTCAGCGCCAAAGGCAGTGGGAGAAGCGTACAGAAAGAGTGGTGGAAAAGATGCAACAGCAGCAGGAAAAGCGTCGCAAGAACATTCAGAAGAAGAAGAAGGACAGGATAGAG
>A_torda_15313-scaffold4725-9141-10543-n_1280-1400
GAAGGCTGGCTCGCTGCTGACAGTGTGGTACCAGGAAGCAACAAAATCCCGCACCACTTTGCGGATGGTGCTAGTGATCTCCCTCTCCAGCCGCTCCTCAGCCACTGGGCAGCGAGGCAG
>A_torda_14528-scaffold327-38185-38564-n_259-379
GTTGATAAAAAAGCTGTTCACCAGATAGATGAATTCAAACCTAGGGAGTCCGATAGAAGAAAACTTACACTGGGGAAAGAGATGGCATTGCTCATGTCCCAGGGGGTCTTGGGGATCTGA
>A_torda_11765-scaffold15280-882-1433-n_240-360
AAGGCGCGGATGTTGGAGTAGGGGATGTCGGTGATGGGGTCGCGGTAAACGGCTGGTTTGTGGGTGACGGGGCAGATCTCCCGCACCGGCAGCCGCGGCTGTTTCGCTTTGGGGAAGAAA
>A_torda_15372-scaffold1620-17854-18080-n_80-200
CACTTTCAGTGATGAATTTGCCCATGTCAGTGATGGCCCTGTAGATGACATTTTGTTGGATGAAGTCTGAGAATAAAAAAAAAAAAGCAAAAGACTGAAGTAATTCTGACTAATAAGAGA
>A_torda_06237-scaffold2723-147102-147391-n_160-280
CAAACTTCTGTTGCACCAGTTGTGCATACAAACACTTTGTAAAAGTAACCTGAAAAAAACAGAGTGAAATAAAACCACTCACTGCAGTCTGTGTTGTGTAGGGGCATCAAATTTCCACCA
>A_torda_11765-scaffold15280-882-1433-n_431-551
GGCTGGGACTGCTTCGGCCTGCTGTGGGTCTTGGTCCAACCTGGAAGAGCCACAGTCAGCGCCCGGGAGACCCCCAGGGTGGGGGGAAACCCCACGGGAGCTCCCATAGCGGGCAGAGCT
>A_torda_15313-scaffold4725-3013-3304-n_80-200
CCTTTGAACGAGGGTCCCGAAGAGCAGGTGGAAGACCTTCTGGATGTTCTCCGTGCACAGCCAGCTCCAGTGATCCATCAGCAGCAGACGAAGCACGTCCAGGGCCAGGTCAGCTAAAGC
>A_torda_01358-scaffold5215-168258-169387-p_80-200
ATGTCGGTAACGCCTAGTAATTTGTCACTCAATGGGACGAGCTTCTTCACTGAAAATCATAGCATTCTGGATAAGCCTAGTGAGCAGAGAACTTTGAATGTCTTTCTTTTCTGCTTGACT
>A_torda_10369-scaffold1597-1071114-1071418-p_40-160
ATTATTTTTTTTTCTCTGGTTGACGTCTAGAAAAATGGATGATGATGATGATGACATTCCCCAGCTTTCATCCCATACGTTGGCTGCCCTCCAGGAGTTCTATTTGGAACAGCAGCAGAG
>A_torda_01907-scaffold1134-247840-248141-p_120-240
CATTGGGGAGACCTGCGGGCTTAGACAGCACCATCCCTGTGCTGGTGAGAGGGGAACAAGATGGGTTTTATTACCGTGGCACAGTAAAAGAGGAGATAGAGGTGAGTGATGGTTGCTGTG
>A_torda_10510-scaffold9260-132222-132515-p_160-280
CTGCCCGAGGAGCTCAAACCATATGTGCCGCTCTTCTGCAATGTCATCACAAAGTGAGAGGTTTACTTTCTTAGAAGCTAAAGCAACAAGATGTAATGCAGCTGACTGAAATAATACTGG
>A_torda_08830-scaffold8500-17383-17619-p_0-120
CTTTGGTGGAGAAGAGCATCCTTCTAAGCATACTGTGTTAAGAGCTGCTGACAGTGTCTCCTTCCTCCATGTCTGGCCAGGCTGCCATTTTCAGCTGAGGATACCTCCCACATCCAAGAC
>A_torda_03180-scaffold6553-108702-109551-n_240-360
GCTCTGTTTCTTTAGGCCCTGACTCCACGCTGTCATTCAGGCCAGAAACTCGAGACTGCCTAGAGTAATCACAGGTTTTGTGAACTGGCCCAGAGTGTCTTCTAAGCACCTGGCTGAGAT
>A_torda_15131-scaffold6944-139151-139432-n_161-281
GCCTAGAATTAACTGCTCCTCCACGGCGCTTTCGTTGAGTCTAAGAGGGAACAAATCCTTAGCAGTTTCTTTCGGAGTAATATTAACATGGCCCTCATCTTTGCAGCACCAATGAAAGCA
>A_torda_10369-scaffold1597-1072671-1073112-p_200-320
CTTCTATGATTACAACCACCCTTTGAACTTACCTGAAAATCTCCTGCCACACAGTTTTGATATTGTAATAGCAGATCCACCCTATCTGTCTGAGGAGTGTCTTCAAAAAACTGCGGAGAC
>A_torda_05020-scaffold8658-33228-33483-p_0-120
TTATCAGCTTGCCTCCAACAAACACATATTTTTCAAAGCTGCTTCTCTGGTCCATGTCACGCTGTGTGCTCTTCTTCCAGGTTTGCAGAAGGCGGCAAATACCTCCATGTGTCTGTTCCA
>A_torda_14271-C13528851-4279-4595-n_80-200
CTTGCATTGCAGCCTGCACGGCCATGGCCAGCAGGCAGGGCACCACCGTCTGGTGGTAGTACCAGCAGCCCTCCGCGTCCTGCTGGCACTGCAAGGCCACCCGGTGCAGGCTCTGGCACA
>A_torda_10455-C13455355-2200-2521-n_160-280
GTTATGCGGCGATGCCGAGATCCGGCGCAGCACCAGCTCCGTCAGCAAGGACTCTGCGCCCTGTGCACTCTCTGATCCTACCTGCCAGGGACCACCATCAGTGCGACCCACGTGGCGCAA
>A_torda_13548-scaffold6710-34482-34766-n_160-280
GACAAACAGACATCAGCTGCAGCAAATGAGGATGACGGAGTTGACTGCAATGAGAGAGGAAAGAAAAATTGTAAGGCAAATCTGAGCCTAAAAGAGAAAGAGTCCTGGCCTTGTGTTTTT
>A_torda_10510-scaffold9260-136817-137049-p_80-200
AAATCTTCAGAAGTCAAACCCATGGGAAGTGAAATGCTTACTGGTTTGCAGATCACAAGGAAACTAGTGAATGTAAGTACATTGTTGGTTGGGGATGTTGGTATTACAGGGCTGCAATGG
>A_torda_13128-C13430937-695-992-n_0-120
CTCCCCTTGTTCAACCCTCCCTCTCTCCCGCCCGGCCGGGAGCCATCATCCCACTGCCTGGGGGTCCCAGGGGTCCCCACCTTGAGGGCAGAGGTGCTGAGGCCGGGGAAGAGCGGCACC
>A_torda_03388-C13495779-2121-2436-n_0-120
CCCGGCCATGGGTTTGCACTCCATGGGTGGCCCTGGCCCCCTTGGGTGATGCCCCCCACCACCCCCAGACCCCAGCTCACCATAGGGGCTGAGCTGCTCCAACAGAGAGTCTTCATCTTG
>A_torda_13548-scaffold6710-21409-21697-n_160-280
TCTTGCTCGCAGGGGATACTCGACAAATCATTAATATCTGTCACTGATCTGAAGTATTGAAAGACGTTCTGACAGTTAGAATAGCCACTTCTTGCACTTGTGAATCACTAAAATCAGATA
>A_torda_13770-scaffold8555-102725-103003-p_80-200
TATGACGACCTCGTTTGCTTTAGAGATATCAGACCTAGTGCCCCCCACCACTATCTGGTGGTGCCAGTGGAGCACATGGGAAACTGCAAAACACTGAAGGGAGAACACATACCTTTAGGT
>A_torda_12498-scaffold16761-23541-23822-n_0-120
AACCACAGCCTGTAAACATGGTCCCCTAATAGTCTCTGCAGAAGCACAAGACTCTGATTAAGTCCTAGACTTTTCTGTACCTCCATCGCTGTTTCCTTCTTCTGTTATGATATCGAGAAG
>A_torda_05094-scaffold16093-4368-4708-n_40-160
ACCTCCCAACACGCTCATCCGCCCCATGAGGTTGTCTCACCTTCAGGCACATGTTGTCAGAGAGGCTGGGGAAGAGGTGATGCTCCACGTGGCAGCTGATGAGCGAGTGGCCGAAGGACC
>A_torda_05313-C13504949-4723-5139-p_200-320
GGCGCATCTATGGGGCCGGGCAGCCCTTTGCCGAGCGGCTGCTGATGCAGTTCAACCATCGGCTGACGCAGCAGCAGGCGCGTGAGAAGGCTCAGCAGATGTACGCCGTCACCAAGGGTG
>A_torda_14650-scaffold5982-67456-67756-n_120-240
CATCCAGTAGAAGCATCTCCCCTTGGATAATCTGAGCAAGTCCCAACCCAGATGGCAATATCCACCAAGCCGGCGTTGATCCCTTCACACAGACCTTCCACTGGTTAGAAACAAAAATCA
>A_torda_14271-C13528851-5596-5838-n_80-200
CTGCTCTGGGAATCCTCCTCATGCAGAGTGAGACGGATGAGGTGATCCACAACCAGCTCCAGGTCAGAGGGAGACAGGAAACCTGGAACAAGAGTTGTAGAGGAATCCTGCCCTCGGCCA
>A_torda_10363-scaffold1597-852782-853366-p_160-280
CATCTTCCTGTTTGTACTGAGAAGCCACCGGTGCCCAAAGACCCACTGCGTAACCCCCAGCTTTCTGATTTTGGTCTTTCACAATATGCGTTCTCCAGACCTTGGAGTGCAGTGAAAGGA
>A_torda_12657-scaffold477-119740-119994-n_40-160
AGCCCCGATGAGGGATGAGGGAGAGTCGGCGCAGACTCACTGCTCGACACCGTCCAGGGAACCTCAGCCACGAAGATGTCGAAGAGTCTCCTGGAGCGACGCCCCGCCGCCCGCACCGCG
>A_torda_08500-scaffold422-401936-402849-p_720-840
TACGGCGGGAGAAGGAAATTGCTTTACTGAATGAGAAATTGGCCAATCTAACAAGAGTTCAAACTGAGAGCAAAGATATGAAGGATGAAATAACCAAGATTTCCGACATGGATTGATCAC
>A_torda_15372-scaffold1620-20497-20853-n_120-240
AGCTTGAATCAGGAGACGGGCCAACATCACTGAATCACGGCAAGCTAAAACCTGAAGCATTTCAACCACACAGAGAGGTGTTGTACAGCAGTCAGTAGCGTTGGGCAAACACAATTGCAG
>A_torda_15883-scaffold3600-74823-75040-n_80-200
TTTGCAAGGCTTTATGGCTACAGCACATTCTTCATTCATTGCACTTATGACGGATATCTGGAAGAAAAGACAGATAGGTGAGCTCCAACCCAGGCCAGAGGAAACGCTTTAGAAGTTACA
>A_torda_11345-scaffold13529-0-1879-p_1640-1760
CGTTTCGCCGGCCGCCGGCAAAGCCGTCCTGACGCAGCTGGTGGAGGGAGCCCTGCGGGGGGGCACGGCCGAGCTTTTCGGAGCGAGGCGGGAAAAACCCGGCGGGGAAGAAGCCGGGCG
>A_torda_00056-scaffold10390-5720-5934-n_94-214
ATACGACGACTCCCCACATTGCAGCAACAAGGCCAGGACCCTAAGGAATAAGATTCATTTGTATATTACAGAATTTCATTAAAATGTACTGCCTTCTCATTATTGTTCTCAGGGTGGTTG
>A_torda_06012-scaffold2896-262519-262845-n_206-326
GTGTAGCCCAGGGCAACAGCAATGCTTCCATCATCTTTTGCTGTCAATAACAAAAAAAAAAAATATAAATCCATCATTTAATCAATTAGATCTCACTGCAGGCTCAGAAGTTCATCCTTA
>A_torda_09542-scaffold4937-31994-32284-n_170-290
CTCTTGATACAGTCTGTGCACAAGGGTCCCACTGTAAAGCCTGCTCAAAGGAAGGGGAGAATCCTCATTTAGAATCACACCTCAGTAGGACAGGTACAAAACCATGCTGCTTAGTGAAAA
>A_torda_02975-scaffold2153-73582-73905-p_203-323
GGCCACAATGCCAAAAACGTGGTGGGCTACGGCCACTTGGGTAAGTGTAGGTGCTGGGAAAGGAGGTAATTGCTCTTTTGTGCTCTGTGTTTTGCTGTGCAACTTCCTAGTAGTTTTAAA
>A_torda_13736-scaffold290-311325-311712-n_240-360
TCTTTTTCAAAAGTTTCCTGTATTGCCTCTCAACCTTTTGTTTTCTCCGAAATGCAAATCCTCGTCCTGAAAACATAAGAAAAAGGGAGTTAAAAACCATCTGCACTGAAGCAGTACCAA
>A_torda_14271-C13528851-3979-4239-n_0-120
TGTACAGACAGCAGTGGGGGGACGCAGCCTGCCGCCTTCCCACAATGCGGTGCCCGGCGTCCTGCCCCAGCATCACTCACTCAGGGCTCAGATGAGTGGTGGCAGCGCTGATGACTGGGA
>A_torda_09082-C13539491-5993-7334-n_160-280
ATGGATGACTTGGCAGGCCACGGCGCTCTCGGAGGCTGGGTCCCCAGTACACAGCAGCCGGTAGCACTCGATCTGCGCCCGGCCACCCGCAGAGAAGAGCAGGGCAGACAAACCCTTGTC
>A_torda_12473-scaffold7469-8654-9438-p_360-480
AGCCCCCTGCAGCCCCCTCAGAACTGGAGATGAACGTCTTCTTCAGAGACTACACGAGCCCCGTTCCCCACCTGTGGGACGGGGAGGCAGGGGGGCACCAGGTCTGTCTGCTGGAGAAGA
>A_torda_04680-scaffold5382-12212-13852-p_1200-1320
TACAACGAAAGTGACAGTGAGAGTAATGTATCTGCAAAAGATGAGGAAGCTGCAGGAAAAAATCCGAAAGAACCGAAAGAAAAAGCTGTTGATAAGGTGAAAGAGGAGACGGCAGCACCC
>A_torda_15871-scaffold3366-102539-102845-p_0-120
GAGAATATAAGTTCCTCAACTCTCTGCCTGTCTCTAGTGCAAGTTAAAACTGATGTTTGGAATTCTTTTTGCTTGATTAGTTCTGCAGTCCTGACTGGGAAGAAATAAATTTTGACACGC
>A_torda_07822-scaffold415-72021-72569-n_80-200
GTCCTTTTTCTTTTTAGCTTTGGGTTCTTGGGACAGCTGAGATAATTCAGTTTCTTCCACTTCATCACAATGCTTTCTTTTCTTTTTCTTTGACTTTTTATGGTCACTTTGGTAACCACT
>A_torda_05189-scaffold11871-11940-12289-n_40-160
TGACACAGTGACGCCTCCTGGAAACAGGATCCTCACTCACCTGTCAAACTCTTCAAAAAGCTCCCGGACGGTCATTGCAGACACTATGGCAATGGTGTACGGCAGGCAGTCGTGCTGCCT
>A_torda_06440-scaffold2534-88488-88820-n_40-160
GCCCATTCTCCCTCACAGAGTATGAATCAATAAACTTTACCTGGCGAGGTGCAGGAGCACTGGGGGAATTATCATCTTGGAGGATGCTGAGGGGAGAGCGGCCAGTTCCACCAGATGTTG
>A_torda_07496-C13479993-2727-2948-p_101-221
GTGCCGGATGACATTTACAAAACCCACCTGGAAAATAACCGTAAGGGCTCTTGTGGTCTCTGCGGTCCCTCCCGTGGGGAGCTCCTGGGACTGCAGCGCAGCTCTGGGCCGGCACGGTCA
>A_torda_13043-C13547667-3403-3751-n_80-200
CTGGAGCAGGTTGCGGGCCAGGCGAGTCTTGCCCGTGTACACCAGCAGCAAGTGATCGTTGAGGGTCTGGGTAAAACCCTTGGGCACCAGGATCTTCTCCACCTCCACCCTGAGCGGCAG
>A_torda_06729-scaffold425-82517-82799-p_40-160
AGTGGTGAAATTGATGTACAGAACAGAGTGTCCATTCCAGCCACTTCTGCAGTTCCTCCTGATAAAACCATTGTGTTTACCCACAACCAAGATGATATGGAAATAACTGCATCCCATACC
>A_torda_10510-scaffold9260-116430-116705-p_0-120
GGGACATTAAAAAGGAATGAGGGCAAAATGCATCTCAGACTTTCTAAAATTCTGATCTTTTTACGTTTGATTATATGCAGCTAGTGATTACACACTCTATCCATTTTCAACACAAAATCC
>A_torda_08446-scaffold2513-5382-5899-n_397-517
CCTGGCAGCAGTCTTCCACCACCTCAGCGGGGCCACCTTCAGAAAAGCTTGGCTAGCTGTGAAGCCTGCATGGCAGTCTGAAGTTTGATTTGCTTGTCAGCTCTAGACAGAGTCCAGATC
>A_torda_06138-scaffold6615-97284-97510-p_40-160
GACCAAGTTGATTTTCTTATATTCTTTTCTGTTCCTTCAGTCAATATTTGCACCATTTCTTACTCTACAACTTGCTTACATGGGACTGTCCAAGTACTTTCCAAAGGTAAAATATTTTTT
>A_torda_12530-scaffold8346-179483-179813-n_120-240
ACCAGCTGGATGACATCTGTGTACGCAACAGAGTAGAGACCTCCCAGCAGAGTGTAGAGTATGACAGTGCATGCTGAGATGACGATAGCCAAAGAGCCTCCAATATCCAAGATGACCCTC
>A_torda_10974-scaffold369-76107-76345-n_40-160
CAGTGCTAATGCATATAAAGAGAGTACAGAAAAACTTCTAGGCTTCCAGCTTCACTGACTCCAGTATGGAACGTGCTTCTTTATATTCTTCAGCTTCTTCCAATTCTTTTTCATTTTCCT
>A_torda_02229-scaffold1929-57076-57343-n_147-267
GATACTGCCCACAAGGAGACCAGGCCACAACATTCAAGGGCTAAGGAAAAAATAAAAAATAGGAAAAAAATATTACCAATGCGCACACAGCATTAATATTCTGAAGCTTAAAACAGACAG
>A_torda_06729-scaffold425-78814-79524-p_280-400
AGAAGCCAGTGAAGAATCTGTTTTTTTCTCTGACCCTACAAACCATTTGTGTCCATCTTTTGAACAGAAGGAAGATGCTACTACTGTAAAAAAAATAAATTTCAATGAATTTTTGATGAG
>A_torda_02091-scaffold2751-180263-180448-p_0-120
CTTCCTTTTATTTTCTTGTAGGTTACCTATTGCAGGCAGCCCTGGGCACAACGGTGATCCCATTATGTGGGCCTGGTGAAATGGAGAACTGCACAACAGCGCTAAGTAAGTGCACTTGCT
>A_torda_07492-scaffold6240-52131-52408-p_0-120
AAACTAGATGTCACCCATCAGGGACCTGTCTTTCAGCATTTATTCAGCTTTGCCTGAGGGTTCGCTGTTGATGTTTGCAGGTGGAGTGGTTCAATCGGTACAAAAAGTCTCTGGCTACCT
>A_torda_02090-scaffold2751-148910-149191-p_0-120
TCTGTTCAACCTGAATGGCGAAAAAATACTCAAATGATGTTTATTTCCTAAATGTAACGTGACTTTTTGCCCTTTCACAGTGGACTACACAGAGCAGCCAAAGCTCTTGAAGCTCATGCA
>A_torda_11247-scaffold6019-12279-12602-n_120-240
TGCGTCATGTCTCCCAGGGGGGCCGATCCGTCCCGCAGGCGTCGGAAGACAATGCGGTCGTGCAGGCGGTTGGTTTGGCCCTGCCAGAACTCCATGACGTCTGGCTGCAGGATGTAGCCC
>A_torda_11983-C13351855-464-1621-n_880-1000
GTAGTAAACCCGGTCGATGTGCTTCTGCAGGGCCGCGTCCGCCTCCTCCAAGGCTCCCAGGCAGACGCGGGCGCCCCCGGGGACAGCCAGCGGCTGCAGCTTCCCGTCGATGGTGGGGAT
>A_torda_14528-scaffold327-30493-30737-n_120-240
TAGAAAATGTTGTAGAGCGCAAGGAACCAGCCCTCGTACAGAGGCTAGAAGGGAGAAGAGAGCAGCTGTGAGCTCAGCGGAGCTTTGGAAAAACTCGGAAAGGATACCCAGGCACCAGGG
>A_torda_08469-scaffold6294-97210-97491-p_0-120
CTCTGATACTAAGTTTGAGTGGAAACACTTTTCGCTAACAATTCTCTGGTTTTTCTCTGCTCTATTCTTTTTGAACAAAGACAAGGGCTGGTGACAGACAAGATGCCGCTGTGTGTGCTG
>A_torda_07959-scaffold6219-107877-108172-p_120-240
AAGAACTGCGCTTAATTTTCAAGAGACAGCAAGAGAAAGGGGGCATCATTGACCCTGAAGCAGAGAGGAACCGTTACTTCATCAGCCTCCAGTCGGTATGGCAGCGGGGGGCGGAGAACC
>A_torda_13573-scaffold919-249268-249618-n_230-350
AAATATCATGCTTCTCTCATCTGGCTTTATTTCTCGACACCTACAAGCAGTCAGAAAACAGAATTTCGGAGTTTATATCTTGATAGTTTTGAAAGGTGACAAACTTGATACCTCACAAGA
>A_torda_14315-scaffold5041-328668-329681-n_200-320
CTGTTAGAGCTGCGCTGCTCTGCTCCACTTCCTCCAAATTCAGATTTAAATTACAAATCCCAGAGATTATTTCACTGTGGGGCTCAGCACTTGAAGGGAGTGTTTCTTCGCTTCTGGTGA
>A_torda_08404-scaffold4531-37612-38714-n_680-800
TTCTGGAATGTTTTCTGCAGAGGCAAATCTGACCGATTCAATGGTACTGTTTTCAAGTTGCAGGCATTCATGACAACTGGAAAGATGCAAGTGATGATGTTCTCCAGAACCTATCTCCTT
>A_torda_08137-scaffold1663-27250-27964-p_0-120
TTCCTCTTTGAGTTTGTTCTCAACCTCTTCTCCCCTTTCACAATAGCCATGGGTGATATATTTCTTTCTGCTGGCCTTAGGTCCACTAAATACCAGCTATCCCTAAGTGAAGAATCTGCA
>A_torda_10510-scaffold9260-134544-134870-p_0-120
ATGATGAGTGATTCGGTATGATAAATTCCGTTGGTGTGCTTTTATATGAGACATAGAGACCTGCTTCTACACTTTTTCAGCCCCCGGTTTGAGGAGGAAGAACATTTCAGGGTGCTGGTT
>A_torda_08098-scaffold3198-228536-229632-p_440-560
GATTATGAGCTGAAAGAAGACATCAGGTTGTTTACTGGCCCTTCAGTCCTGTGGAGACATGCCAACAAGCTGTTCTACATCTCTTCTGACACCCGCACAGTTCTAAGTGCTCCTATTCAG
>A_torda_13548-scaffold6710-38153-38479-n_160-280
CTCCTTCATCCAATAACCTGCTAAGAATCCACTGATTTCCTGAGAATGCAGCTGCATGGACTGGGGTGCTTCCATCATAACAGCGACTGAGGAACGGTAAAGCAGAAATGTTTCGACCTA
>A_torda_02975-scaffold2153-69801-70130-p_0-120
TTTGTCAGCTTGGTAGTAGACAAGCTTATGACAGCAGATTGCTACGTAGGTGCTTTGACCAGGTCTCTGTATTTCCACAGGTGCTGGCTGATGGCTCAGCTCTGGACTGCTTGGCGTCTC
>A_torda_13321-scaffold1903-313970-314355-p_200-320
GCCGCGCTGGTGGCTGCATTTCATGTGTTCGATATCCCGTGCCCAAAGAGAATCCACAGGACGCTCAGCTTCCTGGAATCCCTGGTCTTTGAGGTGAGGAGCCCAGCATCCCTCCCTGCC
>A_torda_12498-scaffold16761-7951-8445-n_240-360
GAATCCAGGTGCTGTTTTAGGGATTCTTTTTCCTCAGAAAGGGCTTTGACTTCGCTCTGGCAACAGGAAAAATCCCGCAGCAGGTTACACCGTAAGTATAGGAGCAGTAGAAGCTTGTTT
>A_torda_01784-scaffold3845-40501-40829-n_208-328
CTACTGCATAATCAAGTTTTGAAAAACACAGAGCACCACCCTAGAATGTAAAAAACAAATATTTAAACATACTGATTATTCAAAAGGAATTTTAAAGCAATTTAAAACATTTGTGTTACA
>A_torda_05169-scaffold8339-19341-19848-n_80-200
GTGTTGCTTCACGGTACATTCTTGCATGGATGTTAGGCACCTTTCCTGTTGCAGAAGACCAAGAAGAGAACCGTATTTCCTGTCAGAGATTGGTTCATCTACCGCATGCAGGTCAGGCAA
>A_torda_01326-scaffold1425-128035-128343-p_160-280
CGAAAAAAACAAGATAAAGGAGGTGTTTGCTGAAAAGCACCCCGATTACGTGGGGCACGTATATACAGGTAACAGTAAGCACTATATACTGTCCGTGTGTGTGTGTGTTTGGCTTAAAGA
>A_torda_15485-scaffold9460-3784-4414-n_280-400
CGTCCAGGTAAGAAAACTCCTTAAATTCTTCTGCGGGGCACTGGTCCCGCGTAGGTACCAGTTCATGAACAGCGTAGGGAAAGAGAAGTTGCGAGTGGGAGAGCTCCATGCTCCTCCAGA
>A_torda_07235-scaffold492-381946-383987-n_1921-2041
CGCAGGCTGCTCCAAGCTGGAAGGTTTTAGTTTCTGCCATATTTAAAATATTTCCTTGAAATAAAGAAGGAGAAGGAAAAAAGAAGCAGTTAACATATGGAGACAGAATTACCAAACCAA
>A_torda_03004-scaffold9095-3238-3463-p_40-160
TAGCTTATGCATCATAACCATTTTCTTTGCCCTGTTTCAGATCTGGAAATCTACAATGAAGCACTAAAAATTATTCATGAATTCCCTGAGTACTTCCCGTTTGGTACTGGGAGGAACAAC
>A_torda_02916-scaffold7072-222839-223137-p_80-200
GTCAGTACAGTGCTGTACCACCTCCTCAAGCTACGCAGACAAAGAGCATCGCCAAGGCTCCTGCAAAAAAAACTGAGAGCAGTGACTCTTCAGACAGTAGTGATGAGGCAGAGCAGGTGC
>A_torda_09964-scaffold4935-591506-591972-n_346-466
TTGCAGACACTGGCATAACATTCTTCTCTTTTCCAGGAAAGCTGGAATCCAAACCTACTGCTTCCTGCATCTTCACTTGTTGCTGCTGAACCCCTCTGTCATTGCTGCTGTGTTTAAGAG
>A_torda_06728-scaffold425-64837-65301-p_200-320
GGACAGCCAAATGGGAGAAAAGGGTTCGGAAGAGAAGGACCCTTTATGCGTGGAGTGTAAGATGACACGGCGGGACCCGTCTCCCAAGGAGCTGGTGATGTTCCTGCACGCCTTGCGCTA
>A_torda_08133-scaffold10218-9576-9937-n_240-360
AGGGTCTTGGAGCATTGGCTGCCGGGGAGCCTGTGCGGAGAGGGTGACAGCGGCACGCTGCAGGCGAGCGGTGGTGGGGGCGAGGTGCCAGGGGCCATGCCGCTGGCTCAGCCCCGCTGC
>A_torda_09853-scaffold6557-38387-39502-n_640-760
TGCTCTTTCTTGGAGAAGGTGTAGTTGCACATGCTGCAGATGAAGGACTTCTTGATAACGTGCATGACGTCTGCGCAGAGCTCGCAGGCGTACAGGGTGGTGTGCTTGATCTCCTGCTCC
>A_torda_03893-scaffold18032-0-756-p_0-120
GGGGGAGGCCGAGGCCTGGCCCCGCCGCCCACCCGCCACCCTCCCTGCAGGCCAGGCCCGGAGCCCCGTCATGGCGGACGACGGCGGCGAGGAGAAGAAGCAGGTGGCCAAGTTCGAGCT
>A_torda_08098-scaffold3198-228536-229632-p_480-600
CTTCAGTCCTGTGGAGACATGCCAACAAGCTGTTCTACATCTCTTCTGACACCCGCACAGTTCTAAGTGCTCCTATTCAGCTTTCTTCTGTTGTATGGACAGGTGAAATTGAGGAGGAAG
>A_torda_15244-scaffold5210-78163-78505-p_222-342
CTTAAGATGAAGACAAAACGGAGAAGAGGAGACTCTGAAAGTGAGCAGGTATGGATGTGATTGTGCAGGACATGCAAAAGGACTTCGTTGTCGCAAATACCGAAGGGACTACAAGTATCC
>A_torda_11943-C13421677-883-3407-n_2240-2360
TCCACCGATGCTGTGGCGCTGGAAGGCCACCACCTGGGGCAGGGGGGGCGTCCGGCTCTTCTGCAGGACCAAGAGGTGCTGCCCATCGGGGCTGGACAGGACGTGGCTGGGCTCCTCTCC
>A_torda_07561-scaffold10695-203763-204135-p_240-360
GGCGGTTGTGTGGGGTTTCAGGTTTCCTCATACAGAAAAACTTTGTTTCTCAGTAAGTGTTAAAGCTTGCTAATATATCAGGAGGCAATATCCTTCCATTAGTATATAAGGGTGGAGTTA
>A_torda_15584-scaffold3161-206050-206345-p_40-160
GCAGGAGCATAGTAACAAAGCATGCATTTGCTTGTTTTAGGGCATGATATCCACTTCCATGATAAGAAGATTGCTTTGCTGGAGGCTGGTCCTAGGAAAGAATATGATTGCATGCCAGAC
>A_torda_13723-scaffold1414-61290-61525-p_0-120
CTGCACCTTTAGCAAAGGGCTCACTCAGCCCAGTGCACTCAGACTCTCTTTTATTTTTTTTATTTTTTTTTTTTCTCCAGAAATGGTTCAAGCAGCGCCTGGCTGAGTGGAGGAAGTCAG
>A_torda_13277-scaffold3754-25851-26144-n_80-200
TTTGCTGTTGCTTTGAAATCGTCCCTCTCTATAAAAGGAGGAACTTCATTCAGTTCAATCTCCATGTCCGGGCTAGACTTCATCGCAGAAACAACCATGGCATCACGGAGTTTATTGCCT
>A_torda_05094-scaffold16093-6150-6491-n_221-341
GGTTGTAGGTGCCCTGCTCGGCTGTGAAGGCTGAGCAGAGCTGGGAGGGAAGAGAAAGGAGAGGTGATTCTACAGCCACAGCACCAGGGTTGGGAACTGCTTGGCTTGGGCTTGTGAGAG
>A_torda_12397-scaffold5659-281540-282196-n_200-320
TGCCTGTGCTACTCTGGTAACAGCCACAGCAGTGATACCACCAGGAATGCCCTCACTCAAACCTGTGGAGTCAGTTTTAAAAGGTTCAATACTGCTTTCCTTCATAGGTGAAGGCAGAGT
>A_torda_05346-scaffold773-26460-27690-n_640-760
AAGCTGCATGCATGCCGATCACCTCATTCTGCTCCACTAGGCTTTTTCCAGGGACAGCGTATCTGGTCTCAATGATGTGTCGTATTTCGGACAGTGTCAGGGTGTTTCCTTCGATAGCAA
>A_torda_03508-scaffold3344-347608-347814-p_40-160
TTTATCACTTAACCACTGTGGCATATCCTCTGTGTTCCAGGTGAAGGTGGATTCAGTAATTTCTTCTGTGAGACCACAAAATTCAGGTAATATGCAAACATTTACCTGTCAATGATTTCT
>A_torda_14001-scaffold1894-115993-116385-n_240-360
AGAGATTTATAGACAAGATTAAGAAACATGGACGGCTTTGAGCAGGTTGCTAAAGCAGGATCTAAAAGTTTCCTGTAGAACACACGGGAGAAAATATTGCTGATCGTTATAATGCACGTA
>A_torda_13648-scaffold7013-225352-225671-n_0-120
CAGGAGTTCAACTGAAGCAAATTGTCAGACCACTGTGCAACACGAATGACCACTGCCTGTATCTACTATATAATATATACCTTGAGTGCAGATACGAGTGATTTCTTTGATTCACCATGT
>A_torda_13776-scaffold6044-25193-25428-p_115-235
TCGGATCGGAGGGAGAGGAGCACACCCGAGCCCTGTTTCAGTAAGTGCTGCAGCTACCCACAGTGCACCTGCAGAGAACTAGTCGGCAATTCTGAAGGGCCAGAGCCCGGCTGAGGCTCG
>A_torda_01194-scaffold7493-60190-60556-p_246-366
ACTGGTCACGCATCTCCTCGGCAAGCTGGGGGAAAGCACAAATTCTCCGTGACCTCCATCCATCTGTCATTCGTATCACAACATGTGAACCCTAACAAGTGCTGGGGGAGAGCTGTTGGT
>A_torda_03937-scaffold8469-13666-14014-n_120-240
GCACTGTTTGGCAAAGAGTTTCATTTCAGCCTCAATAAATTCTTTGGACATTTCTTTAGCATAACCACCTTGCCCCTCTCCAGATTCCTTTATGTCTACTTCCAAAGGCTCAGCACCAAG
>A_torda_11359-scaffold5825-60373-60757-p_0-120
ACAAGTCCTGGTTCCACCCATCCCTTTGAGAACAGTGTGGGGCAGCCAGTGGGAGCCATGCCGGTTGTGTGTGTTGGCAGGGGACACCATCGTGCACCAGGCGGGAGAGGCCACGTCGGT
>A_torda_05439-scaffold6429-18927-19214-n_120-240
CAGAAGAGGCAATATTAATTTCTTCATTGATCTGCGCGTTACCAGGAGAGGTTTTGTCACTTACAAGGAAGCCTGGATCCAAACGACCTACAGATGGGGAAGATGCAAATACAGGCAACA
>A_torda_09281-scaffold2210-482199-483734-n_40-160
AACTGAATTATTTTGTTCTTGCCATTCTTATGAACCTTACCTCTGGTAACTTCTGTCTCTCTTTTCCTTGCTTGAGTTGCTGCCCAATATGCTTGGCTGAATTCCTCGGAAATTCTTGCT
>A_torda_14030-C13553919-12470-13602-p_0-120
GGCTTGGGTAGCCATTGGGGGAGGCAGGCAACAAGCAGGGACGAAGCACGGCTCACTCCCCTCTTTTCTCTCCTTCCCAGAAGTCATTCATAAAGCAGAGCTCGCTCTGGGTGGAGCAGG
>A_torda_14034-scaffold2494-25234-25496-p_80-200
GGTTTACGCATCCATGAATACTTGTATTTCCAAGTGCTGAGCCCTGGAGACATCCGCTACATCTTCACTGCCACTCCAGCCAAGGATTTTGGTGGTGTGTTTGTAAGTATTAAGAACTGA
>A_torda_08500-scaffold422-397292-397570-p_40-160
ATGTAGTTATGTTTACTATTTATTTATTTGCAATTTGCAGGTTCTTATTTCAGCAGTCAAATAAATTTGCTAATATGGAAGAGAAGTACAGTTTCTTACAGCAAGAAGCTGAAAAATTCC
>A_torda_10743-scaffold8967-171012-173631-p_720-840
GCATCTCAGGTCTCACATGATGGGGCAGATCACTGTGAAAAACAGTTTCCTAGCTTCAACGGTGATACTAATATAAATGAAAGTTGTGAACACTTGTTTTCTGCAACTCAGGGAGATTAC
>A_torda_09189-scaffold766-447107-447394-p_167-287
TCTGGATGTGCACTTAGATTACTCAAGCACCGCGTCTTCTTTGTGACCTTTCTTCTTGTATTGCCCTCTAATGCAGTGGATTAATTTAAATTGCATATTTGCTATGTTTGCAAGGGGAAA
>A_torda_15943-scaffold2008-252943-253235-n_0-120
TCTGCTGAAAAACTATGATGGAGCCCTTTCCTATCCTTTCAGCTGGACAAAGTTAGTTTGGCTGTCAGGAATATACTCACACAGGCGTTCATGTTCGCTTGCAGGACCTGGAAGGCACTA
>A_torda_14860-scaffold7501-182789-183121-n_40-160
GCACCCACTTCTCTACCTGTTGGCTGCAGGGCTTCTCCACTGCCCCCTTCCCCCTCCAGCAAAGCCACTCTCAGCTTGGGGTTTGCATCTTGGAACAGCTTCAGTAGAGACACGAGGGTC
>A_torda_07417-scaffold1018-341782-342076-p_0-120
TGTTGATATATTTCTCATGTTCCTGAATTAAATAGTTTGGTTTTTTCCTTTTTTTTTTTTTCTCTTTGTTTTCTCCTCAGGGTGGTATAGACAGTGCAATGTCATTCCTTACAGCAAAGA
>A_torda_15567-C13546307-8016-8293-n_0-120
ACGTTCTCCTGCGGCTCTCCGCCTGGGTCTGCCGGCTCAGCAGCCAGCCCCTGCTCTGGCTGGCAGTCGCCCATACTCACTTCTTCACCTGCTCCACCGCCTCCGGCAGCCGGCGGCATG
>A_torda_14521-scaffold13036-2703-2978-n_40-160
CCAGCCCAGCTCCAGAGCTGTCAGTCGCTCCGGATCTCACCTGGAGAGACATTCCTCCCTCAGGGCCTGGATGACGATGCGGGTGATGTTCACGGACATGATGCAGAAGGGGAAACTCTG
>A_torda_07373-scaffold11414-4888-5180-n_0-120
CTCTCCTGCTCATAGAAATACTTCTCCGACTAATGAAAAAAAATTAAATGAAATAATCTACTCTTAATAAGGTTTATTACCTGCAATTGGAAAAGAATTGTTTTGCTTTTTTCTATCTCT
>A_torda_06281-scaffold3957-518601-518808-n_40-160
CTCTGGCAAAGAATAAGGAAAAGCATTTACATATACTTACTGTTTTGGATCAAGAGGGCATGGAATTCTTTTTCTGTCATTTTCTCCCTAATTATAAAAGAACAGTTTTAGACAACACTT
>A_torda_02210-scaffold4668-34027-34372-n_0-120
CATTTCAGGAAGAGATAAACAGCTAAAAAAAGTAACTGATCATGATCCAGTACTTACATCTGCTAACCTGGAAGTCACTAATCGTAGAACACTTGGTAGCTGAAGTTGTCAGACTTGATT
>A_torda_08271-scaffold6065-8421-8651-n_40-160
TCCAGCTCTTTCTCTTTGAGCTTACAATAAATATTGTTACCTTCCAGCTTGTGGATCTCCTCATTTGTCACTTCTAAGGTTTCATCAGATAGAGAGGCAACCTGGATGACCTGCAGGGAA
>A_torda_07970-scaffold714-225449-225966-p_240-360
GACGTGCCCAGATTTCGTTAGCTACAACATTAACAGCTGCATCGATAACTCCACGGTCAACATTGGCAGCTTCTGCAGGAACGGCTCGGTGTCTCGTGTCAAGCTGCTGGGAGGAGTCAT
>A_torda_12965-scaffold16064-8737-9098-n_40-160
ACAAACTTTATAGGACAAAAGCAACGCTGATTGTACTGACTAGTTACCTCATCCATATCCTGCACTTGTGTGTCTTGATCCAGCTGGGCCGGGGGCTCATCTGTCTTCTCTTGCTTTTCA
>A_torda_03614-scaffold685-56562-56906-n_40-160
AACACATTACTCACCAGTAATATAAACGTAAAACACTTACCCTCTTTGCTTATCTCTGTAATTGTAACCCATTCCAAGGTAATATGAAATCCACTTCCTTTTGTGTCCAATTCATCTTTT
>A_torda_13043-C13547667-6513-6775-n_120-240
CACACGTCCCCTTCCAGCAGGCAGTTGGTGACTGAAGAGCCATCCTCAAGGAGACAGGGCTGCTGCCAAGGGCACAGAGGCACATGGGACCGGAGTCCAGCCACATAGCCCGGAGCAAGC
>A_torda_02165-scaffold485-182095-182320-p_0-120
CCCTCCCGAGCTGCACCAAGAGCAGTGCCTGGATGCTGCATGGGAGAAGTTTCCACACCAAGTTTCTCCTCTTCCTACAGCTTGATGTTGCCATCGATGGAGCGGATGAAGTGGACTCTC
>A_torda_12506-scaffold4895-26420-26724-n_40-160
GTTTTCACCCCGTGACTGCCTCCAGATCTCTTGAACTCACCCACAGATAGTCCCCGTCCACTACAGCTGCAAACTTGAGCTTCCTCAGGCGAATGAGACTTGGAGGAACTCCAGAAATCT
>A_torda_01355-scaffold9281-56494-56839-p_80-200
TCCTTTTTCTTTCTCTGCTGCTTTGAAGTTAATTGTATCTGATACCCTTCTAGATATGAAAGGATTGAAATTCCTATTCATGTTGTCCCCCATGAAACCATTGGGAAAGTGTGTCTGGAA
>A_torda_07841-C13491893-34-388-n_0-120
CCGAGGTACACACTGCACCACCAGCGATGCCAGGGATGCCAATGACACCAGCCGGTACCGATGTCCGTGCTCCCACTGACCGCCTCCCTCGGGCACTGGCTGAGTGTGGCCCAGAAGATC
>A_torda_08859-scaffold3346-94766-95037-p_40-160
CAGGCTCCCAAATGACCCTTTTGCTTTTGCTTTTGCCCAGGTGCAGTCTATGATAAATGCCAGGCAGACAGAAATGGAGGGAATATTGGAGGAGAACGAAGATGCAGAGGTTTTTCTGGA
>A_torda_06110-C13250227-124-2018-p_1360-1480
AACCGTGGCCGTCACCCAAAAAGTGCCAGAGAGGCCGTCGCCAAAGACGCAGGTGCCGACGGTCAGGAAATACGCCAAGGTGGCCTTAGCCTCCTCCAGCCCCGAGAAGAAGATCCTGAA
>A_torda_12616-scaffold6716-5422-6042-n_320-440
TGCCCAGGTCGTGGTGCAGCTCCTTCTCGGTGACGTTGCGGATGTGCTTCTTCTCGGAGCATCTCTGGTCGCCGTTGCTGCTGAAGTACCAGGTTTTGTAGAGGAGGTCATGGTGGTTGG
>A_torda_14998-scaffold2075-635934-636215-n_161-281
CGGACCAGGCGACGGCGGCCGCCACCCTCCAGCCCAGCACCTGAGGGAAGCAGAGCGTGAGGGGCCGCAGGGGACGAGAACCGCCGCCTCCCCTCAGGCCCCGCACTCACCTGGCGCAGC
>A_torda_09810-scaffold4121-119280-119594-p_160-280
CAGCCACTGATGGAAGCCCTACCTGAGCTCTCTGACCTGACCACAGGTGGCAGGGGTAGGAAGCTACCCAAGAGGTATGTGCGATTTAGGGATGGGCTGTGTTTTTCCCTTCTTTCCCTT
>A_torda_10349-scaffold7805-181495-181788-p_160-280
AAGTGACTCACCGAAAACCACAGCCTGCCTTGGAGAAGTTTCTACTGCCTAAAAGAATTTACATTATTCAACAGCCACGGAAATGTTAAGATACTCATTAAAATACTCATGTTTACTTAA
>A_torda_05346-scaffold773-26460-27690-n_120-240
TCTGCTTCAGGTAAGCCCACGGAGTACTCTGTGGTGGCAATGAGCAACATGTCCAGAGTTGTCTCGGTACACTTAGCAATAAAGCGTATGAAAGGCCTCACGTCGCCCTCATTGGCTACT
>A_torda_06515-scaffold9111-2315-2688-p_253-373
ACCGCCCTGGGCTGGCACCGGCGAGCGGCGGCACTGCACAGTAGGTCACGCTGGTCGGGATCACTCTGGGCTCTGCCAGATGTGATCCACCCCGGCTGGGATGGAGCCCTGTGTTCCCCA
>A_torda_08238-scaffold2736-101074-101533-p_280-400
GGACAGACTGTGGAACTACGCCTGCATGCCAGCGGCCCAGAGCCTCGGTGAGCCGACAGAGTGCTGGTGGGAAGAGATCAACAGGGCGGGAACTGAATGGTAGGATACCCCCTGTGGAAT
>A_torda_15244-scaffold5210-78655-79042-p_80-200
GGCACCACCCTCTATCTGCTGTCAGGCTCTTTGTGATCAGAATTACCTTTAAGATTCATCCCAGTTGTTGCTCTCCACCATCTACTCATTTCCCCTTCTTGCAGGAGGCAAAGCCAAAAA
>A_torda_01194-scaffold7493-53707-53971-p_144-264
GGGACGGTTCCACTATTACGAAGGATACTCTGTCAGCACGGTGAGTTCTCCTTAAGAAAATCATTCACATAGCGGGAGATAGGTTGTAAAAGATGCAAAAGCGACTGCTCGCTATGATAT
>A_torda_12336-scaffold3801-53416-53719-p_40-160
TAAATTGTAATTTTTCTTTCTGAATATTTGTTTTGTTCAGCTGGTCATCTGACATTCGAATGTCGAAACTTCCTCAGAGTAGATCCTCAAAGAGATATTGTTTTAGATGTCAGCAGCACT
>A_torda_07496-C13479993-1624-2009-p_265-385
ATGACAACGCCTACTCCAAAGTGTGCCTCTACCTGACCAGGTGAGGGACCTTGGCCGGCTGAGGCGTTGGAAGGGGCCTGTTCCGTGGTGGGCCTGGGTTGCCCGCTGTGGTCATCGCCT
>A_torda_07565-scaffold10695-255788-256063-p_120-240
ATGAACTAATGGTTGCGTACAGAGTTCGACCTACTGTTTTATTGCCTTTTTGGAATGTAGCAGGTTTTGTTTTGGGTGAGTTTGAATTATTGCTACTCTTGTTGTTTTGTGAAGTCTTCA
>A_torda_15044-scaffold4304-291358-291662-p_160-280
TAGTAAAACACAGGATGTATGGAACATATGGAAAAATGGAAATGCAACCTTAGAAAATAACAAGGTAAGTAACACCAATGGTCTGTGGAAAAAAGGCAAATCTAAAGTGTTTCTTCAGTA
>A_torda_04966-scaffold12965-1343-3909-n_2160-2280
GGCGTCATTTTTGTTAAGTCGGCATCCAAAATGACAGTCAGGATAGTGACCGGCTCTTCCGAGCCGCACACAAATGGCGCTGCATCACCTGTGTCTTGGACAGCCACTCGCACCGACTGA
>A_torda_12965-scaffold16064-9418-9729-n_160-280
TTTTCCTTCTCCTCCTCTTCCTTCTTTCTCTCTCGCTCCTGGAACTTTGCCCACTCCACTCTGTAATATACCTGCACAAGCAGATGTGAAGCAAGCACCAAATGTCAGTCAAAAAACACA
>A_torda_02069-scaffold8117-36879-38114-n_160-280
ACAGTGGTTTTGACAGGTGGCAATTTATGTTCACGTATGTGGGATCCTTTAATAAATGGTGCTTCTTCCAGGTATGTAAGACCTTCCTTTTTCATTTTTATATCAACAAATTCCTCCTTT
>A_torda_05510-scaffold1527-144421-144713-p_172-292
GGCAAACAACTTGGAAATGCTGCGGAGACTTGCCACGGAGGTAAGACAGCAGCAGCATCTCAGTGCTCAGCCATGCAAAGCTGCATCCCGGCTTTTTCCTACCCTCAGATAAGGAACCAG
>A_torda_04049-scaffold7691-17028-17216-n_68-188
GTCATTACTCACCATCTCCTTCAATGCCATCTTCGCTTTCCTGCGGAGAGAGGGAGAAAAAGGTGCATTAGCGGAGGGGAAGGTGAGCAGCCAGGTCCGTGTGGCATCCTACAATCCCAG
>A_torda_08470-scaffold6294-102954-103322-n_200-320
CAGGCCAACGTAGGTATCCAGTGTCTGACCATCAATGTCGGGATCGATGGAGCAGAAGGCGGCCTTCAGATCATCTGCCTTCACCTCTCTGTTCGAAAACAACTGGGTCACTTCTGTGTT
>A_torda_09819-scaffold8968-114184-114405-p_80-200
ATGCGCACTCTCATCATCCTCACGTTCCTGGCTGTCTTGGTGATGGCTGCTACTTGCTATGGTAGGTGACCTTTTTCACCCGATAGAGTGATAACTCCAAACCTGCAGACATCTTTGGGT
>A_torda_07049-scaffold3043-21558-21891-p_160-280
AAATTGGACCATTATGAGGCGGCCCTCAAGTCCTGTAACCTCGTCTTGGAGCACCAGCCCGGGAACATCAAGGCTCTTTTCCGAAAGGGCAAGGTGAAGCCAAGCACTGCCATCCCTTCC
>A_torda_08175-scaffold16330-4114-4421-p_40-160
CGAGGACCCCCCGTCCCACCTTAGCCCGTGTGTCTCCCAGCTGTGCAGGTGACCTGCGCGTCACCCCCGCGGCTGCGGGGCCGGGAGGTCGCAGCTCTGGATTCCCAGGACCTGGGCTGC
>A_torda_10490-scaffold1385-29853-30181-n_208-328
CACATCCATTGGTACGCCGACACCCTGCTTCACAGGAGAGCTCACGTGCTTGGGGCCACTGCAGAGAGAAAATTTTACGTCCTTTCTCAGCAGCGGCCAAGTAAGCCCAGAGCAAAGGAA
>A_torda_01355-scaffold9281-54467-54724-p_40-160
ACTTATTCTATTTGCTCTACTGGTTTCAAAAGCACCTTGACTCACACACAGGTTGGCTGAGATGACAGGACGCCCCATGAGAGTTGTGGGCTGGTACCACTCTCATCCTCACATTACCGT
>A_torda_10304-scaffold336-159888-160179-n_160-280
CAGGTTTGCTTCCAGTAATTGCCAGTTCAAATTCACAGCATTTATTCATATCTAGAAGAGAAAAATTCAGGGTCCTGTCTTAGCCTTTTGCAAAGAAACCACCTCCTGCAAGCCTGTAAT
>A_torda_00003-C13486213-3240-3508-n_0-120
AACGGCTGGGTCAGCGATGGGAGCGACACAGGCTGCCCAGCCAGCATCCCACCCCGCAGCTCCTGGTCCCAGGGACTCACCTGGTCATCCGAGTCCTTCTCCGCAGCTCCACGGGAGCCA
>A_torda_00318-scaffold17840-1807-2475-p_0-120
TGCGGCTTCCCTCCGCCCTCCCCGTGCCGGTTCCCAGCCCTGCCCTCCCTGCCCACATATTTTTGCTCTGCTTGGAGCAGGCTCGGGACTGCTGCAGAGCTGCCATGGCAGCCAGCACTT
>A_torda_01877-scaffold2166-84543-84779-p_0-120
GAATAAAGGCCGGTTCTCAGCTGGCCAAACTTGGTTCAATATTATTCTTACTATTTACTCTCTTTTATTCCATCCTCCAGGCCAGAACAGTGTCAGTTTAGAGAAAAGTGGCTTAAGGAC
>A_torda_14030-C13553919-12470-13602-p_200-320
GGCCACAACAGCAGCGCCGGCACAGCCCAGCTGTCCCCGGAGAAGGGCTGTAAGCTCCCAGCGTGGTCTGAGGACCATCTGTGCCTGCTGGGGCCGGGGAGCGGAGACAGCAGCTGCACC
>A_torda_12535-scaffold8346-340744-341360-p_40-160
TTTGCGGAGTTTTGTGTTGTTACCTGTTTTCCTTCAACAGCTGAGCACCGTGAAGAGGCTGCTTTCCGAGAAGCTGGCTCCAGTTAATGCTCGTGACGAAGATCAGTACACTCCTCTCCA
>A_torda_11143-scaffold2079-292680-293665-n_760-880
GCAAATAGCGACTGCCTTTCCCTTGCGGGATAGTGCCGTTTTTGACCATTTGCAGCAGCGGGTGCAGCTCGTCCTTGAGCTCCATGAGCTTGACTTCCAAGTCCTCAATCAGCTGCAGGA
>A_torda_13195-scaffold3540-371144-371457-p_80-200
GCTGGAAAAATGTGTGGAAGCTAAAGAAGAACTAGAGGCAGATCTTTATAACCGGTTCATTTTGGTGCTGAATGAAAAGAAGGCAAAGATAAGAAACTTACAGAAGTTGTTGAATGAAGC
>A_torda_05094-scaffold16093-3218-3522-n_120-240
AGCTCCTCGTATCTCCGCAGGAAGAGCCGGAGCCTGGAGGCATAGGTGTCCTCGTTGTACGGCAGCTTCTTCTGCTTCAGGTACTGGGAGACGACGGGTTTGATCTGCAAAAGCAAAGGC
>A_torda_09964-scaffold4935-589393-589618-n_105-225
TGGTTCTTGTTCAGGAGCTATGTAATCCAGAGCCTCAGGCCTAAAGAAACATCCAAACAAATCAGTTAGTGTCGTGGTTTAACCCCAGCCAGCAACTAGGACCACACAGCTGCTCACTCA
>A_torda_10148-scaffold13172-2539-2825-p_40-160
GGCCGCGTGGGTCTCACCCAGGTCACCCTCTCGCCCACAGCGCAACGGGACGGTGTCGGAGGCAGCACTGCGGTACCTCTGGTTCCACGTCAGCTCCCAGGCGGTGCTGCGGATCCGCGA
>A_torda_08466-scaffold6294-29214-29458-n_120-240
AGGAAAGAGGCCTCCCATCATGGGGTTTCCACTCATGAAGACACCTAGGAAAGAATCAGAAAAGACTGAGCGTGCAGGGAGTAGTAAATAAGGAATATATAAGGTGAATGCTGAACACAT
>A_torda_00859-scaffold13587-956-1842-n_680-800
CAACCTCCTGCTTCCTCTCCGATCCCCGGGAAACGCGGGGGGCGCCGGCTGCAGGGAGGCCTTGGCGCAGGGACGCCGGCTGCCCCCTCGCTGGGTGTACAGCTGGCTCAGGGCCAGCGC
>A_torda_06515-scaffold9111-1650-2396-p_360-480
ATTTTCCAAAGGCTCTGGAGTGTTTTGGAGGTGGCCGTGCAGCGGGGGCCGGCAGCCGAGCCAGGACGCGGGTGCGGATGGGCTGCTGCTACCTGGGGATGCGGGAGCCGGTGCGAGCGG
>A_torda_06281-scaffold3957-516071-516399-n_200-320
TCCTGGACCAAGTAAATGTAATTTTTCCATGTTACCTAAAATAGAAGCCTACAAACATAGATTATTTATTTACAAACCAAGCAAATATATACACCATATACTGTAATACCTGACAGAAAA
>A_torda_08137-scaffold1663-30646-31009-p_243-363
CTACATTGATGCTTTTTAAGGACAGCTCCTCCAAAATGGGGTAAATAAACCAACCTTTAAAAATGGTGCCTGAGCAATTTTAAATTTGATCAATAAACGTAGGTGTTTTGATTTAAAGTA
>A_torda_05189-scaffold11871-11292-11569-n_80-200
CTGCTGTCGTCAGCTGCCCCCTCAAGCGCCGGATTTCCAGCATGGCTTTGTATCGCAGCCCATTTTCTTCACAGAATTTACGGGTACACCCAGCATATTCACAGGCCCCCACTGCTCCTG
>A_torda_03388-C13495779-2670-2925-n_80-200
GCTGTAGCAGCTGCCGGGAGGTGGGCGGCAGGGAGAAGCAGGCTGCTGGCACACTGAAGTTCCTGATCAGCATCTCCACCAACGGGCGGGGGAACCTACGAAGAAGAAGGGGAGCGCTGC
>A_torda_14528-scaffold327-28556-28866-n_160-280
AGCCACGAGGGATGTGGGCACGTAGCTCCACCGGGGGCTCCGGCTCCCGCCTGGCCTTCAGGCAGATCTTCTGCAAGGAGATGGGGAGATGAGGGCTGTGGACATCTCCCAGGAAAGCCC
>A_torda_13973-scaffold4285-133405-134249-p_320-440
GATAGCCTCACCTTCAGCAGTGACCCACTCATGATAAGCACAGATAGCTCAAGCTCAGGAGAAACACTCTCCAGAGTCTCCTTGGGATGCCCGGCTCCAGCGGCTCATGAAGATCCCAGG
>A_torda_10520-scaffold3035-168657-168999-n_160-280
TCCACAAGATGCTATCTAAGAGGCTGGGCGCCTCATTACTTTCTGTAGTGTCCGTTACTGGCTCTGGAAGAAAAGCTGGACCTTGGACAGCTAGTGCTGGTCCTGAAGGGGAAAAAGGAA
>A_torda_13072-scaffold1825-132695-133002-n_187-307
AAGGCTCAGTTACGAAGTTGGTGAAAGTAATCGCCAATGCCTAGAAAAACAAATAGAGAAATAGCGTTGTCACTGATGGCAAACATAAATGTGGACAGTCTCTTTAGGCCTGGCGTGTAC
>A_torda_12754-scaffold5566-207661-208070-n_0-120
ACCTGAAAGTCATAATTAAAATTAATTTACAGGCAGTTTCCCTACAATACTTGTTTCATATATGGAGATTTCTGTCTTACCAAGCTGTAAGAGTCTTTTTGGTAGAAAAGCTGAAACTTT
>A_torda_10304-scaffold336-170050-170347-n_177-297
CCTCCAACAAGGCAGGAACCACAGTCTATAATGCGAGGCACTGCAATGAGTAACACAGAAAAATCAGACTACACAGACATTGAAGGCTAGCAGCTGGCAACGCCAGCTCTTAAATAACTC
>A_torda_14271-C13528851-5141-5399-n_40-160
AAACCAGACATCCCTCCCTGCCCCAGGCTGCCAGCCCTACCTGCCTGCAGCTCCTCTTCAAGCCTGGGTACCATGTGTCCAGAGAAAACCTTCGGGTAGATGGGGGCCAGAAATCCAGCT
>A_torda_11765-scaffold15280-2338-2654-n_80-200
CCGGTAAGCCTTGGTGACGACGCGGCGGCGGCGCTTGGGCTCGCTCTCGTCCTGGTCACTGGCGGGTTCCTCGCCCTCGTCGATGTCGAAGTCCGAGTCCACCTCGTCGTCGCTGTCCGA
>A_torda_06012-scaffold2896-298317-298595-n_40-160
CAGGAAGCTTGTAAAAAAGCTGATTGTAAGCCTGGTTTACCTTTGTATATCTTGGCGTTATCACACAAGTGAAGAGTGAAGTAGGTATCCAAGAGGCGATAACCATTCTTATTGATAATG
>A_torda_14034-scaffold2494-27039-27317-p_120-240
TGGGCCGTCATCTCCATTCCCGTCAACGTCACCAGCATCCCCACCTACGAGATGATGCAGCCCCCCTGGACCTTCTGGTAGCAGTGAGAGGCTACAGCAGATCAAGGACTTCTCAGTGGA
>A_torda_07890-scaffold5937-11633-11949-n_160-280
CCAGGGTGACGTCCCCATCCAGGGGCAGGGAATAGACCACGTATGTCTGGTGGATGTGAGAGAAGATGTGGACGACCTGCGAGGGGATGGGAAGACACAGAAATGGGCAGGCAGCAGGGG
>A_torda_14306-scaffold11627-5774-6022-n_120-240
AGGGATCACCAGGATGTTGGCTGAGACCATGAAGACGTCCTCACCCTGCTGAAATGAGACATATGACGTGGTTTTCCACTGGGCAGTCCCACCTGAGATGTGGGAGCCCACCCATAATCT
>A_torda_09526-scaffold405-332805-333069-n_120-240
GAAAGGCACCGGGTCCTGACGGTAAGCTGTATAGTTCTTGCGCAAGTCCCATATTTTGATCACACTGAAATAGAAAAGCACAAGTCTCTTCAACTTCAAAATTTCTTTTGCAATGCTGCT
>A_torda_12774-C13448939-505-1464-p_720-840
AGACCTTCCTCAAAGTCTCGCAAGAGCAGACTGAGCCCGAGGGGGTGAAAGCCAGCGAGCTGCCACACGCCCCGGGAGAGGAAAACATGCCGCCCTCGGCGGCCTCCATCAGGGTGTCCT
>A_torda_10510-scaffold9260-138190-138463-p_0-120
TTCTCAAAAAACCCTGAGTTCTCAAATGGATAAATTGTCTCAACTGTGCTAACTGTGACAATAATACATTTTTCTCTTAGGATCCTACCTTCAAACCATGCCAGATGAAGACCCATTTTG
>A_torda_14860-scaffold7501-190693-191376-n_0-120
ATCCCCCATATGAGGAAAAAGTTGAGTCAATGCAGTTGCAAATAAGAGGCAACGCTGTGCCCAGACCTGTAAAGTCTCACCTAAATCCCTTGCTCCTCCTTTCGCCTGCGGAGGCTCAGC
>A_torda_15968-C13309025-1188-1480-p_80-200
GGCTTTGTGGACAACCGCCACGGTGACGTGATGGTGGTGCGTCCCATGCGGGAGTACATGGCCAAGGAGATCGCCTTCTACAACCACTTCTTCGATGTCCCCACCGTCATCGCGCCACCC
>A_torda_03161-scaffold18042-10097-10392-p_0-120
CTTGTGTCACCTTGTCCCATGCCTAGAGAAGGCTGCTGACAGGGCTGCCTTGGGCAGAGCATCTCCCATTCCCTCCCTAGGTCATATCCAGATTGCGCAGGTGCCAGGGCGGCATGAGCC
>A_torda_06403-scaffold2151-52247-52515-n_40-160
GCCGAAGGGCAAAGGCCGGCGGCGGCCGCGCTGCTCACACCTTCTTCAGGTCCTCGGGGCCGAAGGAGAGTGGCAGCAGCTCCTCCAGCTTCTTGACGATATAGGTGCCGTCCGCTTTGG
>A_torda_14798-scaffold13-145334-145620-n_166-286
CCACGGAGACACACTTGGCCTCGGGGTCATAGCCCACCATGCCTCCCGGTGTCCCCGCAGCCTGGGCAGGGGGACAGGGTGAGCCCTCCTCACACAAAAGGCTCCTTCCCACACCAAGAG
>A_torda_05898-scaffold5048-13901-14577-p_160-280
AGAAAACGCATACTTCAGAATGGTGGAAACATCAGCACTAACGAACCAGATGGATTAGTAGAGGGGTACCTGAGAACTACAAGGGGTCTTGGACATCACGGAGATCCAGTACTGAAGAGA
>A_torda_15841-scaffold5307-32662-33229-n_200-320
GACTGTTTTCTTCTGCTGTTCCGTAAGGTCCGCAACTTGTTTCTGTATCCAGTTTCGCATTAAGGTCCTGCTGCATAAGCCAAGTGCCGGGTTGCTCTGTGAGGTTCTGGAGTCATCAGC
>A_torda_09853-scaffold6557-38387-39502-n_920-1040
AGTCCCTGGAAGGATCCTTGCAGTCTGGGTGCATGGGGACAGATTTTGGTGTGCCTTCGCTTTTTGCCACGTGCTCTGGAGATGGACTGGCGGACGCTTTAGAGGAGCTGGGTGCAGGTG
>A_torda_13635-scaffold1178-41983-42249-p_80-200
GTAGGCGTGAAAGTAGGTGTTCGTACAAGAGGATGCAATGGACTTTCTTACACGTTAGAATATACAAAATCGAAAGGAGACTCTGATGAAGAAGTAGTTCAAGATGGTGAGTTTCTGATG
>A_torda_07561-scaffold10695-200669-201008-p_200-320
TGTGACTTGACTTTTGATGAAATTAGGAGGCTTAATCCATCTGCAAAACATCGGCTAGGGTAAATGAGCTATTGCTATTCTGAAACTACTGTTTCAATAATGAAAAAAAAAATTCTTGAT
>A_torda_09281-scaffold2210-488446-488741-n_120-240
CATTCTTTCCTTTCGTTGTCAAATCTCTCCAGCAATTCCATCTTCTCTTTATTCCAGTTTCTCTCAGTATTCTCCAGTTGTTTACGCAGGTCCATGGTTACAGCCTGTGTAAGAGCAAGA
>A_torda_03893-scaffold18032-0-756-p_560-680
GCGCGCTCTACATCGAGCGGCCGGCTGACGTGGAGGAGGGCTTCTCCCTCCAGGCCCCGCTCGTTTACCACTTCGGCTCCACCACGCCCGGTACCAACATCAAGCTCTACAACAAGGTGA
>A_torda_08098-scaffold3198-242355-242927-p_360-480
AAGCTTCAGAATGAACGTGAAGAGAGTGTGCTGAGTATGAATCAAACAATGAATGGTGCCCTTTACCGGGAAATTGCTTTGAAAATAGCAGAAGCTCAGCTCAGTTCAGATAGCATTGTG
>A_torda_07890-scaffold5937-12007-12313-n_120-240
CCCGTCCAGGCCCGGAGGTGATCTGCCAGCGCCTCCCTCTGCTTCTCCTCCTGCAGACCCTGATCCAGCGGGAGGCTGGGGAACTCCCAGAGCCCAGCCAGGAGACCTGGGAAGGGGACA
>A_torda_02916-scaffold7072-225766-226479-p_560-680
AGTACCAGCAGTGAAAGCAGCTCTGAAGAAGAGACCGGAAAAGTCAACGGAGGTATTACCTACAGTCTGAGAAGTGGGTCTGTCAGGCAGTGTTACTGAGATAAGCATGAATGGGAGCCT
>A_torda_08133-scaffold10218-11296-11525-n_109-229
TGGCGGAGCTCAGGAAGGCTGAGCAGGTCACCAGGTGGACCTGTGTGCGTGGGGGGGTGTCACTGTCACCCCTCAGCGCCAGGGCAGCCCTGCTCCTGGCCCAGGGCATCCCTGCCCAGC
>A_torda_15313-scaffold4725-9141-10543-n_880-1000
GCAGATTGATCCAGTCAGGATCAGCCATCTTCTTGATGGCTGGCAGCAGCACGTTACAGGCGACCAGCTCCACCACCACAAAGCGTCCCGTCCGCGTCTCCAGGTGGGGCCAGGGCACCA
>A_torda_12712-scaffold4552-55147-55409-p_40-160
CATGCTCGTGCCTGCTGGTTTTTCTCTGCTTCTCTTCTAGATCATCCTACTCTGCAAAGAGAGTATGAAAGCCTTCTAACCTTGGAGGGTTTGCAGATCATGGTTTCCCAGTGCCTGCAT
>A_torda_14001-scaffold1894-115245-115580-n_80-200
CTGTCAAATTCAGATGATGCACCCACGAGGCTGTTGAATTTGAGTTGTTTGTTTTAGCAGAATTTTCTGTTGTGCTCCTCTCTTCACCTTCTACTTCTTTGTCTGCATCCACAAATTTTT
>A_torda_14001-scaffold1894-117276-118980-n_1480-1600
ACAACTTTTCGCATACTTGCCGATCCCCAGGGAGCTAACGAAGGCCTCCAGTTCCCCTGCCTTCAGGTCGTCGATGGCGTCCTTCTTGCCGCCGTCCACCATCTCCTCCGCCTCGTCCAC
>A_torda_05448-scaffold8330-30367-32222-p_960-1080
ACCAGGAGAAATGCAAGAACCTTCATCTTCTACGAAAGTAGATGCTGATAATATATATTTCTCTTCTGGTGATGATGCATGTACAGAAATTTCCGTGGTATCCACTGAAAATAATCTTAC
>A_torda_01526-scaffold8270-80743-81422-n_559-679
GCAGAAATTCAGCTGTGTAAGGTGGATGCATTGGAGGACTCTGGAAGAAACAAAATACAGCGAACTTTTATATAAAAAAATTACAGTGACAGGATGCGTATTCTGTAAGGCTTTGGAAAT
>A_torda_08736-scaffold8545-10164-10532-p_160-280
TCTTTATCATTGGCATCAGCAGGAAGAACAGAGAAACAGAGCAGAAGAACCCAAATGAGCATCAGGTCCTCCCTTTCACTGGTGACCTTGCACATGATGGAATCAGCCCTTCCTGGGAAA
>A_torda_06237-scaffold2723-149041-149380-n_40-160
ATGTACTCTTGCAGAAGACCGAAATAAGACACCCACATACCCACTGATGCGTTTATACACTGCTGCTCTAATGGGTTCTGCAGCCAGGAACTCCTCTGAACGGCTGGATAACAGCGTTAA
>A_torda_00721-scaffold8741-107325-107608-n_40-160
TCCTGTGAAATCACTGACTGTAAGAATACAGCTTACTCACCAGATGATGCTGTTCTTGAAGAAACAGAAGAGGCCTCGGAGATACGCCAGGTCACTGGGGGCAGAATAAAGAATGAAGCC
>A_torda_06281-scaffold3957-516071-516399-n_80-200
CTTGAATCTTGTAGTTGCCCTTTCCACAAGCAAAAACTGAACATTTTCAACATTCTGTAAGGCAACGTCAACCCAATGAGACAGCTTTCCTCGCCCAGCTCCAAACTCAACAAAACATCT
>A_torda_13342-scaffold1604-39595-39822-n_0-120
AGGCAGTGGGTGACCTTGCACAAATCTTCCCAACTGCCCAGGTGTTTTTGAGCTGTGCATTTACATCAGTTTTCTGCCTATTCTTTGGCATCCCCAATCCCTCCAGCAGTTATCGCAAAT
>A_torda_15168-scaffold8402-34230-34488-n_120-240
TCGCGTGCCAATTTAACCAGTTCTGCAACAGCTCTTTCAGGCTCTCAATAACACTGCACTGCAACAGGCAAAGAGAACGCAGATTGATGACAATTTACATAAGCGAATAATACTAAATAA
>A_torda_15969-C13439181-1606-1823-n_40-160
GGATGGAGAGAGACGGGAGCGCACGGCAGGTCACACTCACCTTCCTCTTCTCATCCACTTGAGAGAAGAGCTCGTCCATGTCCGCCAGGTACTTGTCCTGAAAGAGAAGGACTTGAGGAG
>A_torda_14973-scaffold12353-51019-51284-n_145-265
GCAGCTGGATATCAAAGAAAGGAACCTCATTTATTTCATTCTGAAAAGAAAAAAAGAGAAAATAGTTTGTTAGGCTTCTTTAATGCACAGCTAGATCATAGCAAAAGTTACCATAGTACA
>A_torda_13303-scaffold3952-92313-92646-n_80-200
CTGTTTTCCATACATAGAGCATCTACATCGATGATACGGTTTTCATGCCCTCCTAAGACATGATTAAGTTCTTGGTTTAGTCTGTCAGACTTGTCTTGGTAAAAAGAGCGTTCCTCTTTC
>A_torda_04111-scaffold377-10109-11730-n_1501-1621
ACAGGAGGACGATGAGGTTGCCGTAGGAGCCCAGGCAGAAGACCAGGGCCAGCAGGGAGGCGCAGGCCGCTAGGGTGGCGGCGTGGGTCCCCTCCCGCAGCTCCCCAGAGCCGCCGCCCG
>A_torda_05189-scaffold11871-19552-19805-n_40-160
CCTTATCTCCTTGCAAGGTCTCAGCTTTTTTTCTCCTCACCTGTGTGACAAGTTCATTTCCTTCGCGACTCGCTGGGACATGGACACTGCAGCCACACGCCGAGGCTCGGTGATTCCAAT
>A_torda_05595-scaffold4730-391874-392517-n_360-480
CTATTATCTTGTAGATTAAGAGCAACCGTTTCTTTGTCTATCCCAAGTTCTCGGCGTCTTGCTTCTTCACTTTCAATGTAACAAGGATTAACAAATGCAGTCTTGAGGAGATCCAAAGAA
>A_torda_09738-scaffold8822-92910-93180-n_40-160
TGGGTCGTGTCAGGTATTGCTTTTTTTGGTTATAACTTGCCTTTCTTTTCCACAGAAGCAGAGCTGTTGCGGTGATGCTCAATACAGCAAGAAGAACCGTAAGGGTAGTAAGGATTTCCC
>A_torda_10304-scaffold336-170977-171311-n_160-280
TCTTCATAATCTCCTAGATATTCAGGAATAAATTGGACCGTATACTGGCATGTCATCCCAGGAGCAATCATTCCTCCCTTTCCTGGAAATTTTCCTTGGGAAAAAAAAATATGCAGGGAA
>A_torda_10304-scaffold336-166212-166535-n_203-323
GTGATGAACACAAGTTCCAGAGCTATCAGCTGTCCAACCCCTTGAAGAAATAAGTAGGTATCACTGTTTACCATCTGGCTATTAACATTGTTCATATTACTCATTAACCGCAAATGCCAG
>A_torda_12739-scaffold3979-175666-175957-p_120-240
GGTGGGAGGCAGAGAAGGGATGGACAATGAGCAGGTTCAGCTGCAGAAGCAAGAGAAGATCTCCCAGGAAGAAGCAAAAGAGCTTAAACAGGTATAAGTTGAGATCGCTTTGATATAAGA
>A_torda_02916-scaffold7072-225766-226479-p_280-400
CTCTGATAGCTCAAGCAGTGAAGAAGAAGAAAAGAAGCCAGCAGCAAAACCAGCCACCAAATCTACAGGGGCAGCAAAAGCAACTGTGGGGAAGAAGGCAGCTGCTTCTAGTAGTAGTAG
>A_torda_11345-scaffold13529-0-1879-p_0-120
GGGGCGGCGGCGGCGGCGGCGAATTTAGGGCGCTCGGCGGGGGCCGGGTTGGAAGAGGTGGTGCAGGAGGTGCAGCGGGCGCTGGCGGAGTTCGTCAAGGCCAATCCCAAAGCCTGGGCC
>A_torda_01621-scaffold14031-28416-28689-n_0-120
TGGAGAGCTCAGTACGACTCTACCAAAAGGTGGGAAGGGACTTACCCACCACGCGACGGCGGACGCCGAGACAAACCTACCTGGAGTTTCTGCTGATGGCGGCCACCATGAGAGCGGTCC
>A_torda_12739-scaffold3979-170814-171459-p_120-240
AGCAGCAAGCTCTGGAAAGCGCCATTGGAAACCAAGCCAAAGGAAACTGCCACAGTTTCCGATTCGAAGAACCAGGAAGGAATCATAATTAGAATTCCAGTTATTATCACCCACAGAACA
>A_torda_03508-scaffold3344-347608-347814-p_86-206
GTGGATTCAGTAATTTCTTCTGTGAGACCACAAAATTCAGGTAATATGCAAACATTTACCTGTCAATGATTTCTACTCCTTTTTCATTCATAAATTTAAAAAAATTATGAAGCTTAGACT
>A_torda_00514-scaffold8722-15360-15598-p_80-200
CTCTGGATCACGAGGATTGAAGCAGCTTCCCTTGAACATGGTTTGAAATACCCGGCTTTCATAAGCAATCTGCTTAAGGTAAGGATGGTGCTTGGAAACTAATTACTTTGAAACAACAAA
>A_torda_07361-scaffold3439-488364-488693-p_40-160
TGCATTTGTTGCTGTTTTAAAGCAATTTTATTTGTTTACAGGTGTCAGCTGTGATGCATGTTTAAAAGGAAATTTTCGAGGTCGCCGATACAAGTGTTTAATTTGCTACGATTACGATCT
>A_torda_05742-scaffold9542-13740-14037-p_40-160
TGCTGAATGTAATGCACGCTTTCTTTTGACTTGTGTTTAGTTTTGAGTTATTGTCAAGTATGGCAGATTCCTGCAGTGTTGTATCAGTGCTACACTGATGTCATCAAGCTGGACACGGTT
>A_torda_13342-scaffold1604-50666-50895-n_0-120
CTTCGTGGATTTCATAACACTGTCAAAATACCTTCAAACAATATTTGCCACACATATTTTTCAATCAACCATAAATTTACCTCATCATCCTGGTATCCTGGTTCTTCTTGGACTACTTGA
>A_torda_04121-scaffold4715-23470-23783-n_0-120
AAGTGAATGAAGGGTTCTCTGGACCTTTCCATCCACTCAATTGAATTGGGATTTTTGAAGTCAGGAGATGTATTGCCTACCTGTCAGGGGTGGTGGGGTGTGTAAAGCCGGCGTATCTTT
>A_torda_01138-scaffold6207-34483-35034-p_400-520
AGTCCATCGTCTCCTGCCTGCTTTGAAAGTCTTGTCAGTTGAAAGGAATAATCTTAACAGAGTTCCAAGAGGTAAGCATTTCCAAATCTTTACGGACCTCACTCCCAAGGGGTGAGTTGT
>A_torda_14860-scaffold7501-156348-156697-n_0-120
TGCTGGAGCAGCATGTACAGCTCCTGAACGAGCCTAGTGGATACCGGGTGCCATGCATGGGCACCCGCTGCTCACTCTCACTTGGTTTCTTCACAAATCAGAGTGACTTTGTCATCAAAC
>A_torda_02258-scaffold662-668934-669461-p_407-527
AAGTATGAAAGCAGGAATGGGATAAAGCTGCATTTGATTGGTAAGAGGGCATGAGAGTGCCAAAGGAGGGAAACCCACCCCGAAGAGAGAGCCGTAAGATGTGGAAACTAGTGAGCTGGT
>A_torda_13347-scaffold4257-28875-29135-p_0-120
CCCCAAATGGGAGATATTCAGGTTTCTGAGAAAGGCAGACAGCTTCTCTGGCATGACCCCCTCCTCTTGTTGTCTCCCAGCACAGGTGGTGTTGTAGATCCAAGCTTGAAATCACAGGTG
>A_torda_03453-scaffold5649-45672-45954-n_40-160
TACTGGAAGATGCAATAGATCACACTATAGCCTCACTCACTTTTCAAATCCACTGTGGCTACTCCAGCAGGTTTTCAGACTTCCCATGCCTTGACTAGTGTGAAGAAATCCGGTTTTTAA
>A_torda_02069-scaffold8117-36879-38114-n_240-360
ACCTTCCTTTTTCATTTTTATATCAACAAATTCCTCCTTTTCAGTCAGTTTTTTGTGATGAACGTTCCATGATTCAAAAGCACTATTCTCACTGTGAAGAAAATTACCTTTTTTTGCTGG
>A_torda_12459-scaffold4841-9527-9776-n_120-240
CTTTCAGGGAAATCTCCAACTCCATTGTCTCCGCCTGCTTCTGCAGCTCCTGTGGAGGCACAAGCACAGCCTCGGGATTTCAGGCCCCATTTCCCAGGAGCTGCAGGGAGGCAGCCTCTT
>A_torda_05189-scaffold11871-13815-14208-n_120-240
CCCGCTGGTTAGCTGAAGCTTGAGATATCCAGGTGACTCTGAAAGACGAAACCCCAGTAATTTTGTCGTAGAAACGTTTCTTGACCTTTCCACTATCAACCACGTATTTGATGCCTGGGA
>A_torda_07887-scaffold4772-7903-8246-p_223-343
CTACCTGAATAAACTCCCTGTGAAGAGCGAGTACCCCAGTGTAAGTAAGCAGGCAGCTGGTCTGCCCCTCAGGGCTACCGCCCTTCCTGGGGCAGTCCCACCACCTGCCTGTAGGGACAC
>A_torda_04132-scaffold6058-65083-65365-n_0-120
AAACAAACCCAAACCTGCATGCATGCTCCCTCCATACATACCCTCCACAGGCATACAGCCTTAAAAAGTTTGTAACTTACTTCAGGGTTCCTCTGAACTGGCCACAGCTAATCATCAGCT
>A_torda_00011-scaffold4954-34393-34651-p_138-258
AGGCCGCAAGTGGGACACCGACTTGCCCACTGACTCCTCTGTAAGTTTTTGAAGACATCTTGATACGATATCTTAAAGTGGATTGCCTTTCCGTGTAGGTTTTGGAGGGAGTAGCCCATA
>A_torda_02975-scaffold2153-74983-75394-p_200-320
ACGGACTGGGCTTCAAGAAAAAGCAGTTCATTCAGTACAGCAAACCCAGTGAGGCAGTCTTTCTCATGCAGCGTTTCAAAGCCATGTTAGACCCTAAAGGGATCCTCAATCCATACAAGA
>A_torda_15209-scaffold3150-5500-5713-n_40-160
TTACTACTGTTATTTCTTTACATAAAATACTGAAAAGTACCTTTGGAAACGTTATTCTTGAACCTTTAATGTCAAATTCTGTTGCAATTGTTTCTGTAAAACAGAGATAATTATAATATA
>A_torda_07089-scaffold1669-300384-300773-p_269-389
GTCGATGCGGGACTCCTGGTTCCAACAAAGATTTTCCAAGGTGAGTGGTTTTGCGCCTGGAAATGGATGGCGTCTTCTTGCTCATGCAGGTGATGGACGTAGGAGCCGCGGCTCGTTCGT
>A_torda_01888-scaffold9004-47337-47645-p_160-280
TCCGTGGCTTTTTTAACTTGTTGTCTCATCAAGTGTGTGAAGAAAAGTGAAAGGAGGAGAACTCAAAGGTATGTCAAGAAAAGATTTTTAAAACCAATGTAAGACTGCACATCATATGGC
>A_torda_13342-scaffold1604-46944-47251-n_0-120
AAAAAATCTAAGAGAAATGTTGCACAGCATTTTGGAGAGGCCAGCATAAATTCAAACTATCAGGAAAGTGATTGCCTTACAATAAGCTTGTTTGCTGCTTCTTTAATCTTGTCCACTTTG
>A_torda_06237-scaffold2723-147102-147391-n_169-289
GTTGCACCAGTTGTGCATACAAACACTTTGTAAAAGTAACCTGAAAAAAACAGAGTGAAATAAAACCACTCACTGCAGTCTGTGTTGTGTAGGGGCATCAAATTTCCACCAGCCTCATCC
>A_torda_10510-scaffold9260-115845-116157-p_80-200
TATACAATTCCGAACCACCCCGATGGACAGCACTGGGGTCCCGCATATCCTCGAGCACACTGTGTTATGTGGTTCTCAGAAGTATCCTTGCAGAGATCCATTCTTTAAAATGTTAAATAG
>A_torda_13537-C13126030-17-1503-p_320-440
GGGCAGAAGCTGAACATGCCCAGCCTGAGCTCGGCGGAGCTGTGGCGTGCCAGCGGCCGCTGGGAGCAGATGGGGCCGGAGCTCTTCCGGCTGGCAGACCGGCACGGTAAGCGCTATTGC
>A_torda_01398-scaffold5610-305116-305482-n_120-240
CGTGTTGATCGTTCTGTCGTACAGGTGCCTTTTGCCAGGATCTCTCACTAGTCCCCACACACAGGGAAGAGGTCTCTCTATCACTCCTGCTCCCAGAAACCCGTGCCTTGTTGCTGAAGG
>A_torda_06105-scaffold12288-73294-73939-n_360-480
ACTGGTGGAGGTGACACACTTCCGTTAGGCGCGCTGGAACTTGAGCTGGTATTTTCTGAACTTGGACTTGTGGTTGATCTGACTGAAGTTTTCCTTCTCTTTCCACCGCCTGACAGTGGT
>A_torda_07089-scaffold1669-306386-306726-p_40-160
AGCCCCCTGAGCTGTGCTGATCATCAATGCTGTGTTTCAGTTGCAGATAACCTGGACAACAGCAAGGCGAAAAGCACCATCACTGCAATTATCGTGATTGTGGTTCTCAGTTTACTGTTT
>A_torda_07890-scaffold5937-15519-15817-n_80-200
CAGCGTCCTCCAGGGCAGGTCTCGCTTGCACCCGTCGTACCAAGCCAGCAGGTTCCGGCGCAAGGCCCCGATCTCGGACGGGTCGCTGAAGAGGTGCGGGGCGGGCGGCGGAGCCGGGGT
>A_torda_11144-scaffold2079-303161-303520-p_200-320
CACAACCTTCCCATTCCGCTACCACGGGGAGATCAGGAATGTCCAAGCAGTTCTGACACCGGCATCCTGCTATGCCGACTAGCTCAATCCATTGCAGTCCATGTTCCTATCAGAAAATGC
>A_torda_04028-scaffold511-391493-391754-p_120-240
TTCCTGTGACAAACACCATTTTGGATACTGGTACAACATGGGCCACCCTGCAGTGCTGTGTGTAAGTTTTTTGATTTTAACTATGTATTTAGGCAACGGGCCAAGCTAGCGTGAAATTGG
>A_torda_00978-scaffold2720-22351-23098-p_160-280
ACCCGAAGAGAGCTTTTTCAGGATCTACAAGAGAATTTCAGCAGTGAGTCAAGTTAACGTGCGTGACTCTCAGCGTGTGTTGTATATCCGTTATAGGCACCATTATCCCCCAGAGAATAA
>A_torda_11711-scaffold15276-31591-32007-n_80-200
CTGGGGGGTGCTGGAGAAGCCTTCCAGCATCATCTCCATAGTCTTGCCAGGCATCAGCTTCATCCTCAGTGGTCGAAGCCTAAACACAGGGCAGGCAGGTTTGGGGGTTTGGGAGGAATC
>A_torda_00011-scaffold4954-29883-30248-p_240-360
CCTTCCTTCGAAACGAAGAAGAGAAACAGTACAGAGTTCAGCTAGGTAAATAAACTGATGTAGTTGGAAAAGCTTGGTAAGGAGAAGGTGTTGGTTTTATTTGAGATTGGCTTTTGCGGG
>A_torda_05189-scaffold11871-7248-7506-n_0-120
TAAATTATAATTCAATGGTGCTTGAGGTACCACAAAGCCTGTACTGATATGACTAATAATTAAGCAAACAGAACACTTACATTTAGGATTTTTCTTCCATGCAGCCAGTAAAGCATTGCG
>A_torda_05504-scaffold901-9967-10304-n_40-160
ACAACTTAGGAACCACACGCCCCTACCTCCAAAGGGCCACAGAAAGGATATTAATTGTTTCATCCAAGTCTTCCAGGTCCCACTCGATGCTCCGCAGGTTATTCCTGAGCTCATTAGTGG
>A_torda_10787-scaffold3345-22150-22427-p_40-160
CTTGCAGTTGTACGCCGAGTGAAACGTCTTGTTTTCCCAGGATTTTGCTAAGGACTGTGGAATCTGCTACGCCTATCGCCTCGATGGCTCTGCTCCAGATCAAGTGTGCGACGATCCCCG
>A_torda_09648-scaffold4465-132095-133317-n_1080-1200
TCCAAGTCTTTCAGATTTCCCCAGGCTTGCTCAAAATAACAGGCTTTGGAAGAATTTAAATCCTAGTAAAGACATATTGAAATGCATCTATTAACACTACAAGACAATGTTCAGTAACTG
>A_torda_02069-scaffold8117-35776-36721-n_560-680
TTCCACGGGGTCTGCCTCCTGTTTTGGTGGTATGATGGGTGTTAAGAGTTCACTGATGTTGAACGAGGGACTGATCGATCCAGGGGAGTTTACCTGTGTAGCCAGAGGAGTGACATCCAG
>A_torda_08446-scaffold2513-5382-5899-n_280-400
CTGCCACACCGAACATGATGAACAAGCCCAGGCAGTCCTGTCCCACCAGGTGGCAGAACTCTGCCAGATTCTCAAACCTGTTCCTGTTTTGGAAGTGCTCATCTGCCAGTGTGGTTTCCT
>A_torda_03220-scaffold4724-52546-52845-n_179-299
GAGTGTCTTTGAAGGGCTTTTTAAGATATTTAGCCATCTTCTACCTTTAGAAATATAAACGGTGAAGAACTCATTAAGCTAGTGTTGCACAACACTCCCCAATGCCAGAAGAAAAGGCAC
>A_torda_05448-scaffold8330-37175-38489-p_1194-1314
AGCTCTCCAACACCATCAAAAAAGAAGAAAATAAAGGCAAGTACAGGCATTTACTCTTTAATTTAAATTTTGAAGTATAGATTAGACATCTATATGTCTATATTATTCATAATGGGATGG
>A_torda_00125-C13539203-6007-6216-p_0-120
ATCTCCTGGCTGGTCCCTGTTGCTGTGGGACTGATCTGATCTCACTCCTGGTTTTGACTCTGCTCTGAATTTCTTTCCAGGCCAGATCCTGACCACCTTCCCCCTCCAGGCTATGACGAC
>A_torda_02627-scaffold1628-62832-63872-n_600-720
AAGTACTTCAAAGCGGAGTCCTTCTCCGTGAAGGTGAAGGGAGTGGCGTCGTAGGAGACACCGTGCAGCGCCGCTGACTTCCCCGCCATGCTCTCGATTAACATCCCAATGGTCATACGG
>A_torda_05448-scaffold8330-24235-24626-p_271-391
TTTGTTCACCAGTCACAAACCCAAGAAAACAAGATCAGCAGTAAGTTGCACACTTTTTTAAACCTTTTTTTCTGTGAAAAATCTATGGATTATAGATGGAAGTTTTCTAAAACCAGGGCT
>A_torda_02210-scaffold4668-57455-57792-n_160-280
GAAGCAGGACCTGCAGGGCTTACTTCTTCAGGAACAAACTCTGTGCTGTTTATTACTTCAGGAGCCATCGTTTCAGTGAGAGGGTCCACAATCTCACCTGCAACACAGCAAACGCACATT
>A_torda_07841-C13491893-734-1010-n_40-160
CCCAGTGCAGGGACTCACCAGGGCTGCTGGCAGGGCACACCTCTCCGTCCTGCTGTCCATCAGCCCTCGCCTGCTGGCAGAGCGCTTGTCCCTCTCCTCGAGGTGGGCGTAGGGGTTCCC
>A_torda_04966-scaffold12965-1343-3909-n_1720-1840
TGGGAGGTGCGATGGCGGGCGACGTCGGGGTGGGGACGATTCTGGTCGGTGGCTCTTGCACGGCAGTGGTGGGCGGCCCGATGGCAGTCAAAGGTGTAGGGGTGGCGTTGATCTGCCGCC
>A_torda_01422-scaffold9363-72104-72547-p_320-440
AAGGATAAAGCTTCCAGCACCAAACAGGCAAGTAACTCAAACGGTATTTGGGGCAGTTACGAGTTGCTTAGTAGAAGGAGCAATGAATATCGTTTGTTGCAATGGCGTAGTGTCCCGAAC
>A_torda_12754-scaffold5566-207661-208070-n_200-320
CGAGCAGGTGTTGGTAAGCCAGACCGTTTCAGACTGGCAGGAGTCACGAAAACGGACCTCTCAGGAAAACAAGAATTCTGAAAGATCCCATCTTCTGAGGATTTCACAGGAGTGCTGACT
>A_torda_01331-scaffold1425-557223-557591-n_200-320
AAAAAGCAAAAATTCCGGTGGGGGAAAGAAAAAAGCTTATTATCCCAAAGGTAATAAGTTTCCCTCTGGTAACTTCATACAAGCCTTTCGCTTTCATTGTGAGCCTCTCCCTGCCGGATT
>A_torda_01355-scaffold9281-56494-56839-p_40-160
AATGGCATGTGTTGGACAGACTGTTGCAGGTTTGTAGGTGTCCTTTTTCTTTCTCTGCTGCTTTGAAGTTAATTGTATCTGATACCCTTCTAGATATGAAAGGATTGAAATTCCTATTCA
>A_torda_12214-scaffold3133-33226-33861-p_440-560
TTCAGATAAGGTTGTTGGGATTCTCATGAGAGCCAGGAAACATGGGCTGGTGGACTTCGAGGGAGAAATGCTGTGGCAAGGAAGGGATGATAATGTCATAATTACCTTATTAAAATAAGC
>A_torda_00751-scaffold1836-2238-2579-n_160-280
AGGATTCCTGTTAGTGAAGTCTGGGGCAACAATCTCATTTTCACTTGTGTCCACTTCAGTCTCAGTTTTGAGACGCGCTGTAGTTGATGCAAAACGAAGACCTTGAGGAAAGCAGGAAAT
>A_torda_14973-scaffold12353-5894-6228-n_200-320
TGGGCATAGAAGGAGCACAAAGATTCACTTTTGCGGAGATCGAATACTCTGACCCTAAATGAAAGGAAATAAAGAATTTTGTTATTGCAATGGTTATTCTAATCCATAACCAAGAACAGA
>A_torda_02916-scaffold7072-219551-219827-p_120-240
AGCCAAGAAGGCAGAGAGCAGCAGCGAGGACTCCAGTGATGATTCAGACTCAGAGGAGGAGAAGCAGCCAGCAAAGGTCAGCTTTTCTTTCCAGCCTCTTCAATGCACATTTGACAGTGA
>A_torda_01952-scaffold603-351779-352074-p_160-280
TACTTCCAAGTACGTAGTTCATGCAGAGAAGAGCAAAATGCCTTTCTTATTTTTTGTTAATTAAACTTATCTGCATCTCTCTCATGGGAGAGCTCCTGTACTGTTCCAAACACTTGCAGG
>A_torda_10797-scaffold2836-198129-198729-p_40-160
GGCCCCTCTAATGCACATTTCCTTCTCTCTCCCGCTGCAGGTGCATTGTTGTTGGGAGGAATCCTCTATTCCTGGCAGTTCCCTCACTTCAACGCCCTGAGCTGGGGTCTGCGGGAAGAT
>A_torda_07926-scaffold694-740646-741925-n_520-640
GCATCTCACAAGTTAAACTAGGATCCTCTTCAAAGAGATTTTTCACAGAGGCGGGCACGCTAGGAGTAGCATTGCTTTTTATCCCTTTATAAGGACTTTTTAGCACAGAAGATAAAACAA
>A_torda_05786-scaffold11441-3971-4294-p_200-320
ACAAAACATTATCTTAAAAACTTTTTTTTTTATGAAAAGTAAGGTGATATTTGGGTCACTTCCCATGTAAAAAAAAAAGCTTTTTCAATTAAGAGGGCTTTGGGGTGCTTTGGTTTTTGG
>A_torda_07608-scaffold5752-45097-45456-n_80-200
CCTGAATGAAGTTGATGAACATTTCGAGGTCTCTTATCTGTGTCTTCAGTTGTTCCACCAGCTGCTCCTTCACCCTGGCTGGGTTAACGATCTGTGCTATGGCAGCGTCCACACGCTGTC
>A_torda_07890-scaffold5937-14348-14582-n_40-160
GGGCAGCCTGTGGGCACGGGACTCCATGAGGAGCAGTCACCTGCATCCAGCGGTTGTAGTAGTCGATCACAGTGGCCACCTGCGTCTGCTGGAGCATGATCTCAGACACCCACACTGCGG
>A_torda_05038-scaffold5247-12187-12498-n_160-280
CTTTTAAGATTCCATCAAGTTCTTGGACGTAAGAAGCATCCATTGCAGCTCTCTCACTTAATTGAAAAAATCTGTAGTTAAAATCAATACTGACACCATTAACTTTCTCACTACTTAATG
>A_torda_14998-scaffold2075-624613-625028-n_40-160
GGCTACAAGGCTAAAAACAGCGCTGCAGAAAAATCTTTACCTGAACCTGATGTCCACAGCTTTGGTTGCCTTCTCATAACACGAGGACTCTGGACTGATCCATGCCAAGGAGAGTTTACA
>A_torda_01422-scaffold9363-69909-70276-p_40-160
ATTTAATGTATTGTAACAAGGTGGCTTATTTTCTCTGCAGGCTCCAGAAACAGATGGACAAAAGATTCCTGAAGGCAGAAAAGCAAAGATTACGAGCAGAGAAGAAACAGCGAAAGGCAG
>A_torda_02091-scaffold2751-180597-180881-p_160-280
GGGCAGTGCGTGTACATAGTGGACTTGGATGAGCACTACTGCAGGTATGGACAGGGCGCAATGCGTCCTGCGGGCTTCCCTGAGGTGGGCTCGGAGATGAACCGTACGGGGCCTTTGATC
>A_torda_01326-scaffold1425-75657-76375-p_400-520
GGAGTTGGTCTACATGGATGAGGAGGACATTCCCTTCGAGTTTGCTGGGCCTGTGGCGTCTACGAGCAAACACTCAGCGCCCCGTCGGTCTAAAAGAGCAGCTGCCCAGAGAGCAGCCGA
>A_torda_01422-scaffold9363-75664-76161-p_280-400
GAAACAGGAGCACAGAATGCAGAAGGGGGAAGTCAGCCACAGATCCACAGTGTCAGTGATATTTTGTCAACGTCACAAACGCTGGCTGTAGTACCGCTAACCCCAGAGGCTGCGGACATC
>A_torda_00056-scaffold10390-16715-16981-n_0-120
AAATTCTCATATTTGCTGGCAAAATATTATTTCTATTAGCAAAAATACCAAAACCAACAAAATAATATAAATAAGTTTACCATCACCAGTATCAAATTTCTTAACAGGCACAAAGTTTGT
>A_torda_02210-scaffold4668-54654-55056-n_240-360
GAACTGAAAAGCAGGGCTCCGCATAAACTCGGTGGACCATGTTGCATCAAAGCTGTCTCCAGTCACATTGGGGACAATAACCCTTTGAACTAGGACAGGTACTAGAGGAAAAGAAACAGT
>A_torda_12063-scaffold6556-13172-13433-p_0-120
CAAGGGCTCACAAGCGGAATGATGCCCATGTCAGTTCAGTTTGGGTCTTGCTGAATCCCTGTGGTGTCCTTCCTTCACAGGAGGAGATCCAGGACGTAAAGGATGAAGGGAATCTGGAGG
>A_torda_01398-scaffold5610-310057-310415-n_160-280
TGCATCCAGCGTCTGCAACAGACTCAAATGCTTCTGAGGACTCAGACTTCGGCTTCTTTGGTATCTTTGCAGCCTTTTCTCTCTTTCCTTCCTCAAAGTTTCAATAGTCTTCATGTGTCT
>A_torda_07216-scaffold1972-542-1416-p_80-200
GCCATGCTCCGGCTCCGCTTCCTGACGTGGGACGTGAAGGACACGCTCCTGCGGCTGCGGCGGCCGGTGGGGGAGAGCTATGCGGCCGAGGCCCAGGCGCACGGGATCCGGGTGCAGCCA
>A_torda_07614-scaffold1686-279425-279607-p_40-160
CGGGGTCGATCTGCGGGGAAAGGCACCGGACGGCTCCGCCATGTCCTACTGCAGGCAAGAAGGTGCGCCCGGGTTGTCCTCCCAATGTCACGCCGGGCGGGCTCGCCCCTGCGGTGTCCG
>A_torda_02822-scaffold1383-67320-67871-p_240-360
CCTGAAGAAGTAGTAGAGTTTGAAAGATTTCTTCAGCGAACAGGAGGGAGGCAAGGAGGCTGGGATGATTATGATCATCAAAATTTTCTGAAAGTATGGACAAAACACAAAGGAAGGCTG
>A_torda_14026-scaffold517-182640-182929-n_80-200
AGACTGGGACCCCGCTTTTTTCTTCTGGAATTTTCTGAACTGGGACTGTATTGCCACAGCCGCCCGCTCTGTCTCTGGCGCGTCCATGTCTATGTCAAATTCCTCTTGAACCTTCTTCTG
>A_torda_11754-scaffold5967-23215-24916-p_480-600
TCTCTGGGCAGCTAATGGTAGGTGAGAGCAATGTGCCCCATTACCAGAACCTGCGCATCTTCTATGCCAGGCTGGCTCCTGGCTATGTTAATCAGGAGGTGGTGAGGCTGTACTTGGCAG
>A_torda_04288-scaffold14668-7437-7687-p_130-250
AATGTTGGTGAGAGTGTTGCAGCTTTTCTCAGCCCCCTGGGTAAGTGACTTACAGTTTGTTATCCCGCTTCCTGAGACTGGCTTAAAGGTCCTTTTAACAGGAGCAGCCGTCAGCTGTTG
>A_torda_06281-scaffold3957-514912-515147-n_40-160
TATCCTAACTTTCTGCAGTTAACACATATACGATTCATACCTGTTGCAGCTCCACACAAATGCTTCCCAATTCCTACCACTGGTAGTTTTTTCTTCTCCAAAATAGGTACCTTCTCTGGG
>A_torda_05313-C13504949-3723-3937-p_0-120
TGGAGGCGGTGTGGTGGCGGGGGGAGGTTGTGTGGCTGCGGGGCGGGACTCAGCATCTCGCCTGCCGTGTGTCTTCCCAGTTCCCAGATGGTGGTGTGGCTGAAGAAAGGGGAGCTGCCT
>A_torda_07946-scaffold3069-485967-486301-p_0-120
ATCACTGAAATAGAATTGGTACTGAATACATAGTGTATATTTTTTCCATCTTTTTTCTTTCCTCTTTCTTTTTTTCAATAGCTTTCCTGGGACCACCAGAAGTTAATATCAGTTCCTGCC
>A_torda_08369-scaffold4398-38423-39453-n_520-640
CACTCACTCTCAGCCGGTCGGTCTGTTCAGCCACCACTTCCACAGCGCTGCTCCCTACGCCTTTCTGGCCGATGGAGGGGAGCACCCTGTACTTGTTGAGGGAAGAGGAGGTCCTCAAAG
>A_torda_03896-scaffold6229-31740-32059-p_120-240
GCTGGCGGGGTGAGCAGTGTTCCTGTGGCCGCTGGGTGACACCTGCCTTCCAGATCCATAAAAGTCGCGTGGATGAAGTGAGGACGCTGCCAGTTGGTAACTTTCAAGCTGCCAAAACCT
>A_torda_15136-scaffold13351-26015-26254-n_80-200
CTGTTTCACCCTGTCCATGGCAATCATTCAGTTCAGCCAGAAGCTGGTTGAAGTCATCCTGATGAGCAATCCAGTTGTCCTGTAAATATCACCCATGTGAATATAAGGCGAAAGTCTTCA
>A_torda_13277-scaffold3754-10552-10893-n_120-240
CTGGTGCCACAAATGCACCGACCAAGAGCCTCTGGACTGGGACATCAGCAGGAACCAACAAAGAATGATGATGTTCATCATTAAAGACGGGATCAGGGACACACAAAGTGGTTGCTGTGC
>A_torda_04680-scaffold5382-3783-4047-p_80-200
GTATTAGAACAGCATTACTGGAGTCGGAGGAACATACGTGCCCAACATGTCATCAAACAGATGTTTCTCCTGATGCTTTAATTGCCAATAAGTTCCTACGCCAGGTAACTTGGTTACTTT
>A_torda_12653-scaffold9761-91576-91823-n_127-247
TGTCATACATCAGGTTGGCGTACCGAACGGGTTCCTTCTCTCTGCGACATCAAGCACAGACAGCCGTGGTTACGGAGCTGCCACCTGTACGCTAAGCACCTCAAACAAGCCAGAAGGACT
>A_torda_13548-scaffold6710-27455-27695-n_40-160
CTTGCTAACATTAATTCCGAGTTAACACTGATTTACTTACTCTTCCATTCCGATTGCATCATCCTTCTCTCCTCACTTATTTTTGTACTGTAAATTTCAGATTTTGATTTTGGATAGCAC
>A_torda_00978-scaffold2720-41277-41559-p_40-160
AAAAGTCCTTCTGCTCATTTCTTACCCTGTTCTGTTCTAGGTGCGCTGACTTCAAATGGTATAAATGCAGATACCAGCGCTGAGATAGGACGTGCAAAGAATTGCCTTAGTCCTGAAGAC
>A_torda_09694-scaffold2530-49477-49776-n_0-120
TTCTCAATATTGTAATAACACACTGAGTGATGGTGCCGAACACTGCTTGATCAGACAGGACAGCCGCAGCAGCTCCATACCTGCAATTACAGCAGAGGACGTGCCCATCCCTGTGGAGCT
>A_torda_09189-scaffold766-438636-438946-p_40-160
AGTGACAGTATTATCTCCAGTCTTTTTCCATTTGTTACAGTGAATTAAGTATTGAGAACTGGATTATGCCTGCTGTTTATGCTGGCCATATTTCTCAAGTACTGTGGCTTCACCCACCCT
>A_torda_10304-scaffold336-162148-162483-n_40-160
ACAAAGCACATGCGAACAATGAAATCAAAAGCAAACAAACCTTAAATGTTTTTCTGACATTTACACCAATAAAGTTTTCTCCAGGAATGATAATGGCGTATGGTTCCAGAAGAAGGTGAA
>A_torda_13020-scaffold7032-22774-23103-p_80-200
ACTTGTGTCATCCGGGCGTGGGATCTGAGCAAACCACTGCTCTTCTGCCCAGCTATGAACACGGCCATGTGGGAACATCCCATCACAGCTCGGCAGGTGGAGCAGCTGAAAGGCTTTGGC
>A_torda_14471-scaffold4865-114331-114709-p_160-280
GTGAGGGGTGAATTCGGCTGGTCCTTCTGCCTAGCCTGTGTCTCGGCACCTTTGCAGTTTATGGCAGCTGCTCTTTTCATCTGGGCGGCTCGCACCAACAGAAAGGAATTCACTCTCTTG
>A_torda_00287-scaffold15044-57849-58151-n_182-302
CTCCCCCACTGCACCGAGTTCCACCTTCACCAGCAGGTCCCTTCAAACACGCAACAGAAGCAAAATGTTTACGCCTGCACTTCAAAAGATGGCACAAAAATCCCCCAAGAGACATACTCT
>A_torda_10369-scaffold1597-1072671-1073112-p_160-280
AGTATGACAGAAGATTCTCTGTATATGGAGAAGAATTTATCTTCTATGATTACAACCACCCTTTGAACTTACCTGAAAATCTCCTGCCACACAGTTTTGATATTGTAATAGCAGATCCAC
>A_torda_06436-scaffold2534-46407-46686-p_40-160
CTTTTTGTATGTGTCTCTGAATACTTTTCTCCTTCCACAGAGGAAGCTCCTGTTTGGATTAGCTATGTGGTAACTGGAGCAAGTATTGGAGGCAGTGTGTTGGTGTTTGGCCTAGCGTGC
>A_torda_13849-scaffold1187-314529-314857-n_160-280
GGCTCCAGCCGACGGCTGCTGCAATCCATCCGTAATCGTCCATAGCCGTCGGGCAGCACATGGCCGCTTGCGGGCAGAAGTTCATGTCTGGTGGCGAAGAAATGAAATGAGTTGATGGGA
>A_torda_01275-scaffold3146-90659-91281-n_120-240
AGCAGGAGAGTCTGTTCTCCTTGTACAAGCCGGGAAGTCGCTTCTACTAGTCGGGACATCTTGCTGTGCAGAGCCATCTCTCGAAGCTTCTCACGCCTTGCCAGCCATGGCCGGGCCACC
>A_torda_06436-scaffold2534-45596-46119-p_160-280
AAGATAATATGGAAAAGAGGTTTCACAGGACAACTGAATTGGAAACAACAGGAAAATGCAACCCCTCATGAGCTACTTGATTTCAATGTCACAGCCTGGGGAGTGCAGCATAAGACCAAA
>A_torda_08637-scaffold1861-8737-9103-p_80-200
GTGACCTGCTGCAGACTGGGGATGGGGACAGGGGTCTCCACCCTGGAGGATGTGCCCCACCATGGGCTTGGGCACCTCACCGGTCCCCGGCCCCTCCAGGTGCCCCGTGTGCTGCTCTGG
>A_torda_06237-scaffold2723-148118-148471-n_40-160
ACCTAATTAAATGACAAGCTGCATCTACAGGATCACTTACTACAGTCATCACACGCTCGTCTGGAGGGAAAGTTTGAAAAGAGCGACATGCTCGTAAATCTACAGGATCTCGCAGGTAAA
>A_torda_14271-C13528851-2089-2309-n_0-120
CCCCACAGGAGGAGGTTTGGGACCCTCCTTGCCCCTCTACGTGCAGGAGCAAGGCAGCAGGCCACTGCAGGAGCACTTACCACTGTTGTGGGCAGGCTGGTAAGTGCATGGGCACAGCGC
>A_torda_12653-scaffold9761-88880-89186-n_120-240
TTGGCTGGTATGAAGAGTGGAGTGGCTGGTCTGTCCAAAAATGCATCTGTTTGACACTCTGTATCAACCTCTATTATCCGGTCACTAATCTCTTCCAAATACAGCTCTAGAAATAAAAGC
>A_torda_10304-scaffold336-157030-157344-n_160-280
TTTCAGTGAATACTAGATGACTAGATATCAGGCAGGCTTGGGGGGTCTGAACTTCAACAAAAACAGGAAGATGACTGGAAATAAACACACAGATGGTCTATTGTTATGGTTAATGAAATG
>A_torda_11765-scaffold15280-1556-1858-n_80-200
CCCTCCACATCCACGTTCTCCTCCTTGCCCGGCTCCGGGACGAGGGGCATGGTGACGGACCAGTATCGGATAACGGGCCCCACGCACTTCCGCTTCTTCTGGACCTGCTTCTTCTTGTCG
>A_torda_00125-C13539203-415-728-p_80-200
CCAGGTCCTGACGAAAGGAAGTCGGAGCTGCTGCCCACCGGCTGGGAAGCCAACAAGGAGGTGTATACGCTGCGCTACAAGTCCACAGACGATGCCCGTGAGCTGCTGCTGAAGGCCATC
>A_torda_11181-scaffold198-44542-46180-p_800-920
TTTCAGGAAAAAGAAACTGAAACTTCTCAGGAACAATATTCTCCATATAACTGTAGTCAAACCTCACAAGAGGATTATCAAGGTGTATTGTTGGGCAGCCCGCAATCCTCATTTTATGAG
>A_torda_07235-scaffold492-381946-383987-n_800-920
CTGAAGCTGTTTTTTTTCTCCAGCTTTCAACATGTCTATTAAATCCTCAGGAGGGATTTGTAAATTCCTTGAGATTTCTATCAACTGAGCTATAGACTGAGGATCAAGTTGCTTGTCCAA
>A_torda_14001-scaffold1894-118970-119280-n_120-240
CCTTCGCCATCTCCATCTTCTTCTTCTTCTTCCTCCTCCTCCTCCTCGTCGCTGTCGCCGCCCGCCTCCTTCGGGTTCCTCACGCCGAACTCCCAGTCCCACAGCGCCGCCATTGCTGCT
>A_torda_06515-scaffold9111-1650-2396-p_160-280
GCTTCTCCTGGCGGGGGGCACGACCAGCCCCCGGCTCTGCAGGGCTTGTGCCTTCAGCCTGGGGGCTGCCTACGTGGAGGCCGGGAAGCCCGAAAAGGGCCTGGAGTTCCTCCTGCAGTC
>A_torda_02138-scaffold1974-249066-249438-p_120-240
GCTGGTGAAATCACAGGTGCAAGAAGTGCGACAGCTGTCCCAGAAGGCAGAGACCAAGTTAGCTGAAGCTCAAACAGAAGAGCTCTTAAAAGCTCAAGGAGAAGAATCTTCATTGCCACA
>A_torda_04132-scaffold6058-64253-64828-n_455-575
AGAATCATGTCCATTAAGATGACACCAGGATAAGAGAGCACTGATAAGTGAAGGAAACAAAAAAACCAAAGAAGTGATTACATGTATCCACACAGACTTCCAGTTGCTGAAGGGAGATAG
>A_torda_13802-scaffold3644-329442-329647-p_0-120
TTCAAACAGATGAGCTTTCAGATCTTTTGAAAGGCTGAGTTGGGTGTGACTGGGTTTTTTTTTTCTCAAATATATTTAAGGTCTCCCCAAGCAAAGCTGAAGCCAAAAGTGATTCTGAAG
>A_torda_09952-scaffold4935-314815-315220-n_280-400
ATTTTTTCATCAGATGCTCAAGAAGGCCGTAGTTGGTGGGTGGTTCTGTGACGGGAAACGGTTAAATGTTAGAATTAAATTTTTGGTCCTGGCGTTCTTACTCCATTATTGTCATAGGGA
>A_torda_07614-scaffold1686-288066-288519-p_280-400
GAGGATGAAAATGAAGAAAAAGAGAAGTCAAGCAAAGATTTGGAAGCTAGTCCTATGGAGGCTTCTGCTGCCAAAGAGGAGAAGGGATCTAGCTAATGAAGAGGCAAGGAGGCTGTTGTC
>A_torda_11711-scaffold15276-53298-53694-n_80-200
CTGGATATCCAGGAATCCCTGGGAGCGGATGGTCCCTCTGCAGGGTGTTATGGTAAATTCGGTTGGCTTGACGTGACCATGAGCTCCCTTTCTCCAGGATGGGCGAGCATTGTCCAACAT
>A_torda_07959-scaffold6219-108134-109017-p_160-280
GCCGCCCAGCCAAGCCTCGGCTCCAGAGCCAGCCGGAGGGCTGGAGGCCAGGGCAGAACCTGGGCAGCCCGAGAGGCCTGCTGTGCCCAGGGAGCAACAGAGCAAGAGGGAGAGGCACAG
>A_torda_07565-scaffold10695-256014-256314-p_160-280
AATAGCCAGATCCGAACTCTTATGGAAGAAGATCCAGAAAAGTACAAAGAACTATTGGAGGTATTTAACTGTGACTTAAAAAGAAGTTTAACATACTCATTGAATTATCTAATGTGACTT
>A_torda_01726-scaffold9310-171746-172008-p_40-160
GTCAGTATTTCCCACGTAAAGATCTCTGCTTTCATCACAGGTGGAAGACAGCATGATGGATGTGTATGACCTTGTGTACGAGGAGGTGAGGAGGAACGCCTCCAGCTTCAGGAGGCACGA
>A_torda_12658-scaffold477-119911-120197-p_40-160
GCCCCGCCCCGGCAGCACCGCCCTCTGCCGCTCGGCCAAAATGGCGGCGGCGGCCCTGACCCGGGAGGGCGGGGAGGACGCCTTCCGCCGGCTTTTTCGCTTCTACCGGCAACGCGACGC
>A_torda_05796-scaffold5167-94628-94907-p_0-120
AGCTTACAATAGACTGGTTAACCTAATTGTTTAGCTAAAAAAAAAAAAAAGTATAATCTAAAGTGATGCTCTTTCTTTAGAGTCTGACGAGAGCTTCAGTGATGAGGACCAATGTTACAG
>A_torda_13303-scaffold3952-87954-88259-n_0-120
ATTTCCCTGAAACTCCCCCAGAACTATGACTTTTGCATAGCTTGGTAAGTTCTGTTTTACTTAGAAGTCATGCTACCTACTTGTTGGTTTGCCTTTGGTGTTGTATGACCATGTTTTTTT
>A_torda_14315-scaffold5041-323285-323770-n_240-360
CTTTTGGTTTTCAGCATTCAGTGTCACAGTGTGTGTGACAGTAACACCTTCCTGATCCTCCGAGTCGCTGCTTGAGGATGATGCTTCCACTTTACGCTGAGGGCAGGTTGTCTGGGATGT
>A_torda_12199-scaffold3819-153573-154317-p_160-280
CAGCATCCTGGAAAAAGAGATGTTGAGGAAGACACCTCTTATGGAGACATTCAGAAGAGGCAGCATCCAGGGAAAAGAGAGATGGAAGACAACCTTGACGGCTATCTGGAGCTGAAAAAG
>A_torda_03937-scaffold8469-17774-18152-n_240-360
TCTTAAAAAGATCTGCCTCATGCACACCTAGATCTGAGTTATGTATAGGAGCCCTCACCTGAAGAAAGAAAGAATTTTCCAGATTAATCAGAGGAAATAAATCAGAACACATTCAACTTC
>A_torda_14528-scaffold327-38185-38564-n_160-280
TGAGAAGATATATTCGATCTGGCCGAGCTGATCGTTGAGGCTGGTGCTTCTGGCTTTTGCTGGAATGTCCTTGACAGCGTAATACATTTCCAGATCCCAGTTGATAAAAAAGCTGTTCAC
>A_torda_03983-scaffold3208-24918-25199-n_161-281
TGCAAAGAGCAGGACGTTCATCTTCACAGACACGGCCAGGCTGAGCAGAAAGTGGTGTTACTGCTCTGGCTTCCCGCACGGGTGCCCAGGCAGCCTGCTCCCTGGGGCTGAGCTCGCTCC
>A_torda_14369-scaffold2181-34348-34640-p_120-240
TGCAGAGCGTGCTGGAGAACCTGCCAGGCGTGGACCCCAACAACGAGGCCATCCGCAACGCCATGGGCTCGCTGGCCTCGCAGGCCTCCAAGGAGAGCAAGGACAAAAAGGAGGAGGAGA
>A_torda_01526-scaffold8270-80743-81422-n_280-400
TTGCTTGATCTGTTCCCATCACAAATGATGTGTCTGAAGCTACAGGACTAAGAGATTCCAGTTGGCTTTCCTCAGTTGAAGAAGGAGTATCAATATTCTCAATATTCACCAGTTGACCTC
>A_torda_05982-scaffold1237-112338-113512-n_1000-1120
TAATCAGGAGCAACATGCAGCTGATTTCAAGAGGTTGGTTGACCTGGGTGTAGTGGTACTGACCAGAACAATTTTCACAGAGAACAGCAGCCATCCTCCAGCAGTGCGAATCAGCAAAAT
>A_torda_14951-scaffold2906-213320-213586-p_80-200
CACCTTTGGAGAGCTGAAGACCGTCCGGCTGCCCAAGAAAATGGCAGGAACGGGATCCCATCGGGGCTTTGGTTTTGTGGATTTCCTCACCAAGCAAGATGCCAAGGTGAGCTGTAGCGT
>A_torda_00978-scaffold2720-95125-95412-p_167-287
GTTGGTGTTCCTCAGACCACTGGACAGATCACTGTCAATGGTAAGGGATGTCTTCAGTCATTCTCTTCCTAGCAAAACCACCATGTGTTTGACATCTCCGTGGATTACATAAATTTTATA
>A_torda_14030-C13553919-10723-11004-p_80-200
GTAAGCAGCTGGCGAGCCCCACGCACGTGCGCTTTGCTGCGGAGATGGCACATCACCTGCTGCGGTGGGAGCCAGGACACAACCCCCCCAGCGATGTCCGCTACGAAGTGGAGCACAGAG
>A_torda_01877-scaffold2166-84117-84330-p_80-200
ACCTTGCCTGTGGAGGTATTCTTCACTCTGGAGTCCAGCAGGCTGATTCACAGGTAAATGTTATTACTCTTCCATCACTGACACAACTCGGGAGGTTCTAGCAAGCTTTTCCATGCCAAA
>A_torda_15600-scaffold873-69267-69526-n_120-240
CATGATGGTAATTTGACTTTCTCTTTTCTTGGCTGTCCTGCAGCATTCACCAGTAGGCTCTGAACTTTATGTTGAAAGGGTGTCTCTTGTGATCTTGCAGCCTTGTTTAGGTCTGGAAAG
>A_torda_10068-scaffold2173-6525-6842-p_197-317
ATCCCCAGCGCTGGCCTGCTGCAGGTCACTGAGCGCAGACGTGAGTGTGGCCCTGCGCGGGCAGCCCTGCCTGTCCCCTGGCATCCTTACCTGTCCCCTGGCATCCCCTGCCTGTCCCTG
>A_torda_01022-C13279353-1920-2292-n_0-120
CTCTGTCTGGATGTGGTGTATCAGTGTCTCTCTGTGGGCAGAAGAAGAGATGGATGCAGAGTCATGGGGCAGAGGCTTTATTGGGGCTGCAGGCGTGGGCCCTGGACGGTGAGGGCAGAG
>A_torda_13776-scaffold6044-3978-4184-p_80-200
CTTTTCAAATGCTTGCATTGAAAATAAATACCTTGATCATGTATTTGTAAAAACATAACAACTATGACAAGAGAGGATTAGAGCAAAACCAAAAATTTCATTTGGAATTCAAATGGGATT
>A_torda_02069-scaffold8117-36879-38114-n_80-200
AAGCAGCAGGGAGAGGGATGCTGAAAGCAGTTTCTGGTGGAGTTGGCTCCATCTGAAAATCTTTTTCCTGCTTCTTAGCAACAGTGGTTTTGACAGGTGGCAATTTATGTTCACGTATGT
>A_torda_11247-scaffold6019-12690-12979-n_120-240
GCCCCGATCTGGCTGCTCTTGGGGCGGGAGTGGAAGTACCGCTCCGATTCCTCCTCCGGCAGCCGCTTCACCGAGCCCTCGATCCGTACCTGTGCCGGGCACCGGCAGCTGGGCTCTGGC
>A_torda_06110-C13250227-124-2018-p_1480-1600
GAAGGAGCGGGACATGGAGACATTGATCCTGACACCGCCGCCTGGCACGGCAGACATTGACAAGGAGGGGGAGGAGGGCCGCAAGGCGCGGGAGGTCTGCTTCATCAACATCCAGCGGGA
>A_torda_14321-scaffold13360-2457-2829-n_0-120
CGTGCTCTGGGGCACCTCCAGTTGGTCCTTAGCAATGAGCTGAGGAGACAGAGGTAGCCCAGCCCCTGGCTTAGCCCTACCCGTAAGCAATCAGAAGGTTCTCATGCTTCTTGACCAAGT
>A_torda_02916-scaffold7072-225766-226479-p_40-160
TCTAGATTCTGATAGCTCTGACAAGAAGGCCCCCGTGAAGCCCACAACTAAAGCAGCAACCCCTGCAGCAAAGAAAACGCAAGCTGTCACAAAGAAAGCACAAAGTAGCTCTGATTCAGA
>A_torda_15131-scaffold6944-135246-135572-n_160-280
TTCATCTTCATCATCGCTACTCAGTACACAGCTGTCTGATTGTCGCTGGCTTCTTAGTCTAAGATTTCTCCTTTGTCGCTGATTCTCTGTAATTTAATTTTGGTAAGTTAGATATAATAT
>A_torda_02229-scaffold1929-52499-52901-n_240-360
CTCAATGTCTTCGTCCTTTGGCATATCTACTGTCCACTCCTTGTTTGCATCCCAGGAGCTAAAATGAATGCAGTGGAGCTTGCTAAAGCAGAGACAAAGAACAATAGTCAAATATCTCAA
>A_torda_08736-scaffold8545-9017-9523-p_280-400
CTCCATCAGTGACAATGTCCGTGAAGGGGTCCTGACAGTGACCATGAAGCGACTCAAGAAGCAGGATGCTGGGTTGTACCAGTGTAAAACTGACTACCTGGGTAAAACAAACACCTTAAG
>A_torda_14489-scaffold2584-24947-26595-p_400-520
TTTTGTGCGTACCAAAGCTGGCGGCGTTTGCTTTAAACCAGGCACCAAGGTGCTGGAGAAGCCACCCGTGGGAGGGCGGCCGGAGGAGCGAGTGGATGGTGCAGCATCGGGACGGCCGGC
>A_torda_11983-C13351855-464-1621-n_760-880
GACGGGGCCCAGCAGCTCCGGAGGGCTGGTGCTGGTGGTCATGCCCGGCACGGCCAGTGACTTTGGCCTCACCATGGGTGACAGCTTGGCCGCCGTCTTCCTCCCCACCAACATGTCGTC
>A_torda_08840-C13457421-2995-3275-p_80-200
GAAGGAGAGGTGGTGGATGTGGATGCCGAGATGGCTGCAATCTTGCGGAGCTCTAGGTTTGCTGAGGAATTCCTGATCCGAGCCGACGGGCCCAACACTGCCGCACCACAGGGCTGCTGT
>A_torda_00863-scaffold13587-15006-15358-n_120-240
GCGCAGGACTGGTACTCGCAGGGCCACTCGGCCCAGGCGTAACGCAGGGCCAGCACCAGCGTCCCGCAGCCAGCCAGGGCCAGCGTCACCGTGCGGGACCCCACTGCCACCACGGGTGCC
>A_torda_15969-C13439181-2774-3133-n_0-120
TTTCCTTCTCCCTGACCCTGATTCCCTTCCCGGTAGATGGGCAGGGGGTGGGGGACCGCTGTCACTGTGCCCCCACTCACCTCTCTGCAGGTTGGCAATGGCCTCGTCGTAATTCTCCAT
>A_torda_12214-scaffold3133-27045-27939-p_240-360
AAGAAGACTCATCAGCTCAGCCTGTACAAGAAAGATCCTTTGAAAAATGGCCAATTCCATCTGTCAAAGGGGACCAAGGAAAAGATGATGAAAAATCCTCAGCAAAGGAATCAGTGGCAA
>A_torda_07926-scaffold694-740646-741925-n_1120-1240
TGCTCCTGAAGCCAACTTTTGGAGTCCTGAGGATGCAGGATAGCTGAAAGCAGTTCTTTAATGATGCCTGGAGTACCATGTTTTTAATAACTGGACAGTAGATGGAAGGAACACTTGATC
>A_torda_00977-scaffold2720-9175-9462-n_160-280
CTGCCATATTTGTAGGAGTATGTAGCCAAATACTGAACAAAAAGCTCCTACAAAATTAAACCAAAAGTGAATAGTCAAACGATGAACTCACACATATAGTTGGCAGCAATTTTCTTTAAT
>A_torda_07028-scaffold13611-2591-3851-n_320-440
TGCTCCCGCCGTTGTCCCTTGGGAGCTTCCCTCACTCCAAGGCTGGGGGGACGCAGCCTCCCGCTTTGCAGGAGAACAAAACGCCCCACAGGTTCCCTTCGTGGGGTCACCTTCTGCCCC
>A_torda_03983-scaffold3208-24036-24302-n_80-200
TCCTTGCTGCCCACCCTCCCAAAGGATATTGTTGACGGTCAAGGGAGGGGATGGGTGTTTCCTTTCGGCAGGATGCTTCAGCAGAGCCAGGATGCTCTCTTTGGACCTGAGTAGGGAGCA
>A_torda_03177-scaffold1576-3905-4163-n_138-258
GTCCATGATATGGATCTTGTCCCAAAATGACAACCTTTACCTGAAAGCAGACCTTTGTTAGCACCGAATTATAATCAGTATTTTATGCATAAGAGAGGAGGAAAAAAAAAAGAAAAGGCT
>A_torda_02975-scaffold2153-73582-73905-p_40-160
AGACACTTGGTTTATTTGAATTTCTTTGATTCATCAGACGCTGTGGAGCCTGCGGGAGAGGATCACAGAGGCCCTCACTCATGATGGCTATGTCTACAAATATGACATCTCTCTGCCCGT
>A_torda_03937-scaffold8469-8691-9013-n_40-160
CTTCAAATAGGAAATAAGCAGTTGTGTGACAGCTACTTACCTGAGATAGCATTAGTCACTGACATGAGTGGAGAGTGAAGAGCAGGAGTGACACCCCACACTGTATGGTAGCCCACTATA
>A_torda_14001-scaffold1894-103403-103625-n_0-120
AGAGAAAAATTTTAGTATTTTATTAGAAAGAAACAAGTAAAATGCTTGATCACTTTTTGCTAAGCACTGATCAAACTTACCTCTTCTGCAGATGCCAGTATACCAGCATCGTTGAGTTTT
>A_torda_10787-scaffold3345-22546-22778-p_40-160
[truncated: 3,004,324 more chars]
